# Supplementary material for: Glycosylation Analysis of Feline Small Intestine Following Toxoplasma gondii Infection
Source: Animals (Basel). 2022 Oct 20;12(20):2858. doi: 10.3390/ani12202858 (PMC9597833; doi:10.3390/ani12202858)
Supplement: Supplementary file 1 [file animals-12-02858-s001.zip]

Archive with 11 entries (8 files):
- Supplementary Files/
- Supplementary Files/Supplementary figures 9.3/
- Supplementary Files/Supplementary figures 9.3/Supplementary Figure S1.tif
- Supplementary Files/Supplementary figures 9.3/Supplementary Figure S2.jpg
- Supplementary Files/Supplementary figures 9.3/Supplementary Figure S3.tif
- Supplementary Files/Supplementary figures 9.3/Supplementary Figure S4.tif
- Supplementary Files/Supplementary Material Tables 9.3/
- Supplementary Files/Supplementary Material Tables 9.3/Supplementary Material Table S1.xls
- Supplementary Files/Supplementary Material Tables 9.3/Supplementary Material Table S2.xls
- Supplementary Files/Supplementary Material Tables 9.3/Supplementary Material Table S3.xls
- Supplementary Files/Supplementary Material Tables 9.3/Supplementary Material Table S4.xls
