# Supplementary material for: Glycosylation Analysis of Feline Small Intestine Following Toxoplasma gondii Infection
Source: Animals (Basel). 2022 Oct 20;12(20):2858. doi: 10.3390/ani12202858 (PMC9597833; doi:10.3390/ani12202858)
Supplement: Supplementary file 1 [file animals-12-02858-s001.zip › Supplementary Files/Supplementary Material Tables 9.3/Supplementary Material Table S1.xls]

Group_ID	Protein_ID	Protein_Qscore	Protein_FDR	Protein_Mass	PeptideSeqs	PepIsUnique	Unique_Peptide_Num	Unique_Spectra_Num	Coverage	Peptide_Query	Sameset	Description
206_1	tr|A0A086J8L0|A0A086J8L0_TOXGO	2.25092587	NA	29317.40489	AFVAVGDSNGHCGLGVK	1	1	1	0.0632	85509	-	Ribosomal protein RPS2 OS=Toxoplasma gondii p89 OX=943119 GN=TGP89_305520 PE=3 SV=1 >tr|A0A086JMH3|A0A086JMH3_TOXGO Ribosomal protein RPS2 OS=Toxoplasma gondii GAB2-2007-GAL-DOM2 OX=1130820 GN=TGDOM2_305520 PE=3 SV=1 >tr|A0A086KLD3|A0A086KLD3_TOXGO Ribosomal protein RPS2 OS=Toxoplasma gondii FOU OX=943167 GN=TGFOU_305520 PE=3 SV=1 >tr|A0A086LRK5|A0A086LRK5_TOXGO Ribosomal protein RPS2 OS=Toxoplas…
43_1	tr|A0A086JV35|A0A086JV35_TOXGO	2.084332309	NA	117170.6121	HVEALLR	1	1	1	0.0067	1660	tr|A0A086K4E7|A0A086K4E7_TOXGO;tr|A0A139XVS4|A0A139XVS4_TOXGO;tr|A0A086LZY9|A0A086LZY9_TOXGO;tr|A0A086KB07|A0A086KB07_TOXGO;tr|A0A151HFB5|A0A151HFB5_TOXGO;tr|A0A086QV22|A0A086QV22_TOXGO;tr|A0A2G8XW26|A0A2G8XW26_TOXGO	DNA helicase OS=Toxoplasma gondii GAB2-2007-GAL-DOM2 OX=1130820 GN=TGDOM2_214970 PE=3 SV=1 >tr|S8ESW0|S8ESW0_TOXGM DNA helicase OS=Toxoplasma gondii (strain ATCC 50611 / Me49) OX=508771 GN=TGME49_214970 PE=3 SV=1
126_1	tr|A0A086JV74|A0A086JV74_TOXGO	2.25092587	NA	59568.48292	HIAALLR	1	1	1	0.0124	904	tr|A0A139XUX0|A0A139XUX0_TOXGO;tr|A0A086KU27|A0A086KU27_TOXGO;tr|A0A086LX32|A0A086LX32_TOXGO;tr|A0A086PT22|A0A086PT22_TOXGO;tr|A0A151HIN2|A0A151HIN2_TOXGO;tr|A0A086QPU4|A0A086QPU4_TOXGO;tr|V4Z3G8|V4Z3G8_TOXGV;tr|A0A2G8XV96|A0A2G8XV96_TOXGO	Putative IMP-specific 5'-nucleotidase 1 OS=Toxoplasma gondii p89 OX=943119 GN=TGP89_222710 PE=4 SV=1 >tr|A0A086KBH6|A0A086KBH6_TOXGO Putative IMP-specific 5'-nucleotidase 1 OS=Toxoplasma gondii GAB2-2007-GAL-DOM2 OX=1130820 GN=TGDOM2_222710 PE=4 SV=1
98_1	tr|A0A086JBR9|A0A086JBR9_TOXGO	2.25092587	NA	245457.0484	HLTSRQHPNPRPR	1	1	1	0.0058	72953	tr|A0A086PMG4|A0A086PMG4_TOXGO;tr|S7V4J8|S7V4J8_TOXGG;tr|A0A086J721|A0A086J721_TOXGO;tr|A0A086LJE7|A0A086LJE7_TOXGO;tr|A0A0F7UZD0|A0A0F7UZD0_TOXGV;tr|A0A086PGC9|A0A086PGC9_TOXGO;tr|A0A139XIM9|A0A139XIM9_TOXGO;tr|A0A2G8XMA3|A0A2G8XMA3_TOXGO;tr|A0A151GZQ4|A0A151GZQ4_TOXGO;tr|S8GIB3|S8GIB3_TOXGM	Myb family DNA-binding domain-containing protein OS=Toxoplasma gondii GAB2-2007-GAL-DOM2 OX=1130820 GN=TGDOM2_200385 PE=4 SV=1 >tr|A0A086JKL3|A0A086JKL3_TOXGO Myb family DNA-binding domain-containing protein OS=Toxoplasma gondii FOU OX=943167 GN=TGFOU_200385 PE=4 SV=1
28_1	tr|B9QE17|B9QE17_TOXGV	2.340858285	NA	49430.09273	LVEFNMK	1	1	1	0.0154	3052	tr|A0A2G8Y311|A0A2G8Y311_TOXGO;tr|S8F003|S8F003_TOXGM;tr|A0A086KDV1|A0A086KDV1_TOXGO;tr|S7UPV6|S7UPV6_TOXGG;tr|A0A139Y2M7|A0A139Y2M7_TOXGO;tr|A0A086M1E2|A0A086M1E2_TOXGO;tr|A0A086JMB8|A0A086JMB8_TOXGO	Strictosidine synthase domain-containing protein OS=Toxoplasma gondii (strain ATCC 50861 / VEG) OX=432359 GN=BN1205_083340 PE=4 SV=1
156_1	tr|A0A086KDA6|A0A086KDA6_TOXGO	4.429252803	NA	44028.22038	HGSLGFLPR	1	1	2	0.0231	5856;5857	tr|A0A151H6V4|A0A151H6V4_TOXGO	Ribosomal protein RPL3 OS=Toxoplasma gondii p89 OX=943119 GN=TGP89_227360 PE=3 SV=1 >tr|A0A086KL89|A0A086KL89_TOXGO Ribosomal protein RPL3 OS=Toxoplasma gondii GAB2-2007-GAL-DOM2 OX=1130820 GN=TGDOM2_227360 PE=3 SV=1 >tr|A0A086L5Q9|A0A086L5Q9_TOXGO Ribosomal protein RPL3 OS=Toxoplasma gondii FOU OX=943167 GN=TGFOU_227360 PE=3 SV=1 >tr|A0A086LWI4|A0A086LWI4_TOXGO Ribosomal protein RPL3 OS=Toxoplas…
195_1	tr|A0A086LPC5|A0A086LPC5_TOXGO	2.233570979	NA	19162.93811	EAVLSAWGELQSDVLLLK	1	1	1	0.1053	125365	-	Zinc finger, C3HC4 type (RING finger) domain-containing protein OS=Toxoplasma gondii RUB OX=935652 GN=TGRUB_217220A PE=4 SV=1
154_1	tr|A0A086KQ92|A0A086KQ92_TOXGO	4.429252803	NA	25981.39149	SNYNFEKPFLWLAR	1	1	9	0.0611	99350;99344;99357;99352;99467;99348;99345;99469;99356	tr|A0A0F7VF24|A0A0F7VF24_TOXGV	GTP-binding nuclear protein OS=Toxoplasma gondii GAB2-2007-GAL-DOM2 OX=1130820 GN=TGDOM2_248340 PE=3 SV=1 >tr|A0A086KVF4|A0A086KVF4_TOXGO GTP-binding nuclear protein OS=Toxoplasma gondii p89 OX=943119 GN=TGP89_248340 PE=3 SV=1 >tr|A0A086LBS7|A0A086LBS7_TOXGO GTP-binding nuclear protein OS=Toxoplasma gondii FOU OX=943167 GN=TGFOU_248340 PE=3 SV=1 >tr|A0A086M6A5|A0A086M6A5_TOXGO GTP-binding nuclear…
105_1	tr|A0A086K465|A0A086K465_TOXGO	4.429252803	NA	11432.43902	DNIQGITKPAIR	1	1	17	0.1165	36691;36680;36693;36684;36692;36687;36690;36685;36689;36686;36683;36681;36688;36818;36696;36682;36695	-	Histone H4 OS=Toxoplasma gondii p89 OX=943119 GN=TGP89_239260 PE=3 SV=1 >tr|A0A086K5S7|A0A086K5S7_TOXGO Histone H4 OS=Toxoplasma gondii GAB2-2007-GAL-DOM2 OX=1130820 GN=TGDOM2_239260 PE=3 SV=1 >tr|A0A086KUS6|A0A086KUS6_TOXGO Histone H4 OS=Toxoplasma gondii FOU OX=943167 GN=TGFOU_239260 PE=3 SV=1 >tr|A0A086LSM2|A0A086LSM2_TOXGO Histone H4 OS=Toxoplasma gondii RUB OX=935652 GN=TGRUB_239260 PE=3 SV=…
1_1	tr|V4ZBB6|V4ZBB6_TOXGV	2.064242533	NA	358265.0181	ATETNEHSAEASR	1	1	1	0.0039	45296	tr|A0A086QMW0|A0A086QMW0_TOXGO;tr|A0A139XWM4|A0A139XWM4_TOXGO;tr|A0A086KM83|A0A086KM83_TOXGO;tr|S7UWS1|S7UWS1_TOXGG;tr|A0A151HRT7|A0A151HRT7_TOXGO;tr|A0A086LEN2|A0A086LEN2_TOXGO;tr|A0A2G8Y9J8|A0A2G8Y9J8_TOXGO;tr|A0A086KER2|A0A086KER2_TOXGO;tr|A0A086LVY8|A0A086LVY8_TOXGO;tr|A0A086QL52|A0A086QL52_TOXGO	Uncharacterized protein OS=Toxoplasma gondii (strain ATCC 50861 / VEG) OX=432359 GN=BN1205_066350 PE=4 SV=1
186_1	tr|A0A086LMS1|A0A086LMS1_TOXGO	2.901550972	NA	21698.52603	AVLTQVSQHK	1	1	1	0.0521	13690	-	Putative transmembrane protein OS=Toxoplasma gondii RUB OX=935652 GN=TGRUB_433240 PE=4 SV=1
193_1	tr|A0A139XJF3|A0A139XJF3_TOXGO	2.064242533	NA	295548.2757	QTYLFRVLQELQEAEK	1	1	1	0.0058	128680	-	Uncharacterized protein OS=Toxoplasma gondii ARI OX=1074872 GN=TGARI_292975 PE=4 SV=1
128_1	tr|S8EUR6|S8EUR6_TOXGM	2.276845935	NA	23120.77314	HVSISMQYGDELR	1	1	1	0.0619	64110	-	SAG-related sequence SRS67 OS=Toxoplasma gondii (strain ATCC 50611 / Me49) OX=508771 GN=SRS67 PE=4 SV=1
191_1	tr|A0A139XRI2|A0A139XRI2_TOXGO	3.147757652	NA	132195.6624	SHNTGIR	1	1	1	0.006	770	-	Uncharacterized protein OS=Toxoplasma gondii ARI OX=1074872 GN=TGARI_207880A PE=4 SV=1
136_1	tr|A0A2G8XNV9|A0A2G8XNV9_TOXGO	2.25092587	NA	50805.83169	FLTGFCPVFLIR	1	1	1	0.0272	54451	tr|A0A151H0E2|A0A151H0E2_TOXGO;tr|A0A086JCW7|A0A086JCW7_TOXGO	Methyltransferase OS=Toxoplasma gondii COUG OX=1074873 GN=TGCOUG_275660 PE=4 SV=1
188_1	tr|A0A2T6J2L3|A0A2T6J2L3_TOXGO	3.147757652	NA	42495.4353	KILEIYIEK	1	1	1	0.0236	17325	tr|A0A139Y816|A0A139Y816_TOXGO;tr|A0A086K9N7|A0A086K9N7_TOXGO	Putative DnaJ family chaperone (Fragment) OS=Toxoplasma gondii TgCATBr9 OX=943120 GN=TGBR9_311240B PE=4 SV=1
103_1	tr|B9QFP6|B9QFP6_TOXGV	5.242409257	NA	198326.4239	HFLFR;HVIVLR	1;1	2	2	0.0059	129;308	tr|A0A086Q945|A0A086Q945_TOXGO;tr|A0A086KP17|A0A086KP17_TOXGO	Rad17 cell cycle checkpoint protein OS=Toxoplasma gondii (strain ATCC 50861 / VEG) OX=432359 GN=BN1205_046160 PE=4 SV=1
117_1	tr|A0A151H2G8|A0A151H2G8_TOXGO	2.360530694	NA	83718.01957	DKAPLDEARK	1	1	1	0.0129	16715	tr|A0A086QXD9|A0A086QXD9_TOXGO;tr|A0A125YXV6|A0A125YXV6_TOXGM;tr|A0A086QFG3|A0A086QFG3_TOXGO;tr|A0A086M4M6|A0A086M4M6_TOXGO;tr|A0A086KWL0|A0A086KWL0_TOXGO;tr|A0A2G8Y751|A0A2G8Y751_TOXGO;tr|A0A086L3Q4|A0A086L3Q4_TOXGO;tr|A0A2T6J4Q7|A0A2T6J4Q7_TOXGO	Not1 N-terminal domain, CCR4-Not complex component protein OS=Toxoplasma gondii TgCatPRC2 OX=1130821 GN=TGPRC2_233020 PE=4 SV=1
89_1	tr|A0A086KUR3|A0A086KUR3_TOXGO	3.387860118	NA	59178.99975	QLEVQHPAAK	1	1	2	0.0182	14517;14516	tr|A0A151HEA8|A0A151HEA8_TOXGO	Putative T-complex protein 1 subunit alpha OS=Toxoplasma gondii GAB2-2007-GAL-DOM2 OX=1130820 GN=TGDOM2_229990 PE=3 SV=1 >tr|A0A086L2A6|A0A086L2A6_TOXGO Putative T-complex protein 1 subunit alpha OS=Toxoplasma gondii p89 OX=943119 GN=TGP89_229990 PE=3 SV=1 >tr|A0A086LFY3|A0A086LFY3_TOXGO Putative T-complex protein 1 subunit alpha OS=Toxoplasma gondii FOU OX=943167 GN=TGFOU_229990 PE=3 SV=1 >tr|A0…
5_1	tr|A0A086M4V4|A0A086M4V4_TOXGO	3.147757652	NA	87417.92162	LFHIEGR	1	1	1	0.0088	2565	tr|A0A086QX57|A0A086QX57_TOXGO;tr|A0A2G8YAA9|A0A2G8YAA9_TOXGO;tr|A0A086L443|A0A086L443_TOXGO;tr|A0A0F7UXU6|A0A0F7UXU6_TOXGV;tr|A0A086KX28|A0A086KX28_TOXGO;tr|A0A086QFS3|A0A086QFS3_TOXGO;tr|A0A139Y5Z6|A0A139Y5Z6_TOXGO	Putative serine/threonine protein kinase AktR OS=Toxoplasma gondii RUB OX=935652 GN=TGRUB_233790 PE=4 SV=1
177_1	tr|A0A086JND6|A0A086JND6_TOXGO	4.429252803	NA	93029.60752	NMSVIAHVDHGK	1	1	19	0.0144	34749;36397;34658;34748;34741;34653;34740;34746;34659;34753;34745;34655;34660;36394;34743;34661;34651;36396;36395	tr|A0A2G8Y563|A0A2G8Y563_TOXGO;tr|A0A139Y075|A0A139Y075_TOXGO	Putative translation elongation factor 2 family protein OS=Toxoplasma gondii p89 OX=943119 GN=TGP89_205470 PE=4 SV=1 >tr|A0A086JXF3|A0A086JXF3_TOXGO Putative translation elongation factor 2 family protein OS=Toxoplasma gondii FOU OX=943167 GN=TGFOU_205470 PE=4 SV=1 >tr|A0A086K1F1|A0A086K1F1_TOXGO Putative translation elongation factor 2 family protein OS=Toxoplasma gondii GAB2-2007-GAL-DOM2 OX=11…
158_1	tr|B9QEM8|B9QEM8_TOXGV	2.360530694	NA	48242.53135	HVDLFR	1	1	1	0.0133	801	tr|A0A2G8Y401|A0A2G8Y401_TOXGO;tr|A0A139Y3B2|A0A139Y3B2_TOXGO;tr|A0A086Q893|A0A086Q893_TOXGO;tr|S8F2F7|S8F2F7_TOXGM;tr|A0A086PMB7|A0A086PMB7_TOXGO;tr|A0A086LJX8|A0A086LJX8_TOXGO	Hydrolase, carbon-nitrogen family protein OS=Toxoplasma gondii (strain ATCC 50861 / VEG) OX=432359 GN=BN1205_080680 PE=4 SV=1
62_1	tr|A0A086QHZ6|A0A086QHZ6_TOXGO	4.429252803	NA	11882.60594	ICDECNYGSYQGR	1	1	1	0.1226	76168	tr|A0A086KQ83|A0A086KQ83_TOXGO	Putative translation initiation factor IF-2 (Fragment) OS=Toxoplasma gondii VAND OX=933077 GN=TGVAND_248250B PE=4 SV=1 >tr|A0A151HFT2|A0A151HFT2_TOXGO Putative translation initiation factor IF-2 (Fragment) OS=Toxoplasma gondii TgCatPRC2 OX=1130821 GN=TGPRC2_248250B PE=4 SV=1 >tr|A0A2T6IZ94|A0A2T6IZ94_TOXGO Putative translation initiation factor IF-2 (Fragment) OS=Toxoplasma gondii TgCATBr9 OX=943…
111_1	tr|S8FBN3|S8FBN3_TOXGM	2.901550972	NA	360438.0727	AASSVFSR	1	1	1	0.0024	1423	tr|A0A139XYK0|A0A139XYK0_TOXGO;tr|A0A151HHV2|A0A151HHV2_TOXGO	Uncharacterized protein OS=Toxoplasma gondii (strain ATCC 50611 / Me49) OX=508771 GN=TGME49_285830 PE=4 SV=1
4_1	tr|A0A086J9I2|A0A086J9I2_TOXGO	6.926912072	NA	15909.82344	AGLQFPVGR;ATIAGGGVIPHIHK	1;1	2	6	0.1484	4415;41816;41815;41817;41814;41813	-	Histone H2A OS=Toxoplasma gondii p89 OX=943119 GN=TGP89_300200 PE=3 SV=1 >tr|A0A086JR94|A0A086JR94_TOXGO Histone H2A OS=Toxoplasma gondii FOU OX=943167 GN=TGFOU_300200 PE=3 SV=1 >tr|A0A086KU65|A0A086KU65_TOXGO Histone H2A OS=Toxoplasma gondii GAB2-2007-GAL-DOM2 OX=1130820 GN=TGDOM2_300200 PE=3 SV=1 >tr|A0A086LK39|A0A086LK39_TOXGO Histone H2A OS=Toxoplasma gondii RUB OX=935652 GN=TGRUB_300200 PE=3…
31_1	tr|S8G7H6|S8G7H6_TOXGM	3.387860118	NA	963139.8275	KIRIHR	1	1	1	0.0007	1385	tr|V5BDT5|V5BDT5_TOXGV;tr|A0A2T6IIS6|A0A2T6IIS6_TOXGO;tr|A0A151H5V0|A0A151H5V0_TOXGO;tr|A0A2G8Y3Z6|A0A2G8Y3Z6_TOXGO;tr|A0A086LJY4|A0A086LJY4_TOXGO;tr|A0A0F7V027|A0A0F7V027_TOXGV;tr|A0A086Q868|A0A086Q868_TOXGO;tr|A0A086JL66|A0A086JL66_TOXGO;tr|A0A139Y2W2|A0A139Y2W2_TOXGO;tr|A0A086PMC4|A0A086PMC4_TOXGO	Phosphatidylinositol 3-and 4-kinase OS=Toxoplasma gondii (strain ATCC 50611 / Me49) OX=508771 GN=TGME49_266010 PE=3 SV=1
50_1	tr|A0A086JBP4|A0A086JBP4_TOXGO	2.084332309	NA	34691.45927	RWENPHAILR	1	1	1	0.0337	32935	tr|A0A139Y7K0|A0A139Y7K0_TOXGO;tr|A0A151GZY3|A0A151GZY3_TOXGO;tr|V5AWQ9|V5AWQ9_TOXGV;tr|S8EVI8|S8EVI8_TOXGM;tr|A0A086J740|A0A086J740_TOXGO;tr|A0A086PGI7|A0A086PGI7_TOXGO	Uncharacterized protein OS=Toxoplasma gondii GAB2-2007-GAL-DOM2 OX=1130820 GN=TGDOM2_307000 PE=4 SV=1 >tr|A0A086JK59|A0A086JK59_TOXGO Uncharacterized protein OS=Toxoplasma gondii FOU OX=943167 GN=TGFOU_307000 PE=4 SV=1 >tr|A0A2T6IDQ6|A0A2T6IDQ6_TOXGO Uncharacterized protein OS=Toxoplasma gondii TgCATBr9 OX=943120 GN=TGBR9_307000 PE=4 SV=1
140_1	tr|A0A086KT98|A0A086KT98_TOXGO	2.25092587	NA	51332.1551	MHSQAGVVVSSGLDNSSLLSSR	1	1	1	0.0491	164867	tr|A0A086L2H0|A0A086L2H0_TOXGO;tr|A0A151HCV3|A0A151HCV3_TOXGO;tr|A0A086K1B0|A0A086K1B0_TOXGO	BTB/POZ domain-containing protein OS=Toxoplasma gondii GAB2-2007-GAL-DOM2 OX=1130820 GN=TGDOM2_218930 PE=4 SV=1 >tr|A0A086PXT2|A0A086PXT2_TOXGO BTB/POZ domain-containing protein OS=Toxoplasma gondii VAND OX=933077 GN=TGVAND_218930 PE=4 SV=1 >tr|A0A125YRW6|A0A125YRW6_TOXGG BTB/POZ domain-containing protein OS=Toxoplasma gondii (strain ATCC 50853 / GT1) OX=507601 GN=TGGT1_218930 PE=4 SV=1 >tr|A0A12…
201_1	tr|A0A086KMV6|A0A086KMV6_TOXGO	2.901550972	NA	95255.61509	MFVSRLFSLR	1	1	2	0.0115	30576;30575	-	PHD-finger domain-containing protein OS=Toxoplasma gondii GAB2-2007-GAL-DOM2 OX=1130820 GN=TGDOM2_224260B PE=4 SV=1
82_1	tr|A0A0F7V9H4|A0A0F7V9H4_TOXGV	3.387860118	NA	18368.70577	YILQQFEEMGLVESDPEKPGR	1	1	1	0.1313	182984	tr|A0A086JGE3|A0A086JGE3_TOXGO;tr|A0A086KNC5|A0A086KNC5_TOXGO;tr|A0A2G8Y8Y0|A0A2G8Y8Y0_TOXGO;tr|A0A086LKZ0|A0A086LKZ0_TOXGO	40s ribosomal protein s19, putative OS=Toxoplasma gondii (strain ATCC 50861 / VEG) OX=432359 GN=BN1205_063600 PE=4 SV=1
61_1	tr|S7UR89|S7UR89_TOXGG	3.387860118	NA	36705.5548	STALPLR	1	1	1	0.021	499	tr|A0A086M092|A0A086M092_TOXGO;tr|A0A086KBT4|A0A086KBT4_TOXGO;tr|S8GDR6|S8GDR6_TOXGM	Uncharacterized protein OS=Toxoplasma gondii (strain ATCC 50853 / GT1) OX=507601 GN=TGGT1_214160 PE=4 SV=1
26_1	tr|A0A086M578|A0A086M578_TOXGO	2.901550972	NA	112243.6203	GAVEAELHR	1	1	1	0.0086	5748	tr|A0A086L4V9|A0A086L4V9_TOXGO;tr|A0A086KXN1|A0A086KXN1_TOXGO;tr|A0A2G8YAK1|A0A2G8YAK1_TOXGO;tr|A0A086QGA8|A0A086QGA8_TOXGO;tr|A0A086QWS5|A0A086QWS5_TOXGO	Coatomer subunit gamma OS=Toxoplasma gondii RUB OX=935652 GN=TGRUB_273370 PE=3 SV=1
58_1	tr|A0A086Q6U9|A0A086Q6U9_TOXGO	2.064242533	NA	46049.12519	KVALAGDGAIR	1	1	1	0.0259	10299	tr|A0A086KFY3|A0A086KFY3_TOXGO;tr|A0A2G8XRE1|A0A2G8XRE1_TOXGO;tr|A0A086JES2|A0A086JES2_TOXGO;tr|A0A086LMI8|A0A086LMI8_TOXGO;tr|A0A086PHS8|A0A086PHS8_TOXGO;tr|A0A125YH94|A0A125YH94_TOXGM;tr|A0A0F7UQV2|A0A0F7UQV2_TOXGV	Putative WD repeat 19-like protein OS=Toxoplasma gondii MAS OX=943118 GN=TGMAS_211380 PE=4 SV=1
197_1	tr|A0A086K998|A0A086K998_TOXGO	16.18930938	NA	34982.59268	AHQVVEDGYEFFAK;GNHECASINR;ICGDIHGQYYDLLR;IKYPENFFLLR	1;1;1;1	4	11	0.1601	78737;78735;78736;18301;90521;90526;50386;50390;50384;50385;50387	-	Serine/threonine-protein phosphatase OS=Toxoplasma gondii p89 OX=943119 GN=TGP89_310700 PE=3 SV=1 >tr|A0A086KJ91|A0A086KJ91_TOXGO Serine/threonine-protein phosphatase OS=Toxoplasma gondii GAB2-2007-GAL-DOM2 OX=1130820 GN=TGDOM2_310700 PE=3 SV=1 >tr|A0A086LGS5|A0A086LGS5_TOXGO Serine/threonine-protein phosphatase OS=Toxoplasma gondii FOU OX=943167 GN=TGFOU_310700 PE=3 SV=1 >tr|A0A086MAB2|A0A086MAB…
84_1	tr|A0A086KVG3|A0A086KVG3_TOXGO	2.411794703	NA	112205.9455	LLTHLR	1	1	1	0.0057	449	tr|A0A086QEK3|A0A086QEK3_TOXGO;tr|A0A139Y4T2|A0A139Y4T2_TOXGO;tr|A0A086QY07|A0A086QY07_TOXGO;tr|A0A125YHB6|A0A125YHB6_TOXGM;tr|A0A151HE01|A0A151HE01_TOXGO;tr|A0A2G8Y7R7|A0A2G8Y7R7_TOXGO;tr|A0A086L2R8|A0A086L2R8_TOXGO	Uncharacterized protein OS=Toxoplasma gondii GAB2-2007-GAL-DOM2 OX=1130820 GN=TGDOM2_230880 PE=4 SV=1 >tr|A0A086LFP7|A0A086LFP7_TOXGO Uncharacterized protein OS=Toxoplasma gondii FOU OX=943167 GN=TGFOU_230880 PE=4 SV=1 >tr|A0A2T6J5E6|A0A2T6J5E6_TOXGO Uncharacterized protein OS=Toxoplasma gondii TgCATBr9 OX=943120 GN=TGBR9_230880 PE=4 SV=1 >tr|S7V2S2|S7V2S2_TOXGG Uncharacterized protein OS=Toxopla…
67_1	tr|A0A086M1Y4|A0A086M1Y4_TOXGO	2.46370076	NA	799483.2525	IDLTQIELK	1	1	1	0.0012	10411	tr|B9QEH5|B9QEH5_TOXGV;tr|A0A086JFB3|A0A086JFB3_TOXGO;tr|A0A2T6IYG4|A0A2T6IYG4_TOXGO;tr|A0A151HKB8|A0A151HKB8_TOXGO;tr|A0A2G8XZL7|A0A2G8XZL7_TOXGO;tr|S7UNY5|S7UNY5_TOXGG;tr|A0A139Y1J1|A0A139Y1J1_TOXGO;tr|A0A086QJ69|A0A086QJ69_TOXGO;tr|S8G8P0|S8G8P0_TOXGM;tr|A0A086PZQ5|A0A086PZQ5_TOXGO;tr|A0A086KBE3|A0A086KBE3_TOXGO	GCC2 and GCC3 domain-containing protein OS=Toxoplasma gondii RUB OX=935652 GN=TGRUB_292020 PE=4 SV=1
33_1	tr|A0A086KW31|A0A086KW31_TOXGO	35.45760202	NA	271488.3169	EELGLIEQAYDNPHEALSR;IIHTSVWAGQK;KNNVNVASLTQSEIR;LVVDSHVQYR;NLNYLHLDYNFNLKPVK;QGYNMLNLLIHR;RLTLEDLEDSWDR;TILQHLSEAWR;VESHFDLELR	1;1;1;1;1;1;1;1;1	9	21	0.0504	152355;152358;152490;152357;152496;26967;83432;83439;83580;83578;24302;24303;142761;142763;54844;79952;39676;39675;39677;27490;27492	tr|A0A125YYU2|A0A125YYU2_TOXGM;tr|A0A086QEZ8|A0A086QEZ8_TOXGO	Pre-mRNA processing splicing factor PRP8 OS=Toxoplasma gondii GAB2-2007-GAL-DOM2 OX=1130820 GN=TGDOM2_231970 PE=4 SV=1
56_1	tr|A0A086KFR5|A0A086KFR5_TOXGO	2.222426927	NA	272501.2268	GAATALGSGPR	1	1	1	0.0043	4855	tr|A0A086LMK8|A0A086LMK8_TOXGO;tr|S7UKG3|S7UKG3_TOXGG;tr|A0A086JEX3|A0A086JEX3_TOXGO;tr|S8F9B7|S8F9B7_TOXGM	Uncharacterized protein OS=Toxoplasma gondii p89 OX=943119 GN=TGP89_211150 PE=4 SV=1 >tr|V5B196|V5B196_TOXGV Uncharacterized protein OS=Toxoplasma gondii (strain ATCC 50861 / VEG) OX=432359 GN=TGVEG_211150 PE=4 SV=1
24_1	tr|A0A151HHH0|A0A151HHH0_TOXGO	2.222426927	NA	156770.1192	NWDSSRIEKDDR	1	1	1	0.0083	61962	tr|A0A086M2N2|A0A086M2N2_TOXGO;tr|A0A086K7C3|A0A086K7C3_TOXGO;tr|A0A139XY36|A0A139XY36_TOXGO;tr|A0A2G8XYL2|A0A2G8XYL2_TOXGO;tr|S8F916|S8F916_TOXGM;tr|A0A2T6ILI6|A0A2T6ILI6_TOXGO;tr|A0A086Q7I5|A0A086Q7I5_TOXGO;tr|A0A086QDD0|A0A086QDD0_TOXGO	Herpesviridae ul52/ul70 dna primase OS=Toxoplasma gondii TgCatPRC2 OX=1130821 GN=TGPRC2_213752 PE=4 SV=1
69_1	tr|A0A086QHJ5|A0A086QHJ5_TOXGO	3.387860118	NA	47698.67466	TSLMNQYVNKK	1	1	1	0.0255	36640	tr|A0A151HFH9|A0A151HFH9_TOXGO;tr|S7V0V9|S7V0V9_TOXGG;tr|A0A086KPU4|A0A086KPU4_TOXGO;tr|A0A125YNJ9|A0A125YNJ9_TOXGM;tr|A0A086QTK8|A0A086QTK8_TOXGO;tr|A0A139YB61|A0A139YB61_TOXGO;tr|A0A2T6IZJ8|A0A2T6IZJ8_TOXGO;tr|A0A086M626|A0A086M626_TOXGO;tr|A0A086KW29|A0A086KW29_TOXGO;tr|A0A086LBZ6|A0A086LBZ6_TOXGO;tr|A0A0F7VB79|A0A0F7VB79_TOXGV	GTPase RAB7 OS=Toxoplasma gondii VAND OX=933077 GN=TGVAND_248880 PE=4 SV=1
161_1	tr|Q94801|Q94801_TOXGO	9.401086243	NA	16463.73792	EAFSLFDKDGDGTITTK;HVMTNLGEKLTDEEVDEMIR;VFDRDGNGFISAAELR	1;1;1	3	23	0.363	107559;107564;107549;107552;107550;107558;107536;107557;107560;107548;107535;107567;107561;107566;107565;107555;107568;107556;107563;107545;107554;173792;97189	tr|A0A086KPP8|A0A086KPP8_TOXGO	Calmodulin (Fragment) OS=Toxoplasma gondii OX=5811 PE=2 SV=1
152_1	sp|P53476|ACT_TOXGO	17.71701121	NA	41880.89741	EEYDESGPSIVHR;IWHHTFYNELR;VAPEEHPVLLTEAPLNPK;VAPEEHPVLLTEAPLNPKANR;YPIEHGIVTNWDDMEK	1;0;1;1;1	4	219	0.1622	61493;61488;61498;61497;61500;60800;61022;61352;61041;61074;61003;61329;61038;61309;60976;61072;61095;61323;61037;61090;61052;61096;61355;61076;60914;61048;61060;60957;61338;61351;60998;61049;60931;61030;60932;61067;61059;61317;61335;61350;61068;61357;61079;61349;61345;60942;61050;60995;61011;60946;61015;61344;61020;60938;61340;61341;61051;61083;60959;60992;61012;61007;61325;61021;60961;60970;610…	-	Actin OS=Toxoplasma gondii OX=5811 GN=ACT1 PE=3 SV=1 >tr|A0A086JAW3|A0A086JAW3_TOXGO Actin ACT1 OS=Toxoplasma gondii p89 OX=943119 GN=TGP89_209030 PE=3 SV=1 >tr|A0A086JS28|A0A086JS28_TOXGO Actin ACT1 OS=Toxoplasma gondii GAB2-2007-GAL-DOM2 OX=1130820 GN=TGDOM2_209030 PE=3 SV=1 >tr|A0A086KYQ9|A0A086KYQ9_TOXGO Actin ACT1 OS=Toxoplasma gondii FOU OX=943167 GN=TGFOU_209030 PE=3 SV=1 >tr|A0A086LV79|A0…
142_1	tr|A0A086JA18|A0A086JA18_TOXGO	4.429252803	NA	21599.2787	HAFEIIHLMTDK	1	1	1	0.0625	52355	-	Ribosomal protein RPS5 OS=Toxoplasma gondii p89 OX=943119 GN=TGP89_242330 PE=3 SV=1 >tr|A0A086JL08|A0A086JL08_TOXGO Ribosomal protein RPS5 OS=Toxoplasma gondii GAB2-2007-GAL-DOM2 OX=1130820 GN=TGDOM2_242330 PE=3 SV=1 >tr|A0A086L3E7|A0A086L3E7_TOXGO Ribosomal protein RPS5 OS=Toxoplasma gondii FOU OX=943167 GN=TGFOU_242330 PE=3 SV=1 >tr|A0A086LU24|A0A086LU24_TOXGO Ribosomal protein RPS5 OS=Toxoplas…
22_1	tr|A0A086J620|A0A086J620_TOXGO	2.340858285	NA	29137.05977	QEEVTLHLK	1	1	2	0.0353	12571;12568	tr|A0A086QUM7|A0A086QUM7_TOXGO;tr|A0A086M0D5|A0A086M0D5_TOXGO;tr|A0A086JUH1|A0A086JUH1_TOXGO	Uncharacterized protein OS=Toxoplasma gondii p89 OX=943119 GN=TGP89_237180 PE=4 SV=1 >tr|A0A086KIJ0|A0A086KIJ0_TOXGO Uncharacterized protein OS=Toxoplasma gondii FOU OX=943167 GN=TGFOU_237180 PE=4 SV=1 >tr|A0A2T6IHU8|A0A2T6IHU8_TOXGO Uncharacterized protein OS=Toxoplasma gondii TgCATBr9 OX=943120 GN=TGBR9_237180 PE=4 SV=1 >tr|V4ZAT8|V4ZAT8_TOXGV Uncharacterized protein OS=Toxoplasma gondii (strai…
47_1	tr|A0A086L8V5|A0A086L8V5_TOXGO	3.147757652	NA	57604.2312	HLLMRR	1	1	1	0.0113	1751	tr|A0A086QR71|A0A086QR71_TOXGO;tr|A0A086Q2B2|A0A086Q2B2_TOXGO;tr|A0A086KQI9|A0A086KQI9_TOXGO;tr|A0A086JTD2|A0A086JTD2_TOXGO;tr|S7UN14|S7UN14_TOXGG;tr|A0A086LTG7|A0A086LTG7_TOXGO;tr|A0A139XTB6|A0A139XTB6_TOXGO;tr|A0A2G8XSY9|A0A2G8XSY9_TOXGO	RNA recognition motif (A.K.A RRM, RBD, or RNP domain) protein (Fragment) OS=Toxoplasma gondii FOU OX=943167 GN=TGFOU_254835A PE=4 SV=1
101_1	tr|A0A139XKF5|A0A139XKF5_TOXGO	4.662720573	NA	603452.7853	ASPSSQLLELK;EAAEAAKDLEDTQGR	1;1	2	3	0.0047	19864;73852;73849	tr|A0A086Q1Y9|A0A086Q1Y9_TOXGO;tr|A0A086PL69|A0A086PL69_TOXGO	Down-regulated in metastasis protein OS=Toxoplasma gondii ARI OX=1074872 GN=TGARI_216210 PE=4 SV=1
20_1	tr|A0A086JIH1|A0A086JIH1_TOXGO	2.233570979	NA	72610.45768	IDHYLGK	1	1	1	0.0107	1843	tr|A0A086JTZ4|A0A086JTZ4_TOXGO;tr|A0A086JIK3|A0A086JIK3_TOXGO;tr|A0A086LS88|A0A086LS88_TOXGO;tr|A0A139XNQ2|A0A139XNQ2_TOXGO;tr|A0A086PSH6|A0A086PSH6_TOXGO;tr|A0A086JR99|A0A086JR99_TOXGO;tr|A0A2G8XRV8|A0A2G8XRV8_TOXGO;tr|A0A2G8XQD2|A0A2G8XQD2_TOXGO;tr|A0A0F7VFY1|A0A0F7VFY1_TOXGV;tr|A0A086KPD8|A0A086KPD8_TOXGO;tr|A0A125YW58|A0A125YW58_TOXGM	Glucose-6-phosphate 1-dehydrogenase (Fragment) OS=Toxoplasma gondii p89 OX=943119 GN=TGP89_278830A PE=4 SV=1 >tr|A0A086Q9B4|A0A086Q9B4_TOXGO Glucose-6-phosphate 1-dehydrogenase (Fragment) OS=Toxoplasma gondii VAND OX=933077 GN=TGVAND_278830A PE=4 SV=1 >tr|A0A086QIC6|A0A086QIC6_TOXGO Glucose-6-phosphate 1-dehydrogenase (Fragment) OS=Toxoplasma gondii MAS OX=943118 GN=TGMAS_278830A PE=4 SV=1
202_1	tr|A0A151H1W1|A0A151H1W1_TOXGO	2.25092587	NA	116153.6692	VFTDLLNALHK	1	1	1	0.0102	30488	-	Uncharacterized protein (Fragment) OS=Toxoplasma gondii TgCatPRC2 OX=1130821 GN=TGPRC2_258000 PE=4 SV=1
109_1	tr|A0A0F7V7B1|A0A0F7V7B1_TOXGV	2.677605472	NA	36232.75778	MGITSQITLTCR	1	1	1	0.0354	48051	-	Leucine rich repeat protein, putative OS=Toxoplasma gondii (strain ATCC 50861 / VEG) OX=432359 GN=BN1205_004230 PE=4 SV=1
86_1	tr|A0A0F7V9X2|A0A0F7V9X2_TOXGV	2.064242533	NA	139702.2655	YLPPHLR	1	1	1	0.0056	3040	tr|A0A086JHK4|A0A086JHK4_TOXGO;tr|V5B5C8|V5B5C8_TOXGV;tr|S8GE29|S8GE29_TOXGM;tr|A0A086PUE1|A0A086PUE1_TOXGO;tr|A0A2G8XWQ0|A0A2G8XWQ0_TOXGO;tr|S7URH1|S7URH1_TOXGG;tr|A0A086M0M1|A0A086M0M1_TOXGO;tr|A0A151H4K6|A0A151H4K6_TOXGO;tr|A0A2T6IHM6|A0A2T6IHM6_TOXGO;tr|A0A086JXY0|A0A086JXY0_TOXGO;tr|A0A139XWG2|A0A139XWG2_TOXGO;tr|A0A086JKE2|A0A086JKE2_TOXGO;tr|A0A086Q4A8|A0A086Q4A8_TOXGO	Uncharacterized protein OS=Toxoplasma gondii (strain ATCC 50861 / VEG) OX=432359 GN=BN1205_061300 PE=4 SV=1
118_1	tr|A0A086QBC3|A0A086QBC3_TOXGO	3.387860118	NA	12501.15237	MVTLHR	1	1	1	0.0517	484	tr|A0A086KDG6|A0A086KDG6_TOXGO;tr|A0A2G8Y7T0|A0A2G8Y7T0_TOXGO	Uncharacterized protein OS=Toxoplasma gondii MAS OX=943118 GN=TGMAS_227015 PE=4 SV=1 >tr|A0A139XX57|A0A139XX57_TOXGO Uncharacterized protein OS=Toxoplasma gondii ARI OX=1074872 GN=TGARI_227015 PE=4 SV=1 >tr|A0A151HIT9|A0A151HIT9_TOXGO Uncharacterized protein OS=Toxoplasma gondii TgCatPRC2 OX=1130821 GN=TGPRC2_227015 PE=4 SV=1 >tr|S8G662|S8G662_TOXGM Uncharacterized protein OS=Toxoplasma gondii (s…
41_1	tr|A0A086JES5|A0A086JES5_TOXGO	2.25092587	NA	77067.98918	RFRHVHSSPFVSSSSR	1	1	1	0.023	111462	tr|A0A086LMI4|A0A086LMI4_TOXGO;tr|A0A086Q6W0|A0A086Q6W0_TOXGO;tr|V5B176|V5B176_TOXGV;tr|A0A2G8XRF7|A0A2G8XRF7_TOXGO	DEAD/DEAH box helicase domain-containing protein OS=Toxoplasma gondii GAB2-2007-GAL-DOM2 OX=1130820 GN=TGDOM2_211400A PE=3 SV=1 >tr|A0A086K288|A0A086K288_TOXGO DEAD/DEAH box helicase domain-containing protein OS=Toxoplasma gondii FOU OX=943167 GN=TGFOU_211400A PE=3 SV=1
150_1	tr|A0A125YXA7|A0A125YXA7_TOXGM	2.276845935	NA	40513.0986	LSDAPALPSLPTLELPK	1	1	1	0.0429	96405	-	Uncharacterized protein OS=Toxoplasma gondii (strain ATCC 50611 / Me49) OX=508771 GN=TGME49_211320 PE=4 SV=1 >tr|A0A139XL10|A0A139XL10_TOXGO Putative C protein immunoglobulin-A-binding beta antigen OS=Toxoplasma gondii ARI OX=1074872 GN=TGARI_211320 PE=4 SV=1 >tr|A0A151H3E0|A0A151H3E0_TOXGO Putative C protein immunoglobulin-A-binding beta antigen OS=Toxoplasma gondii TgCatPRC2 OX=1130821 GN=TGPRC…
29_1	tr|A0A086KK51|A0A086KK51_TOXGO	2.25092587	NA	183241.9792	ILDDVHQAVAVEGR	1	1	1	0.0084	62023	tr|S7VWN6|S7VWN6_TOXGG;tr|A0A086Q722|A0A086Q722_TOXGO;tr|A0A2G8XZN3|A0A2G8XZN3_TOXGO;tr|A0A086LDS7|A0A086LDS7_TOXGO;tr|A0A086K6S9|A0A086K6S9_TOXGO;tr|A0A139XYN5|A0A139XYN5_TOXGO	Putative kynurenine 3-monooxygenase and-related flavoprotein monooxygenase family (ISS) protein (Fragment) OS=Toxoplasma gondii p89 OX=943119 GN=TGP89_286410 PE=4 SV=1
157_1	tr|A0A086KKZ9|A0A086KKZ9_TOXGO	2.25092587	NA	59098.92895	HTIFGR	1	1	1	0.0115	266	tr|A0A2G8XPZ5|A0A2G8XPZ5_TOXGO;tr|A0A086LRP3|A0A086LRP3_TOXGO;tr|A0A086Q9V3|A0A086Q9V3_TOXGO;tr|A0A086PQN4|A0A086PQN4_TOXGO;tr|A0A086JMS6|A0A086JMS6_TOXGO;tr|D0VWS5|D0VWS5_TOXGO;tr|A0A086JDX5|A0A086JDX5_TOXGO;tr|S7UIA8|S7UIA8_TOXGG;tr|A0A125YUW2|A0A125YUW2_TOXGM	Peptidyl-prolyl cis-trans isomerase, cyclophilin-type domain-containing protein (Fragment) OS=Toxoplasma gondii FOU OX=943167 GN=TGFOU_305940 PE=4 SV=1
91_1	tr|A0A086JF19|A0A086JF19_TOXGO	2.25092587	NA	925924.3616	RRAPVLDLLR	1	1	1	0.0012	23551	tr|A0A139XKU2|A0A139XKU2_TOXGO;tr|A0A2G8XSH8|A0A2G8XSH8_TOXGO;tr|A0A151H395|A0A151H395_TOXGO;tr|A0A2T6IGU0|A0A2T6IGU0_TOXGO;tr|S7VZ64|S7VZ64_TOXGG;tr|A0A086PGP6|A0A086PGP6_TOXGO;tr|S8F991|S8F991_TOXGM;tr|A0A086LMP9|A0A086LMP9_TOXGO;tr|A0A086Q6H1|A0A086Q6H1_TOXGO;tr|A0A086KFE5|A0A086KFE5_TOXGO	Putative vacuolar protein sorting-associated protein OS=Toxoplasma gondii GAB2-2007-GAL-DOM2 OX=1130820 GN=TGDOM2_210700 PE=4 SV=1 >tr|A0A086K328|A0A086K328_TOXGO Putative vacuolar protein sorting-associated protein OS=Toxoplasma gondii FOU OX=943167 GN=TGFOU_210700 PE=4 SV=1
76_1	tr|A0A086PFL7|A0A086PFL7_TOXGO	2.901550972	NA	80512.64165	LIHMIK	1	1	2	0.0087	476;475	tr|A0A086J5T3|A0A086J5T3_TOXGO;tr|A0A139XHU9|A0A139XHU9_TOXGO;tr|A0A086KZG9|A0A086KZG9_TOXGO;tr|A0A023NM35|A0A023NM35_TOXGO;tr|A0A023NL40|A0A023NL40_TOXGO;tr|A0A023NLF5|A0A023NLF5_TOXGO;tr|A0A086J5W1|A0A086J5W1_TOXGO;tr|A0A151G9U6|A0A151G9U6_TOXGO	RNA polymerase B OS=Toxoplasma gondii MAS OX=943118 GN=TGMAS_300660 PE=3 SV=1 >tr|A0A2T6J5X3|A0A2T6J5X3_TOXGO RNA polymerase B OS=Toxoplasma gondii TgCATBr9 OX=943120 GN=TGBR9_300660 PE=3 SV=1
39_1	tr|S7WGW8|S7WGW8_TOXGG	2.411794703	NA	95309.29317	LARKYHPDK	1	1	1	0.0103	15190	tr|A0A086M6U1|A0A086M6U1_TOXGO;tr|A0A086LB93|A0A086LB93_TOXGO;tr|A0A139Y9W1|A0A139Y9W1_TOXGO;tr|A0A086KU03|A0A086KU03_TOXGO;tr|A0A086QUB3|A0A086QUB3_TOXGO;tr|S8ENI0|S8ENI0_TOXGM;tr|V4ZGA6|V4ZGA6_TOXGV;tr|A0A151HGE7|A0A151HGE7_TOXGO;tr|A0A086QIN3|A0A086QIN3_TOXGO;tr|A0A086KRB0|A0A086KRB0_TOXGO;tr|A0A0F7VEH9|A0A0F7VEH9_TOXGV	DnaJ domain-containing protein OS=Toxoplasma gondii (strain ATCC 50853 / GT1) OX=507601 GN=TGGT1_246340 PE=4 SV=1
171_1	tr|A0A151H9Y7|A0A151H9Y7_TOXGO	2.260509341	NA	77804.76195	ERFVSVSGGAFFQR	1	1	2	0.0193	71349;71356	tr|A0A086LSU3|A0A086LSU3_TOXGO	Cyclin-dependent kinase OS=Toxoplasma gondii TgCatPRC2 OX=1130821 GN=TGPRC2_239910B PE=4 SV=1
160_1	tr|A0A086QVC3|A0A086QVC3_TOXGO	2.411794703	NA	144369.5263	GETRGDNFQHAR	1	1	1	0.0092	43558	tr|A0A086LYL0|A0A086LYL0_TOXGO;tr|A0A086PGN6|A0A086PGN6_TOXGO;tr|A0A2G8Y201|A0A2G8Y201_TOXGO;tr|A0A086KGC3|A0A086KGC3_TOXGO	Uncharacterized protein OS=Toxoplasma gondii MAS OX=943118 GN=TGMAS_271430 PE=4 SV=1
99_1	tr|A0A086PL28|A0A086PL28_TOXGO	2.064242533	NA	328773.8416	LLPPWSHR	1	1	1	0.0026	6785	tr|A0A086LNX3|A0A086LNX3_TOXGO;tr|A0A086JI59|A0A086JI59_TOXGO;tr|A0A139XKG8|A0A139XKG8_TOXGO;tr|A0A2G8XM52|A0A2G8XM52_TOXGO;tr|B9QNR2|B9QNR2_TOXGV;tr|A0A151H4N9|A0A151H4N9_TOXGO;tr|A0A086JDK3|A0A086JDK3_TOXGO;tr|A0A086Q1L3|A0A086Q1L3_TOXGO	Uncharacterized protein OS=Toxoplasma gondii VAND OX=933077 GN=TGVAND_215910 PE=4 SV=1
97_1	tr|A0A139XTS3|A0A139XTS3_TOXGO	2.901550972	NA	147108.6421	LFVHVR	1	1	1	0.0044	641	tr|A0A151HQZ1|A0A151HQZ1_TOXGO	CPSF A subunit region protein OS=Toxoplasma gondii ARI OX=1074872 GN=TGARI_224280B PE=4 SV=1
70_1	tr|A0A086KBA7|A0A086KBA7_TOXGO	3.147757652	NA	166130.9882	QTPEMSAGSAK	1	1	1	0.0071	14628	tr|A0A086M040|A0A086M040_TOXGO;tr|V4Z6Z5|V4Z6Z5_TOXGV;tr|A0A086K3V6|A0A086K3V6_TOXGO;tr|A0A086Q5E3|A0A086Q5E3_TOXGO;tr|A0A139XVY2|A0A139XVY2_TOXGO;tr|A0A086QUW8|A0A086QUW8_TOXGO;tr|S7UQC6|S7UQC6_TOXGG;tr|A0A151HF62|A0A151HF62_TOXGO;tr|A0A086JUY3|A0A086JUY3_TOXGO;tr|A0A0F7V751|A0A0F7V751_TOXGV;tr|A0A2G8XW60|A0A2G8XW60_TOXGO	Uncharacterized protein OS=Toxoplasma gondii p89 OX=943119 GN=TGP89_214560 PE=4 SV=1
8_1	tr|A0A086QYJ9|A0A086QYJ9_TOXGO	2.158248496	NA	108870.0185	QPASPLR	1	1	1	0.0069	608	tr|A0A2G8Y111|A0A2G8Y111_TOXGO;tr|A0A086KZP0|A0A086KZP0_TOXGO;tr|S7UUE5|S7UUE5_TOXGG;tr|A0A086MBF5|A0A086MBF5_TOXGO;tr|A0A086LHV2|A0A086LHV2_TOXGO;tr|A0A151H7N6|A0A151H7N6_TOXGO;tr|A0A086QBJ4|A0A086QBJ4_TOXGO	Uncharacterized protein (Fragment) OS=Toxoplasma gondii MAS OX=943118 GN=TGMAS_314362B PE=4 SV=1
102_1	tr|A0A086M580|A0A086M580_TOXGO	2.222426927	NA	52642.69033	ASGPPLGGNTQR	1	1	1	0.0245	17967	tr|A0A086QGC7|A0A086QGC7_TOXGO;tr|A0A086QWS7|A0A086QWS7_TOXGO;tr|A0A086J9C9|A0A086J9C9_TOXGO;tr|A0A2G8YAM5|A0A2G8YAM5_TOXGO;tr|A0A086L4W9|A0A086L4W9_TOXGO	Molybdopterin converting factor, subunit 2 protein OS=Toxoplasma gondii RUB OX=935652 GN=TGRUB_273350 PE=4 SV=1
144_1	tr|A0A086QRS0|A0A086QRS0_TOXGO	3.387860118	NA	32642.97346	AVAHHTDCTFIR	1	1	4	0.041	48701;48697;48698;48696	tr|A0A139XRW3|A0A139XRW3_TOXGO;tr|A0A086M8Z1|A0A086M8Z1_TOXGO;tr|A0A086K5X3|A0A086K5X3_TOXGO;tr|A0A086QDG5|A0A086QDG5_TOXGO;tr|A0A086KXY8|A0A086KXY8_TOXGO	Putative tat-binding family protein (Fragment) OS=Toxoplasma gondii MAS OX=943118 GN=TGMAS_261010A PE=4 SV=1
110_1	tr|A0A086M6S4|A0A086M6S4_TOXGO	2.49765927	NA	93945.93784	AAKEMHTWR	1	1	1	0.0109	15332	tr|A0A086QUA9|A0A086QUA9_TOXGO;tr|A0A086KU32|A0A086KU32_TOXGO;tr|A0A2G8YBW2|A0A2G8YBW2_TOXGO;tr|A0A2T6IYU5|A0A2T6IYU5_TOXGO;tr|A0A086LBA3|A0A086LBA3_TOXGO;tr|A0A151HG96|A0A151HG96_TOXGO;tr|A0A086QIM5|A0A086QIM5_TOXGO;tr|S7V0S2|S7V0S2_TOXGG	Putative transmembrane protein OS=Toxoplasma gondii RUB OX=935652 GN=TGRUB_246475 PE=4 SV=1
155_1	tr|A0A086JF22|A0A086JF22_TOXGO	2.901550972	NA	95954.52786	QIVNFFPQK	1	1	2	0.0105	14580;14581	tr|A0A086Q6G7|A0A086Q6G7_TOXGO;tr|A0A2T6IGS8|A0A2T6IGS8_TOXGO;tr|A0A086LMP3|A0A086LMP3_TOXGO;tr|A0A086KFE1|A0A086KFE1_TOXGO;tr|V5B1C6|V5B1C6_TOXGV;tr|A0A125YNX0|A0A125YNX0_TOXGM;tr|A0A086PGR2|A0A086PGR2_TOXGO	Ferredoxin-fold anticodon binding domain-containing protein OS=Toxoplasma gondii GAB2-2007-GAL-DOM2 OX=1130820 GN=TGDOM2_210750 PE=4 SV=1 >tr|A0A086K315|A0A086K315_TOXGO Ferredoxin-fold anticodon binding domain-containing protein OS=Toxoplasma gondii FOU OX=943167 GN=TGFOU_210750 PE=4 SV=1
104_1	tr|A0A086K5E8|A0A086K5E8_TOXGO	2.677605472	NA	27423.72535	EPPFRAPAPK	1	1	1	0.0415	17669	-	Regulator of chromosome condensation (RCC1) repeat-containing protein (Fragment) OS=Toxoplasma gondii GAB2-2007-GAL-DOM2 OX=1130820 GN=TGDOM2_239700B PE=4 SV=1
173_1	tr|A0A151HI64|A0A151HI64_TOXGO	3.147757652	NA	56991.64911	ENHLLR	1	1	1	0.0114	752	-	Notch (Dsl) domain-containing protein OS=Toxoplasma gondii TgCatPRC2 OX=1130821 GN=TGPRC2_285690 PE=4 SV=1
9_1	tr|A0A086KKJ9|A0A086KKJ9_TOXGO	2.276845935	NA	383807.1922	QMAHASLQAAGSPPGPPETTVCSGQQK	1	1	1	0.0076	208886	tr|A0A2G8Y7D6|A0A2G8Y7D6_TOXGO;tr|A0A086QJL9|A0A086QJL9_TOXGO;tr|S7UXX0|S7UXX0_TOXGG;tr|A0A139XXI0|A0A139XXI0_TOXGO;tr|A0A151H702|A0A151H702_TOXGO;tr|A0A086M9Y7|A0A086M9Y7_TOXGO;tr|A0A086QBN9|A0A086QBN9_TOXGO;tr|A0A086KD10|A0A086KD10_TOXGO;tr|V4ZFZ2|V4ZFZ2_TOXGV	Sec7 domain-containing protein OS=Toxoplasma gondii GAB2-2007-GAL-DOM2 OX=1130820 GN=TGDOM2_228660 PE=4 SV=1 >tr|A0A086L6H9|A0A086L6H9_TOXGO Sec7 domain-containing protein OS=Toxoplasma gondii FOU OX=943167 GN=TGFOU_228660 PE=4 SV=1 >tr|A0A2T6IZY2|A0A2T6IZY2_TOXGO Sec7 domain-containing protein OS=Toxoplasma gondii TgCATBr9 OX=943120 GN=TGBR9_228660 PE=4 SV=1
54_1	tr|A0A086K667|A0A086K667_TOXGO	2.25092587	NA	86282.20216	AGSLEHENQALK	1	1	1	0.0155	33532	tr|A0A0F7UYC0|A0A0F7UYC0_TOXGV;tr|A0A2G8XZ48|A0A2G8XZ48_TOXGO;tr|A0A086M389|A0A086M389_TOXGO;tr|A0A151HI73|A0A151HI73_TOXGO;tr|A0A086LDH9|A0A086LDH9_TOXGO	Kinesin-like protein OS=Toxoplasma gondii GAB2-2007-GAL-DOM2 OX=1130820 GN=TGDOM2_285410 PE=3 SV=1 >tr|A0A086KL52|A0A086KL52_TOXGO Kinesin-like protein OS=Toxoplasma gondii p89 OX=943119 GN=TGP89_285410 PE=3 SV=1 >tr|A0A086Q7D2|A0A086Q7D2_TOXGO Kinesin-like protein OS=Toxoplasma gondii MAS OX=943118 GN=TGMAS_285410 PE=3 SV=1 >tr|B9QGV7|B9QGV7_TOXGV Kinesin-like protein OS=Toxoplasma gondii (strai…
80_1	tr|A0A086JKN7|A0A086JKN7_TOXGO	3.387860118	NA	54858.76086	DMGYHVAMMADSTSR	1	1	5	0.0299	85328;85327;85325;85326;87742	tr|A0A086M7V7|A0A086M7V7_TOXGO;tr|A0A125YNI8|A0A125YNI8_TOXGM;tr|A0A139Y3R6|A0A139Y3R6_TOXGO;tr|A0A086JGQ4|A0A086JGQ4_TOXGO;tr|A0A151H2B2|A0A151H2B2_TOXGO	Putative vacuolar ATP synthase subunit A (Fragment) OS=Toxoplasma gondii FOU OX=943167 GN=TGFOU_256970 PE=4 SV=1 >tr|A0A086L1B5|A0A086L1B5_TOXGO Putative vacuolar ATP synthase subunit A (Fragment) OS=Toxoplasma gondii p89 OX=943119 GN=TGP89_256970A PE=4 SV=1
63_1	tr|A0A086Q131|A0A086Q131_TOXGO	2.222426927	NA	128099.0778	GASSGGSVARPVTGPGPSLGMGRPLTR	1	1	1	0.0222	189954	tr|A0A086M2S7|A0A086M2S7_TOXGO;tr|A0A086K740|A0A086K740_TOXGO;tr|V4ZE60|V4ZE60_TOXGV;tr|A0A086KJI0|A0A086KJI0_TOXGO;tr|A0A086LDY8|A0A086LDY8_TOXGO;tr|A0A086Q7A2|A0A086Q7A2_TOXGO;tr|A0A2G8XYS2|A0A2G8XYS2_TOXGO;tr|S8GQZ8|S8GQZ8_TOXGM;tr|A0A2T6ILE9|A0A2T6ILE9_TOXGO;tr|S7W3C3|S7W3C3_TOXGG;tr|A0A151HHL4|A0A151HHL4_TOXGO	Internal kinesin motor domain OS=Toxoplasma gondii MAS OX=943118 GN=TGMAS_287160 PE=3 SV=1
106_1	tr|A0A151HQ67|A0A151HQ67_TOXGO	2.25092587	NA	9741.835545	HDGSVDLQLAASFDTGR	1	1	1	0.1889	99883	tr|A0A086QFR0|A0A086QFR0_TOXGO	Uncharacterized protein OS=Toxoplasma gondii TgCatPRC2 OX=1130821 GN=TGPRC2_233735B PE=4 SV=1
164_1	tr|A0A086L0J8|A0A086L0J8_TOXGO	6.775720236	NA	89340.60776	ETVVEVPNVKWDDIGGLEDVKR;KGDLFLVR	1;1	2	6	0.037	186129;186128;186132;186127;4498;4497	tr|A0A086M5A9|A0A086M5A9_TOXGO;tr|A0A2G8YBD9|A0A2G8YBD9_TOXGO;tr|C9WWW4|C9WWW4_TOXGO;tr|A0A086KFA4|A0A086KFA4_TOXGO;tr|A0A086L4Y7|A0A086L4Y7_TOXGO;tr|A0A0F7V1P6|A0A0F7V1P6_TOXGV	Cell division protein CDC48CY OS=Toxoplasma gondii FOU OX=943167 GN=TGFOU_273090 PE=4 SV=1 >tr|A0A086QWQ3|A0A086QWQ3_TOXGO Cell division protein CDC48CY OS=Toxoplasma gondii MAS OX=943118 GN=TGMAS_273090 PE=4 SV=1 >tr|A0A125YX44|A0A125YX44_TOXGG Cell division protein CDC48CY OS=Toxoplasma gondii (strain ATCC 50853 / GT1) OX=507601 GN=TGGT1_273090 PE=4 SV=1 >tr|A0A125YX45|A0A125YX45_TOXGM Cell div…
146_1	tr|A0A2G8XW45|A0A2G8XW45_TOXGO	2.064242533	NA	165687.2658	LGAPVWNPPR	1	1	1	0.0064	13456	tr|A0A139XVX0|A0A139XVX0_TOXGO	Putative transmembrane protein OS=Toxoplasma gondii COUG OX=1074873 GN=TGCOUG_214630 PE=4 SV=1
95_1	tr|A0A139XPC3|A0A139XPC3_TOXGO	2.107916672	NA	33938.76066	TDSSTLR	1	1	1	0.0235	714	tr|S8GM34|S8GM34_TOXGM;tr|A0A151HMD7|A0A151HMD7_TOXGO;tr|A0A2G8YEJ5|A0A2G8YEJ5_TOXGO	Uncharacterized protein OS=Toxoplasma gondii ARI OX=1074872 GN=TGARI_262020 PE=4 SV=1
65_1	tr|S7UY70|S7UY70_TOXGG	2.340858285	NA	107123.1115	ILSGSFNPHVR	1	1	1	0.0111	25403	tr|A0A086JSC8|A0A086JSC8_TOXGO;tr|A0A086QCL3|A0A086QCL3_TOXGO;tr|A0A2T6IWZ3|A0A2T6IWZ3_TOXGO;tr|A0A086Q4X9|A0A086Q4X9_TOXGO;tr|A0A0F7UVS5|A0A0F7UVS5_TOXGV;tr|A0A2G8YE16|A0A2G8YE16_TOXGO;tr|A0A086JFQ8|A0A086JFQ8_TOXGO;tr|A0A151HMV7|A0A151HMV7_TOXGO;tr|A0A086M9H4|A0A086M9H4_TOXGO;tr|A0A086L7K2|A0A086L7K2_TOXGO	Proteasome/cyclosome repeat-containing protein (Fragment) OS=Toxoplasma gondii (strain ATCC 50853 / GT1) OX=507601 GN=TGGT1_263060 PE=4 SV=1
52_1	tr|A0A086Q0U2|A0A086Q0U2_TOXGO	2.360530694	NA	41362.49358	KLLEKLK	1	1	1	0.0192	2574	tr|S8EXN8|S8EXN8_TOXGM;tr|A0A0F7UZI3|A0A0F7UZI3_TOXGV;tr|A0A2G8Y129|A0A2G8Y129_TOXGO;tr|A0A086L798|A0A086L798_TOXGO;tr|A0A086K428|A0A086K428_TOXGO;tr|V4Z8D2|V4Z8D2_TOXGV;tr|A0A086LXR1|A0A086LXR1_TOXGO;tr|S7V5P6|S7V5P6_TOXGG;tr|A0A086QW83|A0A086QW83_TOXGO	Uncharacterized protein (Fragment) OS=Toxoplasma gondii VAND OX=933077 GN=TGVAND_268400B PE=4 SV=1
36_1	tr|A0A086QJB7|A0A086QJB7_TOXGO	2.173362438	NA	56280.53971	YASSLPQFR	1	1	1	0.0174	10153	tr|A0A086M1Z1|A0A086M1Z1_TOXGO;tr|A0A086KBD8|A0A086KBD8_TOXGO;tr|A0A0F7V7L0|A0A0F7V7L0_TOXGV	2-oxoisovalerate dehydrogenase subunit alpha OS=Toxoplasma gondii VAND OX=933077 GN=TGVAND_292100 PE=3 SV=1
68_1	tr|A0A086QWC0|A0A086QWC0_TOXGO	2.742221261	NA	377395.2116	KQEEEPNNQTATEEKHEAK	1	1	1	0.0055	159305	tr|S7WL78|S7WL78_TOXGG;tr|A0A086LXJ9|A0A086LXJ9_TOXGO	Putative transmembrane protein OS=Toxoplasma gondii MAS OX=943118 GN=TGMAS_268035 PE=4 SV=1
176_1	tr|A0A2G8XW77|A0A2G8XW77_TOXGO	2.436373284	NA	49638.01789	LLHDGPR	1	1	1	0.0153	1126	tr|S7VZ82|S7VZ82_TOXGG;tr|S8EW05|S8EW05_TOXGM;tr|V5B615|V5B615_TOXGV;tr|A0A0F7V8E8|A0A0F7V8E8_TOXGV	Putative transmembrane protein (Fragment) OS=Toxoplasma gondii COUG OX=1074873 GN=TGCOUG_214430 PE=4 SV=1
51_1	tr|A0A086JW73|A0A086JW73_TOXGO	6.747079963	NA	50005.03742	AGPFGQLFRPDNFVFGQTGAGNNWAK;EIVHIQAGQCGNQIGAK	1;1	2	10	0.0958	212731;104639;104753;104641;104642;104643;104752;104640;104754;104632	-	Tubulin beta chain OS=Toxoplasma gondii p89 OX=943119 GN=TGP89_221620 PE=3 SV=1 >tr|A0A086KAP9|A0A086KAP9_TOXGO Tubulin beta chain OS=Toxoplasma gondii GAB2-2007-GAL-DOM2 OX=1130820 GN=TGDOM2_221620 PE=3 SV=1 >tr|A0A086KSW5|A0A086KSW5_TOXGO Tubulin beta chain OS=Toxoplasma gondii FOU OX=943167 GN=TGFOU_221620 PE=3 SV=1 >tr|A0A086LWR6|A0A086LWR6_TOXGO Tubulin beta chain OS=Toxoplasma gondii RUB OX…
141_1	tr|A0A2T6IW20|A0A2T6IW20_TOXGO	2.25092587	NA	69420.41942	LHLDAANGEVAAMSTVHIR	1	1	1	0.0295	132359	tr|A0A086K9L9|A0A086K9L9_TOXGO;tr|A0A2G8XXT5|A0A2G8XXT5_TOXGO;tr|S7UV62|S7UV62_TOXGG;tr|A0A086KM76|A0A086KM76_TOXGO;tr|A0A086LZG4|A0A086LZG4_TOXGO;tr|A0A086LAB8|A0A086LAB8_TOXGO;tr|A0A086Q2X7|A0A086Q2X7_TOXGO;tr|V4ZL93|V4ZL93_TOXGV;tr|A0A139XZE3|A0A139XZE3_TOXGO;tr|A0A151HB79|A0A151HB79_TOXGO;tr|A0A086QGB6|A0A086QGB6_TOXGO;tr|S8GEJ5|S8GEJ5_TOXGM	Uncharacterized protein OS=Toxoplasma gondii TgCATBr9 OX=943120 GN=TGBR9_202120 PE=4 SV=1
132_1	tr|A0A2G8Y9R5|A0A2G8Y9R5_TOXGO	4.429252803	NA	27895.38079	VATPAQAQEVHEHIR	1	1	2	0.0593	85155;85152	tr|A0A086KEI1|A0A086KEI1_TOXGO;tr|Q1KSE2|Q1KSE2_TOXGO	Triosephosphate isomerase OS=Toxoplasma gondii COUG OX=1074873 GN=TGCOUG_225930 PE=3 SV=1
143_1	tr|A0A151H0E5|A0A151H0E5_TOXGO	2.436373284	NA	14782.3752	TSAISTTGTRHTVWPPS	1	1	1	0.1214	101299	tr|A0A139XJ47|A0A139XJ47_TOXGO;tr|A0A086JCV9|A0A086JCV9_TOXGO;tr|A0A086JYK8|A0A086JYK8_TOXGO	Uncharacterized protein OS=Toxoplasma gondii TgCatPRC2 OX=1130821 GN=TGPRC2_252080 PE=4 SV=1
170_1	tr|A0A2G8Y9E6|A0A2G8Y9E6_TOXGO	2.360530694	NA	27911.59667	YAAPLSIIASNGSLR	1	1	3	0.0617	63856;63855;63859	-	ER lumen protein retaining receptor (Fragment) OS=Toxoplasma gondii COUG OX=1074873 GN=TGCOUG_224800A PE=4 SV=1
19_1	tr|A0A2G8YAA2|A0A2G8YAA2_TOXGO	2.360530694	NA	344268.7038	QSNWEEKGIRTESEK	1	1	1	0.0048	104473	tr|B9Q4C1|B9Q4C1_TOXGV;tr|A0A151HQ38|A0A151HQ38_TOXGO;tr|S8F275|S8F275_TOXGM;tr|A0A086QX32|A0A086QX32_TOXGO;tr|A0A139Y5S4|A0A139Y5S4_TOXGO;tr|A0A086M4X5|A0A086M4X5_TOXGO;tr|A0A086QFV2|A0A086QFV2_TOXGO;tr|A0A086KX71|A0A086KX71_TOXGO;tr|A0A086L4C6|A0A086L4C6_TOXGO	Uncharacterized protein OS=Toxoplasma gondii COUG OX=1074873 GN=TGCOUG_233960 PE=4 SV=1
162_1	tr|A0A086J9X2|A0A086J9X2_TOXGO	3.387860118	NA	81881.52681	LGIHEDTSNR	1	1	4	0.0141	16548;16648;16550;16551	tr|A0A086KF00|A0A086KF00_TOXGO;tr|A0A151HJ49|A0A151HJ49_TOXGO	Heat shock protein HSP90 OS=Toxoplasma gondii p89 OX=943119 GN=TGP89_288380 PE=3 SV=1 >tr|A0A086M0Y3|A0A086M0Y3_TOXGO Heat shock protein HSP90 OS=Toxoplasma gondii RUB OX=935652 GN=TGRUB_288380 PE=3 SV=1 >tr|A0A086Q831|A0A086Q831_TOXGO Heat shock protein HSP90 OS=Toxoplasma gondii VAND OX=933077 GN=TGVAND_288380 PE=3 SV=1 >tr|A0A086QHT6|A0A086QHT6_TOXGO Heat shock protein HSP90 OS=Toxoplasma gond…
30_1	tr|A0A139XZM4|A0A139XZM4_TOXGO	2.222426927	NA	257404.4865	QVEGANVAGIPPER	1	1	1	0.0057	50034	tr|A0A2G8XY60|A0A2G8XY60_TOXGO;tr|A0A151H2U3|A0A151H2U3_TOXGO	AP2 domain transcription factor AP2VIIa-6 OS=Toxoplasma gondii ARI OX=1074872 GN=TGARI_203050 PE=4 SV=1
148_1	tr|A0A086JDE4|A0A086JDE4_TOXGO	2.222426927	NA	216218.1664	NVSLSGLQNPTQSSASLGK	1	1	1	0.0094	113679	-	GATA zinc finger domain-containing protein OS=Toxoplasma gondii GAB2-2007-GAL-DOM2 OX=1130820 GN=TGDOM2_283840 PE=4 SV=1 >tr|A0A086JN70|A0A086JN70_TOXGO GATA zinc finger domain-containing protein OS=Toxoplasma gondii FOU OX=943167 GN=TGFOU_283840 PE=4 SV=1 >tr|A0A2T6IRF5|A0A2T6IRF5_TOXGO GATA zinc finger domain-containing protein OS=Toxoplasma gondii TgCATBr9 OX=943120 GN=TGBR9_283840 PE=4 SV=1 >…
124_1	tr|A0A086KDC5|A0A086KDC5_TOXGO	3.387860118	NA	50425.65988	VMTVSFHK	1	1	1	0.0177	4523	-	Histone deacetylase OS=Toxoplasma gondii p89 OX=943119 GN=TGP89_227290 PE=3 SV=1 >tr|A0A086KLC4|A0A086KLC4_TOXGO Histone deacetylase OS=Toxoplasma gondii GAB2-2007-GAL-DOM2 OX=1130820 GN=TGDOM2_227290 PE=3 SV=1 >tr|A0A086L5P4|A0A086L5P4_TOXGO Histone deacetylase OS=Toxoplasma gondii FOU OX=943167 GN=TGFOU_227290 PE=3 SV=1 >tr|A0A086LWH8|A0A086LWH8_TOXGO Histone deacetylase OS=Toxoplasma gondii RU…
152_2	tr|S7VNC9|S7VNC9_TOXGG	40.94572289	NA	32037.96751	AGFAGDDAPR;AVFPSIVGRPR;DSYVGDEAQSK;DSYVGDEAQSKR;GILTLKYPIEHGIITNWDDMEK;GYSFTTTAER;HQGVMVGMGQK;HQGVMVGMGQKDSYVGDEAQSK;IWHHTFYNELR;SYELPDGQVITIGNER;YPIEHGIITNWDDMEK;YPIEHGIITNWDDMEKIWHHTFYNELR	1;1;1;1;1;1;1;1;0;1;1;1	11	384	0.3589	5548;5547;5550;5549;22500;22493;22495;22491;22502;22496;22390;22387;22391;22383;22389;22384;22392;39724;39727;39725;39723;194368;194371;15588;15585;19719;19714;21226;19699;19733;21237;21221;21220;19734;19742;19721;19691;21257;19700;21227;19676;19715;19730;21244;19727;19745;19709;21247;19706;19670;21240;19722;19736;19713;19735;19740;19696;21234;21249;21248;19666;19689;21243;19687;19663;21235;19724…	-	Actin OS=Toxoplasma gondii (strain ATCC 50853 / GT1) OX=507601 GN=TGGT1_411760 PE=3 SV=1
169_1	tr|A0A086KI98|A0A086KI98_TOXGO	2.146050195	NA	295016.4098	QIPQFFVTR	1	1	1	0.0033	15940	-	A C2HC-type zinc-finger protein OS=Toxoplasma gondii FOU OX=943167 GN=TGFOU_236850 PE=4 SV=1 >tr|A0A2T6IHS8|A0A2T6IHS8_TOXGO A C2HC-type zinc-finger protein OS=Toxoplasma gondii TgCATBr9 OX=943120 GN=TGBR9_236850 PE=4 SV=1
192_1	tr|A0A2T6IY05|A0A2T6IY05_TOXGO	2.81187127	NA	11414.64922	LPAGEENNTLLR	1	1	1	0.1176	41615	-	Uncharacterized protein (Fragment) OS=Toxoplasma gondii TgCATBr9 OX=943120 GN=TGBR9_289950B PE=4 SV=1
93_1	tr|A0A086J9P6|A0A086J9P6_TOXGO	2.020108627	NA	24784.96677	DNFHLR	1	1	1	0.0271	1046	-	Ribosomal protein RPL10 OS=Toxoplasma gondii p89 OX=943119 GN=TGP89_288720 PE=4 SV=1 >tr|A0A086KEC7|A0A086KEC7_TOXGO Ribosomal protein RPL10 OS=Toxoplasma gondii GAB2-2007-GAL-DOM2 OX=1130820 GN=TGDOM2_288720 PE=4 SV=1 >tr|A0A086L9C0|A0A086L9C0_TOXGO Ribosomal protein RPL10 OS=Toxoplasma gondii FOU OX=943167 GN=TGFOU_288720 PE=4 SV=1 >tr|A0A086M129|A0A086M129_TOXGO Ribosomal protein RPL10 OS=Toxo…
74_1	tr|A0A086M3R7|A0A086M3R7_TOXGO	3.387860118	NA	12461.52291	KIEFPLPDR	1	1	4	0.0826	13974;13977;13979;13973	tr|A0A086L2A3|A0A086L2A3_TOXGO;tr|A0A086KUR4|A0A086KUR4_TOXGO;tr|A0A0F7V0E9|A0A0F7V0E9_TOXGV;tr|A0A086LFY2|A0A086LFY2_TOXGO	Putative 26S proteasome regulatory subunit 6b (Fragment) OS=Toxoplasma gondii RUB OX=935652 GN=TGRUB_229950B PE=3 SV=1
204_1	tr|A0A139Y2Y0|A0A139Y2Y0_TOXGO	2.535460155	NA	77811.48363	DGRGQPFSSLMICDNLQQMPFLGTAEISLYTVIFSSYT	1	1	1	0.0531	276328	-	Glutamate 5-kinase domain-containing protein OS=Toxoplasma gondii ARI OX=1074872 GN=TGARI_265010A PE=3 SV=1
205_1	tr|A0A086JAP3|A0A086JAP3_TOXGO	2.119881406	NA	81431.61855	RATQGVRTIVVSR	1	1	1	0.0179	50786	-	Uncharacterized protein OS=Toxoplasma gondii p89 OX=943119 GN=TGP89_209460 PE=4 SV=1
151_1	tr|A0A086M7T8|A0A086M7T8_TOXGO	5.262081665	NA	45096.9904	KGVAINFVK;RDELTLEGIK	1;1	2	2	0.0481	5539;19955	tr|A0A086JGI7|A0A086JGI7_TOXGO;tr|A0A086JFY8|A0A086JFY8_TOXGO;tr|A0A086L1F4|A0A086L1F4_TOXGO	Putative eukaryotic translation initiation factor 4A, isoform 3 OS=Toxoplasma gondii RUB OX=935652 GN=TGRUB_256770 PE=3 SV=1 >tr|A0A086PK71|A0A086PK71_TOXGO Putative eukaryotic translation initiation factor 4A, isoform 3 OS=Toxoplasma gondii VAND OX=933077 GN=TGVAND_256770 PE=3 SV=1 >tr|A0A125YSV5|A0A125YSV5_TOXGG Putative eukaryotic translation initiation factor 4A, isoform 3 OS=Toxoplasma gondi…
145_1	tr|A0A0F7UUS1|A0A0F7UUS1_TOXGV	2.49765927	NA	38851.68413	NSICRNTHFPIR	1	1	1	0.0348	60880	-	Golgi autoantigen, golgin subfamily A member 1,putative OS=Toxoplasma gondii (strain ATCC 50861 / VEG) OX=432359 GN=BN1205_046090 PE=4 SV=1
172_1	tr|A0A086KWA2|A0A086KWA2_TOXGO	3.387860118	NA	11654.04263	KSEIEYYAMLSK	1	1	2	0.1111	53410;53397	-	Ribosomal protein RPL30 OS=Toxoplasma gondii GAB2-2007-GAL-DOM2 OX=1130820 GN=TGDOM2_232230 PE=3 SV=1 >tr|A0A086L3E0|A0A086L3E0_TOXGO Ribosomal protein RPL30 OS=Toxoplasma gondii p89 OX=943119 GN=TGP89_232230 PE=3 SV=1 >tr|A0A086LF95|A0A086LF95_TOXGO Ribosomal protein RPL30 OS=Toxoplasma gondii FOU OX=943167 GN=TGFOU_232230 PE=3 SV=1 >tr|A0A086M4F3|A0A086M4F3_TOXGO Ribosomal protein RPL30 OS=Toxo…
38_1	tr|A0A125YZ26|A0A125YZ26_TOXGV	2.094907248	NA	230154.7651	RFSPPQLKDK	1	1	1	0.0047	24324	tr|A0A0F7UW35|A0A0F7UW35_TOXGV;tr|S7WEG8|S7WEG8_TOXGG;tr|A0A139XS29|A0A139XS29_TOXGO;tr|A0A086QRG1|A0A086QRG1_TOXGO;tr|A0A086JPI7|A0A086JPI7_TOXGO;tr|A0A2G8YD83|A0A2G8YD83_TOXGO	Uncharacterized protein OS=Toxoplasma gondii (strain ATCC 50861 / VEG) OX=432359 GN=TGVEG_259860 PE=4 SV=1 >tr|S8GLM0|S8GLM0_TOXGM Uncharacterized protein OS=Toxoplasma gondii (strain ATCC 50611 / Me49) OX=508771 GN=TGME49_259860 PE=4 SV=1
120_1	tr|A0A2G8XLP1|A0A2G8XLP1_TOXGO	2.535460155	NA	30797.1337	NGVAHNDLK	1	1	1	0.0318	5277	tr|S7UGE8|S7UGE8_TOXGG;tr|A0A086PFY5|A0A086PFY5_TOXGO;tr|S8GEY5|S8GEY5_TOXGM;tr|V4Z6M1|V4Z6M1_TOXGV	Rhoptry kinase family protein (Fragment) OS=Toxoplasma gondii COUG OX=1074873 GN=TGCOUG_396530 PE=3 SV=1
13_1	tr|A0A139XR75|A0A139XR75_TOXGO	2.436373284	NA	47897.08227	ECTHAELNKAQR	1	1	1	0.0274	52766	tr|A0A125YUY4|A0A125YUY4_TOXGG;tr|A0A2T6IS88|A0A2T6IS88_TOXGO;tr|A0A086JAT8|A0A086JAT8_TOXGO;tr|A0A086JRW4|A0A086JRW4_TOXGO;tr|A0A151HGR3|A0A151HGR3_TOXGO;tr|A0A2G8XUD9|A0A2G8XUD9_TOXGO	PAN domain-containing protein OS=Toxoplasma gondii ARI OX=1074872 GN=TGARI_209180 PE=4 SV=1
92_1	tr|A0A0F7V201|A0A0F7V201_TOXGV	2.084332309	NA	544805.989	EKLLGAAEHIR	1	1	1	0.0022	26651	tr|A0A2G8Y7S6|A0A2G8Y7S6_TOXGO;tr|S8F685|S8F685_TOXGM;tr|A0A086L2R5|A0A086L2R5_TOXGO;tr|A0A086LFP9|A0A086LFP9_TOXGO;tr|V4ZUD7|V4ZUD7_TOXGV;tr|A0A086M405|A0A086M405_TOXGO;tr|A0A139Y4N6|A0A139Y4N6_TOXGO;tr|S7V2S8|S7V2S8_TOXGG;tr|A0A086QY11|A0A086QY11_TOXGO;tr|A0A151HE28|A0A151HE28_TOXGO;tr|A0A086KVD1|A0A086KVD1_TOXGO;tr|A0A086QEJ3|A0A086QEJ3_TOXGO	Dynein heavy chain, putative OS=Toxoplasma gondii (strain ATCC 50861 / VEG) OX=432359 GN=BN1205_024750 PE=4 SV=1
181_1	tr|A0A086LJ02|A0A086LJ02_TOXGO	2.31782716	NA	21606.34961	THIFKIHAK	1	1	1	0.0466	12413	tr|A0A086JJU0|A0A086JJU0_TOXGO;tr|A0A086JQ30|A0A086JQ30_TOXGO;tr|A0A2T6IIU1|A0A2T6IIU1_TOXGO	26S proteasome regulatory subunit (Fragment) OS=Toxoplasma gondii RUB OX=935652 GN=TGRUB_434080 PE=3 SV=1
77_1	tr|S7WAB8|S7WAB8_TOXGG	2.276845935	NA	108216.5393	AHKLPCLFSR	1	1	1	0.0101	25642	tr|A0A086PY56|A0A086PY56_TOXGO;tr|A0A086K097|A0A086K097_TOXGO;tr|A0A086QTE7|A0A086QTE7_TOXGO;tr|A0A086KSD7|A0A086KSD7_TOXGO;tr|A0A2G8YCF6|A0A2G8YCF6_TOXGO;tr|A0A086M765|A0A086M765_TOXGO	Ribosomal protein RPS6 OS=Toxoplasma gondii (strain ATCC 50853 / GT1) OX=507601 GN=TGGT1_217670 PE=3 SV=1
96_1	tr|A0A086J942|A0A086J942_TOXGO	7.817112921	NA	73208.04353	IINEPTAAAIAYGLDKK;ITITNDKGR;ITPSYVAFTDDDRK	0;1;1	2	2	0.0599	99810;99812;99814;7322;77023	tr|O61001|O61001_TOXGO	Chaperonin protein BiP OS=Toxoplasma gondii p89 OX=943119 GN=TGP89_311720 PE=3 SV=1 >tr|A0A086KIT4|A0A086KIT4_TOXGO Chaperonin protein BiP OS=Toxoplasma gondii GAB2-2007-GAL-DOM2 OX=1130820 GN=TGDOM2_311720 PE=3 SV=1 >tr|A0A086LH22|A0A086LH22_TOXGO Chaperonin protein BiP OS=Toxoplasma gondii FOU OX=943167 GN=TGFOU_311720 PE=3 SV=1 >tr|A0A086MAM4|A0A086MAM4_TOXGO Chaperonin protein BiP OS=Toxoplas…
198_1	tr|A0A086K0R5|A0A086K0R5_TOXGO	2.742221261	NA	28237.05395	DILHDPGR	1	1	2	0.0308	3772;3778	-	Ribosomal protein RPL8 OS=Toxoplasma gondii GAB2-2007-GAL-DOM2 OX=1130820 GN=TGDOM2_204020 PE=3 SV=1 >tr|A0A086K515|A0A086K515_TOXGO Ribosomal protein RPL8 OS=Toxoplasma gondii FOU OX=943167 GN=TGFOU_204020 PE=3 SV=1 >tr|A0A086KPH8|A0A086KPH8_TOXGO Ribosomal protein RPL8 OS=Toxoplasma gondii p89 OX=943119 GN=TGP89_204020 PE=3 SV=1 >tr|A0A086LYS8|A0A086LYS8_TOXGO Ribosomal protein RPL8 OS=Toxoplas…
79_1	sp|B6KG46|CATIN_TOXGV	4.429252803	NA	79506.77024	FHAGPPYEDIAFK	1	1	1	0.0189	57467	tr|A0A086JQK9|A0A086JQK9_TOXGO;tr|A0A139XQ92|A0A139XQ92_TOXGO;tr|A0A151HRH1|A0A151HRH1_TOXGO;tr|A0A086JWM7|A0A086JWM7_TOXGO	Cactin OS=Toxoplasma gondii (strain ATCC 50861 / VEG) OX=432359 GN=CACTIN PE=1 SV=2 >tr|A0A0F7UZ11|A0A0F7UZ11_TOXGV Uncharacterized protein C19orf29 OS=Toxoplasma gondii (strain ATCC 50861 / VEG) OX=432359 GN=BN1205_104180 PE=4 SV=1
45_1	tr|A0A086JPJ9|A0A086JPJ9_TOXGO	2.436373284	NA	77427.6148	EHLLEELR	1	1	1	0.0112	8135	tr|A0A2G8YD86|A0A2G8YD86_TOXGO;tr|A0A139XS18|A0A139XS18_TOXGO;tr|A0A086M8N8|A0A086M8N8_TOXGO;tr|S7WEH2|S7WEH2_TOXGG;tr|A0A086K714|A0A086K714_TOXGO;tr|S8GLN1|S8GLN1_TOXGM;tr|A0A086QRG5|A0A086QRG5_TOXGO;tr|A0A151HLW4|A0A151HLW4_TOXGO	Putative Bardet-Biedl syndrome 5 OS=Toxoplasma gondii GAB2-2007-GAL-DOM2 OX=1130820 GN=TGDOM2_259965 PE=4 SV=1 >tr|A0A086K899|A0A086K899_TOXGO Putative Bardet-Biedl syndrome 5 OS=Toxoplasma gondii FOU OX=943167 GN=TGFOU_259965 PE=4 SV=1 >tr|A0A2T6IGH8|A0A2T6IGH8_TOXGO Putative Bardet-Biedl syndrome 5 OS=Toxoplasma gondii TgCATBr9 OX=943120 GN=TGBR9_259965 PE=4 SV=1 >tr|V4YV31|V4YV31_TOXGV Putativ…
183_1	tr|A0A086JHY9|A0A086JHY9_TOXGO	2.084332309	NA	66155.80459	KVPTQVQYSCPK	1	1	1	0.0206	49661	-	Toxoplasma gondii family D protein OS=Toxoplasma gondii GAB2-2007-GAL-DOM2 OX=1130820 GN=TGDOM2_236975 PE=4 SV=1 >tr|A0A086JX16|A0A086JX16_TOXGO Toxoplasma gondii family D protein OS=Toxoplasma gondii p89 OX=943119 GN=TGP89_236975 PE=4 SV=1 >tr|A0A086KI84|A0A086KI84_TOXGO Toxoplasma gondii family D protein OS=Toxoplasma gondii FOU OX=943167 GN=TGFOU_236975 PE=4 SV=1 >tr|A0A086M0F6|A0A086M0F6_TOXG…
71_1	tr|A0A139XLD6|A0A139XLD6_TOXGO	2.411794703	NA	101306.7066	VHEQWLASQGHT	1	1	1	0.0134	44098	tr|A0A0F7VBM0|A0A0F7VBM0_TOXGV;tr|A0A086J9B1|A0A086J9B1_TOXGO;tr|A0A2G8XQ16|A0A2G8XQ16_TOXGO;tr|D3XAP8|D3XAP8_TOXGO	Cysteine-tRNA synthetase (CysRS) OS=Toxoplasma gondii ARI OX=1074872 GN=TGARI_299810 PE=3 SV=1 >tr|S8EQ47|S8EQ47_TOXGM Cysteine-tRNA synthetase (CysRS) OS=Toxoplasma gondii (strain ATCC 50611 / Me49) OX=508771 GN=TGME49_299810 PE=3 SV=1
11_1	tr|A0A2G8XS31|A0A2G8XS31_TOXGO	14.74402499	NA	24680.5906	MDSCNYSEDR;STTTGHLIYK;THINLVVIGHVDSGK;YHYTVIDAPGHR	1;1;1;1	4	95	0.2127	31056;14484;14514;14509;14489;14500;14488;14494;14498;14502;14485;71786;71740;71955;71780;71741;71716;71953;71733;71785;71788;71712;71775;71758;71689;71738;71724;71753;71748;71802;71790;71704;71781;71771;71695;71749;71752;71800;71732;71715;71795;71736;71745;71702;71794;71744;71727;71720;71743;71700;71731;71714;71747;71764;71697;71701;71810;71754;71725;71990;71757;71721;71803;71770;71776;71726;719…	tr|A0A151HHY0|A0A151HHY0_TOXGO;tr|A0A0F7US18|A0A0F7US18_TOXGV;tr|A0A151H9A1|A0A151H9A1_TOXGO;tr|S7W358|S7W358_TOXGG;tr|A0A139XYD1|A0A139XYD1_TOXGO;tr|S7UIZ8|S7UIZ8_TOXGG;tr|A0A139XLM8|A0A139XLM8_TOXGO;tr|A0A2G8XYW7|A0A2G8XYW7_TOXGO	Elongation factor 1-alpha (Fragment) OS=Toxoplasma gondii COUG OX=1074873 GN=TGCOUG_395040 PE=4 SV=1
90_1	tr|S8EUC5|S8EUC5_TOXGM	13.28775841	NA	68538.88796	ESTLHLVLR;IQDKEGIPPDQQR;TLSDYNIQKESTLHLVLR	1;1;1	3	15	0.0507	10120;10118;10119;10110;10117;62321;62316;62326;62329;62317;62325;62319;62320;145949;145947	tr|A0A086JMD2|A0A086JMD2_TOXGO;tr|A0A139XL99|A0A139XL99_TOXGO;tr|V5AYC1|V5AYC1_TOXGV;tr|A0A0F7V9X6|A0A0F7V9X6_TOXGV	Polyubiquitin UbC, putative OS=Toxoplasma gondii (strain ATCC 50611 / Me49) OX=508771 GN=TGME49_219820 PE=4 SV=1
3_1	tr|A0A086K507|A0A086K507_TOXGO	2.901550972	NA	175229.0036	VYIHLR	1	1	1	0.0038	1023	tr|A0A086KYM2|A0A086KYM2_TOXGO;tr|A0A086QS07|A0A086QS07_TOXGO;tr|A0A151HMN9|A0A151HMN9_TOXGO;tr|A0A0F7UYY2|A0A0F7UYY2_TOXGV;tr|A0A2T6IWQ7|A0A2T6IWQ7_TOXGO;tr|A0A086L7T9|A0A086L7T9_TOXGO;tr|A0A2G8YDT4|A0A2G8YDT4_TOXGO;tr|S7W6K5|S7W6K5_TOXGG;tr|A0A139XPB8|A0A139XPB8_TOXGO;tr|A0A086QD02|A0A086QD02_TOXGO;tr|A0A086M982|A0A086M982_TOXGO	ALG6, ALG8 glycosyltransferase family protein OS=Toxoplasma gondii p89 OX=943119 GN=TGP89_262030 PE=4 SV=1
196_1	tr|A0A086QUZ0|A0A086QUZ0_TOXGO	2.173362438	NA	164942.0024	EWLHTVVHR	1	1	1	0.0058	20203	-	Putative transmembrane protein OS=Toxoplasma gondii MAS OX=943118 GN=TGMAS_214630 PE=4 SV=1
64_1	tr|A0A086K0K9|A0A086K0K9_TOXGO	3.387860118	NA	34263.81091	DLKPQNLLINR	1	1	3	0.0367	36460;36461;36462	tr|O15890|O15890_TOXGO	Putative cell-cycle-associated protein kinase CDK OS=Toxoplasma gondii p89 OX=943119 GN=TGP89_218220 PE=3 SV=1 >tr|A0A086KSR0|A0A086KSR0_TOXGO Putative cell-cycle-associated protein kinase CDK OS=Toxoplasma gondii GAB2-2007-GAL-DOM2 OX=1130820 GN=TGDOM2_218220 PE=3 SV=1 >tr|A0A086L249|A0A086L249_TOXGO Putative cell-cycle-associated protein kinase CDK OS=Toxoplasma gondii FOU OX=943167 GN=TGFOU_21…
53_1	tr|Q1JSZ0|Q1JSZ0_TOXGO	3.387860118	NA	30124.14955	HLGGFDIIHLR	1	1	1	0.0418	31251	tr|A0A086JST9|A0A086JST9_TOXGO;tr|A0A139XRL3|A0A139XRL3_TOXGO;tr|A0A2G8XTX0|A0A2G8XTX0_TOXGO;tr|A0A086JEY6|A0A086JEY6_TOXGO	40S ribosomal protein S4 OS=Toxoplasma gondii OX=5811 GN=TgIb.0120c PE=1 SV=1
138_1	tr|A0A086K9E9|A0A086K9E9_TOXGO	4.429252803	NA	58594.46976	IAILTCPFEPPKPK	1	1	7	0.0261	74752;74754;74759;74755;74756;74751;74757	tr|S8F368|S8F368_TOXGM;tr|A0A151HB61|A0A151HB61_TOXGO	T-complex protein 1 subunit epsilon OS=Toxoplasma gondii GAB2-2007-GAL-DOM2 OX=1130820 GN=TGDOM2_202370 PE=3 SV=1 >tr|A0A086KMN8|A0A086KMN8_TOXGO T-complex protein 1 subunit epsilon OS=Toxoplasma gondii p89 OX=943119 GN=TGP89_202370 PE=3 SV=1 >tr|A0A086LAG0|A0A086LAG0_TOXGO T-complex protein 1 subunit epsilon OS=Toxoplasma gondii FOU OX=943167 GN=TGFOU_202370 PE=3 SV=1 >tr|A0A086LZD1|A0A086LZD1_T…
2_1	tr|A0A139Y055|A0A139Y055_TOXGO	2.535460155	NA	183631.011	QIHLDLLDK	1	1	2	0.0054	12378;12379	tr|S8GDU4|S8GDU4_TOXGM;tr|A0A086PJB6|A0A086PJB6_TOXGO;tr|A0A086JNA1|A0A086JNA1_TOXGO;tr|A0A086JX98|A0A086JX98_TOXGO;tr|A0A2G8Y575|A0A2G8Y575_TOXGO;tr|A0A086LR94|A0A086LR94_TOXGO;tr|A0A086Q4I9|A0A086Q4I9_TOXGO	Uncharacterized protein OS=Toxoplasma gondii ARI OX=1074872 GN=TGARI_205190 PE=4 SV=1 >tr|A0A151HAH5|A0A151HAH5_TOXGO Uncharacterized protein OS=Toxoplasma gondii TgCatPRC2 OX=1130821 GN=TGPRC2_205190 PE=4 SV=1
165_1	tr|S8GGS4|S8GGS4_TOXGM	3.147757652	NA	113271.0065	VEESGEHVILGTGEMYLDCVLHDLR	1	1	1	0.0248	218587	tr|A0A086KKC6|A0A086KKC6_TOXGO;tr|A0A086Q7X4|A0A086Q7X4_TOXGO;tr|A0A086Q6Z1|A0A086Q6Z1_TOXGO;tr|A0A2G8XYX4|A0A2G8XYX4_TOXGO;tr|A0A086K6N8|A0A086K6N8_TOXGO;tr|A0A086LDN9|A0A086LDN9_TOXGO;tr|A0A086M314|A0A086M314_TOXGO	Elongation factor 2 family protein OS=Toxoplasma gondii (strain ATCC 50611 / Me49) OX=508771 GN=TGME49_286080 PE=4 SV=1
17_1	tr|A0A086Q0M5|A0A086Q0M5_TOXGO	2.742221261	NA	35329.88593	TYGDLIETLR	1	1	1	0.0313	20559	tr|A0A2G8XXY0|A0A2G8XXY0_TOXGO;tr|A0A151HBG3|A0A151HBG3_TOXGO;tr|A0A086J8U9|A0A086J8U9_TOXGO;tr|A0A086LL96|A0A086LL96_TOXGO;tr|S7UW58|S7UW58_TOXGG;tr|A0A086JG16|A0A086JG16_TOXGO;tr|A0A086PIL1|A0A086PIL1_TOXGO;tr|A0A2T6IFE7|A0A2T6IFE7_TOXGO;tr|A0A086KA39|A0A086KA39_TOXGO	Zinc finger, C3HC4 type (RING finger) domain-containing protein (Fragment) OS=Toxoplasma gondii MAS OX=943118 GN=TGMAS_281520A PE=4 SV=1 >tr|A0A139XYY5|A0A139XYY5_TOXGO Zinc finger, C3HC4 type (RING finger) domain-containing protein (Fragment) OS=Toxoplasma gondii ARI OX=1074872 GN=TGARI_281520A PE=4 SV=1
59_1	tr|A0A086M3G0|A0A086M3G0_TOXGO	4.429252803	NA	74338.13807	AVLHVALR	1	1	2	0.0121	2768;2769	tr|A0A086JDC8|A0A086JDC8_TOXGO;tr|A0A0F7UYI6|A0A0F7UYI6_TOXGV;tr|A0A086J7R9|A0A086J7R9_TOXGO;tr|Q9XY88|Q9XY88_TOXGO	Glucose-6-phosphate isomerase OS=Toxoplasma gondii RUB OX=935652 GN=TGRUB_283780 PE=3 SV=1 >tr|A0A086PXB5|A0A086PXB5_TOXGO Glucose-6-phosphate isomerase OS=Toxoplasma gondii MAS OX=943118 GN=TGMAS_283780 PE=3 SV=1 >tr|A0A086Q6A3|A0A086Q6A3_TOXGO Glucose-6-phosphate isomerase OS=Toxoplasma gondii VAND OX=933077 GN=TGVAND_283780 PE=3 SV=1 >tr|A0A139XJP5|A0A139XJP5_TOXGO Glucose-6-phosphate isomeras…
96_2	tr|Q9UAE9|Q9UAE9_TOXGO	17.96006245	NA	68486.45661	ATAGDTHLGGEDFDNR;IINEPTAAAIAYGLDKK;KFDDPSVQSDMK;MKEIAEAYLGK;NQLAEKEEFEAK;SNQITITNDK	1;0;1;1;1;1	5	11	0.1236	83787;83786;83784;83785;83788;99810;99812;99814;44589;28405;28404;49870;49851;15719	tr|B6VAQ4|B6VAQ4_TOXGO;tr|O76274|O76274_TOXGO;tr|A0A086KXI2|A0A086KXI2_TOXGO;tr|A0A125YXI9|A0A125YXI9_TOXGM;tr|Q9GRE8|Q9GRE8_TOXGO	Heat shock protein 70 (Fragment) OS=Toxoplasma gondii OX=5811 PE=2 SV=1
32_1	tr|A0A086L5Y1|A0A086L5Y1_TOXGO	2.146050195	NA	51671.23367	HTSGELDRR	1	1	1	0.019	10256	tr|A0A086QCI0|A0A086QCI0_TOXGO;tr|V4ZBV5|V4ZBV5_TOXGV;tr|A0A0F7V8B9|A0A0F7V8B9_TOXGV;tr|A0A139XXD3|A0A139XXD3_TOXGO;tr|A0A086KL16|A0A086KL16_TOXGO;tr|A0A2G8Y7M3|A0A2G8Y7M3_TOXGO;tr|A0A086KC70|A0A086KC70_TOXGO;tr|S8GFP6|S8GFP6_TOXGM;tr|A0A086QK03|A0A086QK03_TOXGO;tr|A0A151H6N6|A0A151H6N6_TOXGO;tr|A0A086M9Q2|A0A086M9Q2_TOXGO;tr|S7UXC8|S7UXC8_TOXGG	EF hand domain-containing protein (Fragment) OS=Toxoplasma gondii FOU OX=943167 GN=TGFOU_227800B PE=4 SV=1
100_1	tr|A0A086KED7|A0A086KED7_TOXGO	4.429252803	NA	55411.72386	EVVHSVTLHEIDVINSR	1	1	8	0.0335	122034;121891;121890;122037;122046;121893;122035;122032	tr|A0A086Q8A6|A0A086Q8A6_TOXGO;tr|A0A086L9C1|A0A086L9C1_TOXGO;tr|A0A086J9P4|A0A086J9P4_TOXGO;tr|A0A2G8Y3A8|A0A2G8Y3A8_TOXGO;tr|A0A139Y2F0|A0A139Y2F0_TOXGO	RuvB-like helicase OS=Toxoplasma gondii GAB2-2007-GAL-DOM2 OX=1130820 GN=TGDOM2_288860 PE=3 SV=1 >tr|A0A125YQV7|A0A125YQV7_TOXGG RuvB-like helicase OS=Toxoplasma gondii (strain ATCC 50853 / GT1) OX=507601 GN=TGGT1_288860 PE=3 SV=1 >tr|A0A125YQV8|A0A125YQV8_TOXGM RuvB-like helicase OS=Toxoplasma gondii (strain ATCC 50611 / Me49) OX=508771 GN=TGME49_288860 PE=3 SV=1 >tr|B9PTV9|B9PTV9_TOXGV RuvB-lik…
15_1	tr|A0A0F7UZ12|A0A0F7UZ12_TOXGV	2.411794703	NA	234973.129	HIILTK	1	1	1	0.0028	191	tr|A0A139Y6M2|A0A139Y6M2_TOXGO;tr|A0A2G8Y1T6|A0A2G8Y1T6_TOXGO;tr|A0A086LYE8|A0A086LYE8_TOXGO;tr|A0A086KGN1|A0A086KGN1_TOXGO;tr|A0A086QVH5|A0A086QVH5_TOXGO;tr|S8F4P9|S8F4P9_TOXGM	Uncharacterized protein OS=Toxoplasma gondii (strain ATCC 50861 / VEG) OX=432359 GN=BN1205_018255 PE=4 SV=1
94_1	tr|A0A086JSY5|A0A086JSY5_TOXGO	2.072670322	NA	110438.5047	NAVIPHLR	1	1	1	0.0076	3755	tr|A0A2G8XT42|A0A2G8XT42_TOXGO;tr|A0A086PSU9|A0A086PSU9_TOXGO;tr|A0A086LSH6|A0A086LSH6_TOXGO;tr|A0A139XLJ8|A0A139XLJ8_TOXGO	Sec1 family protein OS=Toxoplasma gondii p89 OX=943119 GN=TGP89_295000 PE=3 SV=1 >tr|A0A086JYS2|A0A086JYS2_TOXGO Sec1 family protein OS=Toxoplasma gondii GAB2-2007-GAL-DOM2 OX=1130820 GN=TGDOM2_295000 PE=3 SV=1 >tr|A0A086KQB8|A0A086KQB8_TOXGO Sec1 family protein OS=Toxoplasma gondii FOU OX=943167 GN=TGFOU_295000 PE=3 SV=1 >tr|A0A086QNQ2|A0A086QNQ2_TOXGO Sec1 family protein OS=Toxoplasma gondii MA…
194_1	tr|A0A151HKK8|A0A151HKK8_TOXGO	3.387860118	NA	214091.6656	SIQDFQNADTPSTGGK	1	1	1	0.0079	82611	-	Uncharacterized protein OS=Toxoplasma gondii TgCatPRC2 OX=1130821 GN=TGPRC2_311380 PE=4 SV=1
130_1	tr|A0A086J8H5|A0A086J8H5_TOXGO	3.387860118	NA	12593.83467	HAVSEGTK	1	1	1	0.069	1490	tr|A0A2G8XR92|A0A2G8XR92_TOXGO;tr|A0A086JA99|A0A086JA99_TOXGO;tr|A0A086JN26|A0A086JN26_TOXGO	Histone H2B OS=Toxoplasma gondii p89 OX=943119 GN=TGP89_305160 PE=3 SV=1 >tr|A0A086JM98|A0A086JM98_TOXGO Histone H2B OS=Toxoplasma gondii GAB2-2007-GAL-DOM2 OX=1130820 GN=TGDOM2_305160 PE=3 SV=1 >tr|A0A086KLX3|A0A086KLX3_TOXGO Histone H2B OS=Toxoplasma gondii FOU OX=943167 GN=TGFOU_305160 PE=3 SV=1 >tr|A0A086LRH0|A0A086LRH0_TOXGO Histone H2B OS=Toxoplasma gondii RUB OX=935652 GN=TGRUB_305160 PE=3…
34_1	tr|A0A086QHD7|A0A086QHD7_TOXGO	2.233570979	NA	29731.51711	LLLLHSR	1	1	1	0.0258	2100	tr|A0A151HFF4|A0A151HFF4_TOXGO;tr|A0A125YRZ3|A0A125YRZ3_TOXGM;tr|A0A086KPQ2|A0A086KPQ2_TOXGO;tr|A0A086M5Z9|A0A086M5Z9_TOXGO;tr|A0A086QDN2|A0A086QDN2_TOXGO;tr|A0A139YAP1|A0A139YAP1_TOXGO	Uncharacterized protein OS=Toxoplasma gondii VAND OX=933077 GN=TGVAND_249280 PE=4 SV=1
147_1	tr|A0A086JPA4|A0A086JPA4_TOXGO	2.340858285	NA	15461.94406	DKWSPALQIR	1	1	1	0.0735	24109	tr|A0A086JJ78|A0A086JJ78_TOXGO	Ubiquitin-conjugating enzyme subfamily protein (Fragment) OS=Toxoplasma gondii p89 OX=943119 GN=TGP89_304770B PE=3 SV=1
153_1	tr|A0A086M8V0|A0A086M8V0_TOXGO	2.340858285	NA	30980.17746	KPAGVSEKMAQFLK	1	1	1	0.0495	64041	tr|A0A086K6C1|A0A086K6C1_TOXGO;tr|A0A086QDK8|A0A086QDK8_TOXGO;tr|S7UYY1|S7UYY1_TOXGG;tr|A0A086K7E3|A0A086K7E3_TOXGO	Nuclear factor NF3 (Fragment) OS=Toxoplasma gondii RUB OX=935652 GN=TGRUB_260440B PE=4 SV=1
149_1	tr|A0A125YKI1|A0A125YKI1_TOXGM	2.119881406	NA	132573.2249	NQSIIVSGESGAGK	1	1	1	0.012	38800	tr|A0A086JD57|A0A086JD57_TOXGO;tr|A0A086LLM1|A0A086LLM1_TOXGO;tr|A0A086PQW0|A0A086PQW0_TOXGO;sp|O00936|MYOB_TOXGO;tr|A0A151HEF1|A0A151HEF1_TOXGO	Myosin C OS=Toxoplasma gondii (strain ATCC 50611 / Me49) OX=508771 GN=TGME49_255190 PE=3 SV=1 >tr|A0A139Y471|A0A139Y471_TOXGO Myosin C OS=Toxoplasma gondii ARI OX=1074872 GN=TGARI_255190 PE=3 SV=1 >tr|A0A2G8Y8B6|A0A2G8Y8B6_TOXGO Myosin C OS=Toxoplasma gondii COUG OX=1074873 GN=TGCOUG_255190 PE=3 SV=1 >tr|B6KAL4|B6KAL4_TOXGV Myosin C OS=Toxoplasma gondii (strain ATCC 50861 / VEG) OX=432359 GN=BN12…
133_1	tr|A0A086LWB6|A0A086LWB6_TOXGO	2.146050195	NA	311805.497	RSLISRLNK	1	1	1	0.0032	11699	tr|A0A086QKG3|A0A086QKG3_TOXGO	Phosphodiesterase OS=Toxoplasma gondii RUB OX=935652 GN=TGRUB_226755A PE=3 SV=1
139_1	tr|A0A086KI31|A0A086KI31_TOXGO	2.25092587	NA	63807.25657	LLDHLQNTK	1	1	1	0.0158	11295	-	RNA helicase OS=Toxoplasma gondii GAB2-2007-GAL-DOM2 OX=1130820 GN=TGDOM2_312990 PE=3 SV=1 >tr|A0A086L0I4|A0A086L0I4_TOXGO RNA helicase OS=Toxoplasma gondii p89 OX=943119 GN=TGP89_312990 PE=3 SV=1 >tr|A0A086LHE8|A0A086LHE8_TOXGO RNA helicase OS=Toxoplasma gondii FOU OX=943167 GN=TGFOU_312990 PE=3 SV=1 >tr|A0A086MAY5|A0A086MAY5_TOXGO RNA helicase OS=Toxoplasma gondii RUB OX=935652 GN=TGRUB_312990 …
37_1	tr|A0A086K2Z2|A0A086K2Z2_TOXGO	4.429252803	NA	66298.83525	TIEAEAAHGTVTR	1	1	9	0.0219	39888;39893;39886;39889;39887;39892;39882;39885;39891	tr|A0A086J7L0|A0A086J7L0_TOXGO	Isocitrate dehydrogenase OS=Toxoplasma gondii GAB2-2007-GAL-DOM2 OX=1130820 GN=TGDOM2_266760 PE=4 SV=1 >tr|A0A086KFJ1|A0A086KFJ1_TOXGO Isocitrate dehydrogenase OS=Toxoplasma gondii FOU OX=943167 GN=TGFOU_266760 PE=4 SV=1 >tr|A0A086LQF6|A0A086LQF6_TOXGO Isocitrate dehydrogenase OS=Toxoplasma gondii RUB OX=935652 GN=TGRUB_266760 PE=4 SV=1 >tr|A0A086PN72|A0A086PN72_TOXGO Isocitrate dehydrogenase OS=…
14_1	tr|A0A139Y1M5|A0A139Y1M5_TOXGO	2.25092587	NA	49545.6885	VNPLNNVIPR	1	1	1	0.0229	16266	tr|A0A086JFF8|A0A086JFF8_TOXGO;tr|A0A086M1V5|A0A086M1V5_TOXGO;tr|S8G8L9|S8G8L9_TOXGM	Uncharacterized protein OS=Toxoplasma gondii ARI OX=1074872 GN=TGARI_291650 PE=4 SV=1 >tr|A0A151HK50|A0A151HK50_TOXGO Uncharacterized protein OS=Toxoplasma gondii TgCatPRC2 OX=1130821 GN=TGPRC2_291650 PE=4 SV=1 >tr|B9QEE8|B9QEE8_TOXGV Uncharacterized protein OS=Toxoplasma gondii (strain ATCC 50861 / VEG) OX=432359 GN=BN1205_084780 PE=4 SV=1
174_1	tr|A0A125YXC9|A0A125YXC9_TOXGM	4.429252803	NA	63509.30182	KGEFETGFEK	1	1	1	0.0171	19640	tr|A0A086JKI3|A0A086JKI3_TOXGO	Elongation factor Tu, putative OS=Toxoplasma gondii (strain ATCC 50611 / Me49) OX=508771 GN=TGME49_320570 PE=4 SV=1 >tr|A0A139XKK4|A0A139XKK4_TOXGO Putative elongation factor Tu OS=Toxoplasma gondii ARI OX=1074872 GN=TGARI_320570 PE=4 SV=1 >tr|A0A151HBM5|A0A151HBM5_TOXGO Putative elongation factor Tu OS=Toxoplasma gondii TgCatPRC2 OX=1130821 GN=TGPRC2_320570 PE=4 SV=1 >tr|A0A2G8Y2F6|A0A2G8Y2F6_TO…
114_1	tr|A0A086KN89|A0A086KN89_TOXGO	4.429252803	NA	248246.9035	HIQVLVSTATLAWGVNLPAHTVIIK	1	1	2	0.0113	202981;202888	tr|A0A125YK31|A0A125YK31_TOXGV;tr|A0A2G8Y902|A0A2G8Y902_TOXGO;tr|A0A086LB39|A0A086LB39_TOXGO;tr|A0A086JGH6|A0A086JGH6_TOXGO;tr|A0A086LKX4|A0A086LKX4_TOXGO;tr|A0A086PZ19|A0A086PZ19_TOXGO;tr|A0A086QM39|A0A086QM39_TOXGO	Putative activating signal cointegrator 1 complex subunit 3 family 1 ASCC3L1 OS=Toxoplasma gondii GAB2-2007-GAL-DOM2 OX=1130820 GN=TGDOM2_223390 PE=4 SV=1 >tr|S8G5E6|S8G5E6_TOXGM Activating signal cointegrator 1 complex subunit 3 family 1 ASCC3L1, putative OS=Toxoplasma gondii (strain ATCC 50611 / Me49) OX=508771 GN=TGME49_223390 PE=4 SV=1
135_1	tr|A0A086K0K5|A0A086K0K5_TOXGO	2.25092587	NA	15403.56271	YRPGTVALR	1	1	3	0.0662	7953;7956;7951	tr|A0A086K5J2|A0A086K5J2_TOXGO	Histone H3 OS=Toxoplasma gondii p89 OX=943119 GN=TGP89_218260 PE=3 SV=1 >tr|A0A086KSV4|A0A086KSV4_TOXGO Histone H3 OS=Toxoplasma gondii GAB2-2007-GAL-DOM2 OX=1130820 GN=TGDOM2_218260 PE=3 SV=1 >tr|A0A086L253|A0A086L253_TOXGO Histone H3 OS=Toxoplasma gondii FOU OX=943167 GN=TGFOU_218260 PE=3 SV=1 >tr|A0A086M7B9|A0A086M7B9_TOXGO Histone H3 OS=Toxoplasma gondii RUB OX=935652 GN=TGRUB_218260 PE=3 SV=…
112_1	tr|A0A086QXZ4|A0A086QXZ4_TOXGO	2.222426927	NA	63085.04379	VAGDRLFVGDVRESVHVMR	1	1	1	0.0335	147272	tr|A0A2T6J5C7|A0A2T6J5C7_TOXGO;tr|A0A2G8Y7P8|A0A2G8Y7P8_TOXGO;tr|A0A086LFN2|A0A086LFN2_TOXGO;tr|A0A086KVI0|A0A086KVI0_TOXGO;tr|A0A151HDU8|A0A151HDU8_TOXGO	Putative splicing factor 3b, subunit 3, 130kD (Fragment) OS=Toxoplasma gondii MAS OX=943118 GN=TGMAS_230960B PE=4 SV=1
179_1	tr|A0A086KVA9|A0A086KVA9_TOXGO	2.360530694	NA	64670.92952	YVYLR	1	1	1	0.0084	82	-	WD domain, G-beta repeat-containing protein OS=Toxoplasma gondii FOU OX=943167 GN=TGFOU_239590A PE=4 SV=1
73_1	tr|A0A2G8XVT1|A0A2G8XVT1_TOXGO	2.25092587	NA	346152.8915	YRVYALAGALWALGLRFAGTNSR	1	1	1	0.0072	188859	tr|B9QQF1|B9QQF1_TOXGV;tr|A0A086PS34|A0A086PS34_TOXGO;tr|A0A086JVV0|A0A086JVV0_TOXGO;tr|A0A086LKJ4|A0A086LKJ4_TOXGO;tr|A0A086Q629|A0A086Q629_TOXGO;tr|A0A139XVD7|A0A139XVD7_TOXGO;tr|A0A0F7V8R4|A0A0F7V8R4_TOXGV;tr|A0A086J6Y2|A0A086J6Y2_TOXGO	Proteasome/cyclosome repeat-containing protein OS=Toxoplasma gondii COUG OX=1074873 GN=TGCOUG_275410 PE=4 SV=1
107_1	tr|A0A086JEM3|A0A086JEM3_TOXGO	4.429252803	NA	52768.85766	GHAENALGITEFPGLVFQSK	1	1	2	0.0425	143967;143965	-	Protein disulfide-isomerase OS=Toxoplasma gondii GAB2-2007-GAL-DOM2 OX=1130820 GN=TGDOM2_211680 PE=3 SV=1 >tr|A0A086K247|A0A086K247_TOXGO Protein disulfide-isomerase OS=Toxoplasma gondii FOU OX=943167 GN=TGFOU_211680 PE=3 SV=1 >tr|A0A086KG56|A0A086KG56_TOXGO Protein disulfide-isomerase OS=Toxoplasma gondii p89 OX=943119 GN=TGP89_211680 PE=3 SV=1 >tr|A0A086LMG8|A0A086LMG8_TOXGO Protein disulfide-i…
49_1	tr|A0A086K9A1|A0A086K9A1_TOXGO	3.387860118	NA	105398.6825	LMETYISSDIHSIQR	1	1	1	0.0164	100478	tr|A0A125YFU7|A0A125YFU7_TOXGV	Alpha-1,4 glucan phosphorylase (Fragment) OS=Toxoplasma gondii p89 OX=943119 GN=TGP89_310670 PE=3 SV=1 >tr|A0A086KJ88|A0A086KJ88_TOXGO Alpha-1,4 glucan phosphorylase (Fragment) OS=Toxoplasma gondii GAB2-2007-GAL-DOM2 OX=1130820 GN=TGDOM2_310670 PE=3 SV=1 >tr|A0A086LGS8|A0A086LGS8_TOXGO Alpha-1,4 glucan phosphorylase (Fragment) OS=Toxoplasma gondii FOU OX=943167 GN=TGFOU_310670 PE=3 SV=1 >tr|A0A08…
185_1	tr|A0A086L3F6|A0A086L3F6_TOXGO	4.429252803	NA	49713.48615	HMNGYGSHTFK	1	1	8	0.0252	31399;31397;31401;31402;31396;31398;31400;33240	sp|Q9XZD5|CATA_TOXGO;tr|A0A086M4F1|A0A086M4F1_TOXGO	Catalase (Fragment) OS=Toxoplasma gondii p89 OX=943119 GN=TGP89_232250A PE=3 SV=1 >tr|A0A086QF53|A0A086QF53_TOXGO Catalase (Fragment) OS=Toxoplasma gondii VAND OX=933077 GN=TGVAND_232250A PE=3 SV=1
122_1	tr|A0A086J714|A0A086J714_TOXGO	3.387860118	NA	42769.64951	KAMKQLGLDTK	1	1	1	0.0286	26131	tr|A0A139XM18|A0A139XM18_TOXGO;tr|A0A086JLC0|A0A086JLC0_TOXGO;tr|A0A086PMW9|A0A086PMW9_TOXGO;tr|A0A086JKV4|A0A086JKV4_TOXGO	cAMP-dependent protein kinase regulatory subunit OS=Toxoplasma gondii p89 OX=943119 GN=TGP89_242070 PE=4 SV=1 >tr|A0A086PW17|A0A086PW17_TOXGO cAMP-dependent protein kinase regulatory subunit OS=Toxoplasma gondii VAND OX=933077 GN=TGVAND_242070 PE=4 SV=1 >tr|A0A0F7UTU3|A0A0F7UTU3_TOXGV cAMP-dependent protein kinase regulatory subunit, putative OS=Toxoplasma gondii (strain ATCC 50861 / VEG) OX=4323…
134_1	tr|A0A151H849|A0A151H849_TOXGO	3.147757652	NA	53443.29509	VFHDFR	1	1	1	0.0126	1338	tr|A0A086LHE6|A0A086LHE6_TOXGO;tr|A0A2G8XZS7|A0A2G8XZS7_TOXGO;tr|A0A086KI33|A0A086KI33_TOXGO;tr|A0A125YUU4|A0A125YUU4_TOXGM	DEAD (Asp-Glu-Ala-Asp) box polypeptide DDX6 OS=Toxoplasma gondii TgCatPRC2 OX=1130821 GN=TGPRC2_313010 PE=3 SV=1
203_1	tr|A0A086JVJ2|A0A086JVJ2_TOXGO	2.411794703	NA	189521.8462	YTPGMAGR	1	1	1	0.0046	2481	-	cAMP-dependent protein kinase OS=Toxoplasma gondii GAB2-2007-GAL-DOM2 OX=1130820 GN=TGDOM2_215670 PE=4 SV=1 >tr|S8ESP0|S8ESP0_TOXGM cAMP-dependent protein kinase OS=Toxoplasma gondii (strain ATCC 50611 / Me49) OX=508771 GN=TGME49_215670 PE=4 SV=1
75_1	tr|A0A086MB80|A0A086MB80_TOXGO	2.222426927	NA	1450579.97	RLVSPASALR	1	1	1	0.0007	10238	tr|A0A086JZE9|A0A086JZE9_TOXGO;tr|A0A125YUC3|A0A125YUC3_TOXGV;tr|S7UTL8|S7UTL8_TOXGG;tr|A0A151H7W0|A0A151H7W0_TOXGO;tr|A0A2G8Y019|A0A2G8Y019_TOXGO;tr|A0A139Y8W0|A0A139Y8W0_TOXGO;tr|A0A0F7VA91|A0A0F7VA91_TOXGV	Amine-terminal region of chorein, A TM vesicle-mediated sorter OS=Toxoplasma gondii RUB OX=935652 GN=TGRUB_313630 PE=4 SV=1
168_1	tr|A0A086JVA3|A0A086JVA3_TOXGO	4.429252803	NA	44771.22808	VSHVSTGGGASLELLEGK	1	1	17	0.0431	93234;93240;93225;93232;93243;93242;93230;93238;93236;93245;93248;93239;93249;93241;93235;93231;93233	tr|Q1KSE8|Q1KSE8_TOXGO;tr|A0A125YVB9|A0A125YVB9_TOXGM;tr|A0A086JFS5|A0A086JFS5_TOXGO	Phosphoglycerate kinase OS=Toxoplasma gondii FOU OX=943167 GN=TGFOU_318230 PE=3 SV=1
200_1	tr|S8F7I2|S8F7I2_TOXGM	2.901550972	NA	544525.0948	AGNGGEMKDAKDAPHIFR	1	1	1	0.0036	119632	tr|B9QK58|B9QK58_TOXGV	Uncharacterized protein OS=Toxoplasma gondii (strain ATCC 50611 / Me49) OX=508771 GN=TGME49_240380 PE=4 SV=1
163_1	tr|A0A086LWD2|A0A086LWD2_TOXGO	4.429252803	NA	16298.75952	KDVFFYQADDEHYIPR	1	1	1	0.1119	135022	tr|A0A086KDR5|A0A086KDR5_TOXGO;tr|A0A125YV55|A0A125YV55_TOXGV;tr|A0A2T6J0H8|A0A2T6J0H8_TOXGO;tr|A0A086KLJ7|A0A086KLJ7_TOXGO;tr|A0A086L5F2|A0A086L5F2_TOXGO	Tubulin gamma chain (Fragment) OS=Toxoplasma gondii RUB OX=935652 GN=TGRUB_226870A PE=4 SV=1 >tr|A0A086QB46|A0A086QB46_TOXGO Tubulin gamma chain (Fragment) OS=Toxoplasma gondii MAS OX=943118 GN=TGMAS_226870A PE=4 SV=1 >tr|A0A2G8YA16|A0A2G8YA16_TOXGO Tubulin gamma chain (Fragment) OS=Toxoplasma gondii COUG OX=1074873 GN=TGCOUG_226870A PE=4 SV=1
44_1	tr|A0A086QNI8|A0A086QNI8_TOXGO	2.340858285	NA	34645.68614	MVLVHGR	1	1	1	0.0216	1208	tr|A0A086PWP7|A0A086PWP7_TOXGO;tr|A0A139XQF7|A0A139XQF7_TOXGO;tr|A0A086JLV1|A0A086JLV1_TOXGO	Dihydrodipicolinate reductase OS=Toxoplasma gondii MAS OX=943118 GN=TGMAS_243680 PE=3 SV=1 >tr|A0A2G8Y695|A0A2G8Y695_TOXGO Dihydrodipicolinate reductase OS=Toxoplasma gondii COUG OX=1074873 GN=TGCOUG_243680 PE=3 SV=1
12_1	tr|A0A086KHJ0|A0A086KHJ0_TOXGO	2.535460155	NA	142782.429	LVIHQVR	1	1	1	0.0054	2401	tr|A0A2G8Y1F8|A0A2G8Y1F8_TOXGO;tr|A0A086L6T1|A0A086L6T1_TOXGO;tr|A0A086Q0A6|A0A086Q0A6_TOXGO;tr|A0A086QVV3|A0A086QVV3_TOXGO;tr|A0A139Y6B0|A0A139Y6B0_TOXGO;tr|A0A086LY35|A0A086LY35_TOXGO;tr|A0A0F7UYV0|A0A0F7UYV0_TOXGV;tr|S8GIR3|S8GIR3_TOXGM;tr|A0A151HNG6|A0A151HNG6_TOXGO	R3H domain-containing protein OS=Toxoplasma gondii GAB2-2007-GAL-DOM2 OX=1130820 GN=TGDOM2_269740 PE=4 SV=1 >tr|A0A086LCU7|A0A086LCU7_TOXGO R3H domain-containing protein OS=Toxoplasma gondii FOU OX=943167 GN=TGFOU_269740 PE=4 SV=1 >tr|S7WKQ6|S7WKQ6_TOXGG R3H domain-containing protein OS=Toxoplasma gondii (strain ATCC 50853 / GT1) OX=507601 GN=TGGT1_269740 PE=4 SV=1
187_1	tr|A0A0F7UUJ5|A0A0F7UUJ5_TOXGV	2.535460155	NA	145914.9986	VMGPGFTDAQAYSNENENETR	1	1	1	0.0159	169244	-	Uncharacterized protein OS=Toxoplasma gondii (strain ATCC 50861 / VEG) OX=432359 GN=BN1205_046335 PE=4 SV=1
6_1	tr|A0A086K5R3|A0A086K5R3_TOXGO	3.387860118	NA	38082.13052	HYGALQGLNK	1	1	1	0.0295	12882	tr|A0A086JCG9|A0A086JCG9_TOXGO;tr|A0A0F7UP96|A0A0F7UP96_TOXGV;tr|A0A139XUR9|A0A139XUR9_TOXGO;tr|Q1KSE9|Q1KSE9_TOXGO	Phosphoglycerate mutase OS=Toxoplasma gondii FOU OX=943167 GN=TGFOU_297060 PE=3 SV=1 >tr|S7UKZ1|S7UKZ1_TOXGG Phosphoglycerate mutase OS=Toxoplasma gondii (strain ATCC 50853 / GT1) OX=507601 GN=TGGT1_297060 PE=3 SV=1
129_1	tr|A0A139Y9T9|A0A139Y9T9_TOXGO	2.901550972	NA	111650.0824	EYGGDAETEPR	1	1	1	0.0106	25058	tr|A0A086KRF2|A0A086KRF2_TOXGO;tr|A0A151HGC3|A0A151HGC3_TOXGO;tr|S7WGV6|S7WGV6_TOXGG;tr|A0A2G8YBY9|A0A2G8YBY9_TOXGO;tr|A0A086M6T0|A0A086M6T0_TOXGO;tr|A0A086KTX8|A0A086KTX8_TOXGO;tr|A0A086QUD0|A0A086QUD0_TOXGO;tr|A0A086QIP1|A0A086QIP1_TOXGO;tr|A0A086LB85|A0A086LB85_TOXGO	Uncharacterized protein OS=Toxoplasma gondii ARI OX=1074872 GN=TGARI_246140 PE=4 SV=1
159_1	tr|A0A2T6IZH3|A0A2T6IZH3_TOXGO	2.173362438	NA	19431.58497	CLAFCLPEGGELR	1	1	1	0.0718	61970	-	SNARE associated Golgi protein (Fragment) OS=Toxoplasma gondii TgCATBr9 OX=943120 GN=TGBR9_248870A PE=4 SV=1
42_1	tr|A0A0F7VAL4|A0A0F7VAL4_TOXGV	3.387860118	NA	288227.0223	REALMARGILPPAVDVFR	1	1	4	0.0066	133087;133088;133085;133083	tr|A0A139YA28|A0A139YA28_TOXGO;tr|A0A2G8YBY4|A0A2G8YBY4_TOXGO;tr|A0A086KTX5|A0A086KTX5_TOXGO;tr|A0A151HG94|A0A151HG94_TOXGO;tr|A0A086M6T3|A0A086M6T3_TOXGO;tr|A0A125YPJ6|A0A125YPJ6_TOXGV;tr|S7V0S1|S7V0S1_TOXGG;tr|A0A086LB83|A0A086LB83_TOXGO;tr|A0A086KRF5|A0A086KRF5_TOXGO;tr|A0A086QIP4|A0A086QIP4_TOXGO	ARID/BRIGHT DNA-binding domain-containing protein OS=Toxoplasma gondii (strain ATCC 50861 / VEG) OX=432359 GN=BN1205_005630 PE=4 SV=1
21_1	tr|A0A086J8D2|A0A086J8D2_TOXGO	2.621627994	NA	39365.0638	ASLTGFVPVFSGTRR	1	1	1	0.0417	78391	tr|A0A2T6IG26|A0A2T6IG26_TOXGO;tr|A0A139XJT4|A0A139XJT4_TOXGO;tr|A0A086LLK2|A0A086LLK2_TOXGO	KRUF family protein OS=Toxoplasma gondii p89 OX=943119 GN=TGP89_362260 PE=4 SV=1 >tr|A0A086JV17|A0A086JV17_TOXGO KRUF family protein OS=Toxoplasma gondii FOU OX=943167 GN=TGFOU_362260 PE=4 SV=1 >tr|A0A086JYJ1|A0A086JYJ1_TOXGO Uncharacterized protein OS=Toxoplasma gondii GAB2-2007-GAL-DOM2 OX=1130820 GN=TGDOM2_462984 PE=4 SV=1
121_1	tr|A0A0F7UQB9|A0A0F7UQB9_TOXGV	3.387860118	NA	135786.9115	QLWWGHR	1	1	1	0.0058	5781	tr|A0A139XSU2|A0A139XSU2_TOXGO;tr|A0A086JU03|A0A086JU03_TOXGO;tr|A0A151HDV2|A0A151HDV2_TOXGO	Valyl-tRNA synthetase, putative OS=Toxoplasma gondii (strain ATCC 50861 / VEG) OX=432359 GN=BN1205_056570 PE=3 SV=1
180_1	sp|P10873|TBA_TOXGO	15.63422584	NA	50081.46887	AFVHWYVGEGMEEGEFSEAR;HLFHPEQLISGK;NLDIERPTYTNLNR;RNLDIERPTYTNLNR	1;1;1;1	4	38	0.1038	169021;169023;169019;169020;170770;169016;169024;169025;170771;169018;169017;45848;90067;90184;90075;90182;90188;90085;90098;90186;90062;90180;90082;90094;90086;90058;90178;90177;90181;90081;90091;90183;90185;90064;90187;90078;111734;111732	tr|S7UL74|S7UL74_TOXGG	Tubulin alpha chain OS=Toxoplasma gondii OX=5811 PE=3 SV=1 >tr|A0A086JWW7|A0A086JWW7_TOXGO Tubulin alpha chain OS=Toxoplasma gondii GAB2-2007-GAL-DOM2 OX=1130820 GN=TGDOM2_316400 PE=3 SV=1 >tr|A0A086KY12|A0A086KY12_TOXGO Tubulin alpha chain OS=Toxoplasma gondii p89 OX=943119 GN=TGP89_316400 PE=3 SV=1 >tr|A0A086LIF5|A0A086LIF5_TOXGO Tubulin alpha chain OS=Toxoplasma gondii FOU OX=943167 GN=TGFOU_3…
189_1	tr|A0A0F7UZ83|A0A0F7UZ83_TOXGV	2.901550972	NA	84035.60315	QNQAIKDTFR	1	1	1	0.0128	24835	-	Uncharacterized protein OS=Toxoplasma gondii (strain ATCC 50861 / VEG) OX=432359 GN=BN1205_092710 PE=4 SV=1
46_1	tr|A0A086J6M5|A0A086J6M5_TOXGO	2.81187127	NA	9742.158095	KLPGAMR	1	1	1	0.0843	835	-	Uncharacterized protein OS=Toxoplasma gondii p89 OX=943119 GN=TGP89_358880 PE=4 SV=1 >tr|A0A086LJ25|A0A086LJ25_TOXGO Uncharacterized protein OS=Toxoplasma gondii RUB OX=935652 GN=TGRUB_358880 PE=4 SV=1
10_1	tr|A0A151HBZ6|A0A151HBZ6_TOXGO	2.260509341	NA	70934.43598	HEALDDWAK	1	1	2	0.0135	11437;11436	tr|A0A086PUH3|A0A086PUH3_TOXGO;tr|A0A125YV75|A0A125YV75_TOXGM;tr|A0A086LPX4|A0A086LPX4_TOXGO;tr|A0A086JG62|A0A086JG62_TOXGO;tr|A0A086QFQ3|A0A086QFQ3_TOXGO;tr|A0A086KH90|A0A086KH90_TOXGO	Bestrophin (Fragment) OS=Toxoplasma gondii TgCatPRC2 OX=1130821 GN=TGPRC2_319620B PE=4 SV=1
207_1	sp|Q6QNM1|KC1_TOXGO	7.817112921	NA	37935.61285	HPQLLYESK;YASINTHLGIEQSR	1;1	2	3	0.071	13959;71629;71632	-	Casein kinase I OS=Toxoplasma gondii OX=5811 PE=2 SV=1 >tr|A0A086K356|A0A086K356_TOXGO Casein kinase I OS=Toxoplasma gondii p89 OX=943119 GN=TGP89_240640 PE=3 SV=1 >tr|A0A086K4V2|A0A086K4V2_TOXGO Casein kinase I OS=Toxoplasma gondii GAB2-2007-GAL-DOM2 OX=1130820 GN=TGDOM2_240640 PE=3 SV=1 >tr|A0A086KW70|A0A086KW70_TOXGO Casein kinase I OS=Toxoplasma gondii FOU OX=943167 GN=TGFOU_240640 PE=3 SV=1 …
7_1	tr|S8F8T7|S8F8T7_TOXGM	2.25092587	NA	59294.95176	ELEVQHPAAK	1	1	1	0.018	14587	tr|A0A086JBA7|A0A086JBA7_TOXGO;tr|A0A086M2D2|A0A086M2D2_TOXGO;tr|A0A151GZ93|A0A151GZ93_TOXGO	T complex chaperonin, putative OS=Toxoplasma gondii (strain ATCC 50611 / Me49) OX=508771 GN=TGME49_287500 PE=3 SV=1
127_1	tr|A0A086K550|A0A086K550_TOXGO	3.387860118	NA	59879.10743	IGLFGGAGVGK	1	1	1	0.0196	5534	tr|A0A086QRZ8|A0A086QRZ8_TOXGO	ATP synthase subunit beta OS=Toxoplasma gondii p89 OX=943119 GN=TGP89_261950 PE=3 SV=1 >tr|A0A086KYF7|A0A086KYF7_TOXGO ATP synthase subunit beta OS=Toxoplasma gondii GAB2-2007-GAL-DOM2 OX=1130820 GN=TGDOM2_261950 PE=3 SV=1 >tr|A0A086L7X2|A0A086L7X2_TOXGO ATP synthase subunit beta OS=Toxoplasma gondii FOU OX=943167 GN=TGFOU_261950 PE=3 SV=1 >tr|A0A086M967|A0A086M967_TOXGO ATP synthase subunit beta…
35_1	tr|A0A086JFY7|A0A086JFY7_TOXGO	2.146050195	NA	49240.04589	NEIKHTLQNKLHR	1	1	1	0.0295	77484	tr|A0A086PHY7|A0A086PHY7_TOXGO;tr|A0A2G8Y2M4|A0A2G8Y2M4_TOXGO;tr|S8EX81|S8EX81_TOXGM;tr|A0A086KAG6|A0A086KAG6_TOXGO;tr|A0A151HJZ6|A0A151HJZ6_TOXGO;tr|A0A139Y1V6|A0A139Y1V6_TOXGO;tr|A0A086KD32|A0A086KD32_TOXGO;tr|A0A2T6IYB0|A0A2T6IYB0_TOXGO;tr|V4ZNZ3|V4ZNZ3_TOXGV;tr|S7W4G5|S7W4G5_TOXGG;tr|A0A086PXV9|A0A086PXV9_TOXGO;tr|A0A086M1R6|A0A086M1R6_TOXGO	Pyruvate phosphate dikinase, pep/pyruvate binding domain-containing protein (Fragment) OS=Toxoplasma gondii p89 OX=943119 GN=TGP89_290960B PE=4 SV=1
16_1	tr|A0A086Q7Q2|A0A086Q7Q2_TOXGO	2.084332309	NA	152433.6529	VEVASAHLAR	1	1	1	0.007	8936	-	RBR-type E3 ubiquitin transferase OS=Toxoplasma gondii VAND OX=933077 GN=TGVAND_213020 PE=3 SV=1
182_1	tr|A0A086KB30|A0A086KB30_TOXGO	2.742221261	NA	15965.77003	NAHNVEQAFHIMASEIK	1	1	1	0.1206	120650	tr|A0A086K466|A0A086K466_TOXGO;tr|A0A086M024|A0A086M024_TOXGO;tr|A0A086JV56|A0A086JV56_TOXGO	Putative small GTP binding protein rab1a (Fragment) OS=Toxoplasma gondii p89 OX=943119 GN=TGP89_214770 PE=4 SV=1 >tr|A0A086QUZ5|A0A086QUZ5_TOXGO Ras small GTPase family Ras subfamily protein (Fragment) OS=Toxoplasma gondii MAS OX=943118 GN=TGMAS_360760 PE=4 SV=1 >tr|A0A2T6IM54|A0A2T6IM54_TOXGO Ras small GTPase family Ras subfamily protein (Fragment) OS=Toxoplasma gondii TgCATBr9 OX=943120 GN=TGBR…
167_1	tr|A0A086Q0K3|A0A086Q0K3_TOXGO	2.25092587	NA	28098.64532	TMVMKSHSAVR	1	1	1	0.0431	31312	-	Uncharacterized protein OS=Toxoplasma gondii VAND OX=933077 GN=TGVAND_436850 PE=4 SV=1
199_1	tr|A0A086JAK2|A0A086JAK2_TOXGO	4.429252803	NA	46643.75143	DFTVSSMHGDMDQK	1	1	5	0.034	73031;73024;73028;73026;73029	-	Putative eukaryotic initiation factor-4A OS=Toxoplasma gondii p89 OX=943119 GN=TGP89_250770 PE=3 SV=1 >tr|A0A086JNH7|A0A086JNH7_TOXGO Putative eukaryotic initiation factor-4A OS=Toxoplasma gondii FOU OX=943167 GN=TGFOU_250770 PE=3 SV=1 >tr|A0A086K8J5|A0A086K8J5_TOXGO Putative eukaryotic initiation factor-4A OS=Toxoplasma gondii GAB2-2007-GAL-DOM2 OX=1130820 GN=TGDOM2_250770 PE=3 SV=1 >tr|A0A086LM…
190_1	tr|A0A086JGL9|A0A086JGL9_TOXGO	2.084332309	NA	449356.995	HPNRSGDLK	1	1	1	0.0021	7528	-	Uncharacterized protein OS=Toxoplasma gondii p89 OX=943119 GN=TGP89_223725 PE=4 SV=1
78_1	tr|A0A151HR32|A0A151HR32_TOXGO	2.81187127	NA	56950.78506	QVESTMYAVVAGVNNFGSSLAK	1	1	1	0.0433	164931	tr|A0A086KET8|A0A086KET8_TOXGO;tr|A0A086KMF0|A0A086KMF0_TOXGO	BT1 family protein OS=Toxoplasma gondii TgCatPRC2 OX=1130821 GN=TGPRC2_225140 PE=4 SV=1
18_1	tr|A0A151HCY3|A0A151HCY3_TOXGO	2.46370076	NA	95950.8845	ELNAHISLK	1	1	1	0.0107	7630	tr|A0A086M7J9|A0A086M7J9_TOXGO;tr|S7WAE6|S7WAE6_TOXGG;tr|A0A139Y9A6|A0A139Y9A6_TOXGO;tr|A0A2G8YCP6|A0A2G8YCP6_TOXGO;tr|A0A086QT13|A0A086QT13_TOXGO;tr|A0A086K1J9|A0A086K1J9_TOXGO;tr|A0A086PXP3|A0A086PXP3_TOXGO	Zinc finger, zz type domain-containing protein OS=Toxoplasma gondii TgCatPRC2 OX=1130821 GN=TGPRC2_219150 PE=4 SV=1 >tr|S8EQV9|S8EQV9_TOXGM Zinc finger, zz type domain-containing protein OS=Toxoplasma gondii (strain ATCC 50611 / Me49) OX=508771 GN=TGME49_219150 PE=4 SV=1
131_1	sp|Q27001|AH4_TOXGO	2.119881406	NA	10846.26591	HEDDPEMTR	1	1	1	0.0938	16965	tr|P90611|P90611_TOXGO;tr|A0A086J769|A0A086J769_TOXGO	Antigen H4 (Fragment) OS=Toxoplasma gondii OX=5811 GN=H4 PE=2 SV=1
175_1	tr|A0A151HQF9|A0A151HQF9_TOXGO	2.901550972	NA	20565.31978	MSLAAHVPVR	1	1	1	0.0549	12561	-	SKIP/SNW domain protein OS=Toxoplasma gondii TgCatPRC2 OX=1130821 GN=TGPRC2_365180 PE=4 SV=1
184_1	tr|A0A086KQT1|A0A086KQT1_TOXGO	2.901550972	NA	60875.20637	TIADNAGHEGAVVVGNLLR	1	1	1	0.033	116110	tr|A0A151HFW9|A0A151HFW9_TOXGO;tr|Q9Y1U8|Q9Y1U8_TOXGO;tr|A0A139YA38|A0A139YA38_TOXGO	Heat shock protein HSP60 OS=Toxoplasma gondii GAB2-2007-GAL-DOM2 OX=1130820 GN=TGDOM2_247550 PE=3 SV=1 >tr|A0A086KUV7|A0A086KUV7_TOXGO Heat shock protein HSP60 OS=Toxoplasma gondii p89 OX=943119 GN=TGP89_247550 PE=3 SV=1 >tr|A0A086LBK2|A0A086LBK2_TOXGO Heat shock protein HSP60 OS=Toxoplasma gondii FOU OX=943167 GN=TGFOU_247550 PE=3 SV=1 >tr|A0A086M6H0|A0A086M6H0_TOXGO Heat shock protein HSP60 OS=…
88_1	tr|A0A086JVT6|A0A086JVT6_TOXGO	4.429252803	NA	68641.82256	EHLLIAR	1	1	3	0.0109	2089;2086;2087	tr|A0A086KTB9|A0A086KTB9_TOXGO;tr|A0A139XUZ7|A0A139XUZ7_TOXGO;tr|A0A086LWX0|A0A086LWX0_TOXGO;tr|A0A2T6IQB7|A0A2T6IQB7_TOXGO;tr|S8FB55|S8FB55_TOXGM;tr|A0A151HIK6|A0A151HIK6_TOXGO;tr|A0A2G8XV34|A0A2G8XV34_TOXGO;tr|A0A086PTC1|A0A086PTC1_TOXGO;tr|A0A086QPM9|A0A086QPM9_TOXGO;tr|S7UL69|S7UL69_TOXGG	Elongation factor Tu GTP binding domain-containing protein OS=Toxoplasma gondii p89 OX=943119 GN=TGP89_222070 PE=4 SV=1 >tr|A0A086KAZ3|A0A086KAZ3_TOXGO Elongation factor Tu GTP binding domain-containing protein OS=Toxoplasma gondii GAB2-2007-GAL-DOM2 OX=1130820 GN=TGDOM2_222070 PE=4 SV=1 >tr|B9QHC6|B9QHC6_TOXGV Elongation factor 1-alpha, putative OS=Toxoplasma gondii (strain ATCC 50861 / VEG) OX=…
116_1	tr|A0A0F7UU73|A0A0F7UU73_TOXGV	7.577010455	NA	61072.94782	EAYPGDVFYLHSR;GIRPAINVGLSVSR	1;1	2	27	0.0478	66779;66783;66777;66780;66793;66775;66797;66792;66785;66791;66786;66794;66781;66789;66778;66802;66782;66788;66773;66784;66804;50264;50267;50266;50268;50269;50270	tr|S8F8X7|S8F8X7_TOXGM;tr|A0A086LYN5|A0A086LYN5_TOXGO;tr|A0A139Y033|A0A139Y033_TOXGO;tr|V5BCJ1|V5BCJ1_TOXGV;tr|A0A086K133|A0A086K133_TOXGO;tr|S7UU80|S7UU80_TOXGG;tr|A0A151HAL5|A0A151HAL5_TOXGO;tr|A0A086K5K4|A0A086K5K4_TOXGO	ATP synthase subunit alpha OS=Toxoplasma gondii (strain ATCC 50861 / VEG) OX=432359 GN=BN1205_044830 PE=3 SV=1
137_1	tr|A0A139XMY1|A0A139XMY1_TOXGO	2.411794703	NA	315854.8924	HTEQHLHNSR	1	1	1	0.0034	29072	tr|A0A2G8Y0G4|A0A2G8Y0G4_TOXGO;tr|A0A151H931|A0A151H931_TOXGO;tr|A0A086JXW4|A0A086JXW4_TOXGO	ThiF family protein OS=Toxoplasma gondii ARI OX=1074872 GN=TGARI_314890 PE=4 SV=1
57_1	tr|A0A086JDT0|A0A086JDT0_TOXGO	2.222426927	NA	24968.23839	EGNGCVLLFYK	1	1	1	0.048	33736	tr|A0A2G8XLT5|A0A2G8XLT5_TOXGO;tr|A0A086J6F1|A0A086J6F1_TOXGO;tr|A0A086PII4|A0A086PII4_TOXGO;tr|A0A086PFX6|A0A086PFX6_TOXGO	Toxoplasma gondii family A protein (Fragment) OS=Toxoplasma gondii FOU OX=943167 GN=TGFOU_278370 PE=4 SV=1
27_1	tr|V4ZET0|V4ZET0_TOXGV	3.387860118	NA	99702.27814	AVAILCNHQR	1	1	3	0.0112	20736;20658;20730	tr|A0A086JZD9|A0A086JZD9_TOXGO;tr|A0A151HQH3|A0A151HQH3_TOXGO;tr|A0A086KNI5|A0A086KNI5_TOXGO;tr|A0A2G8Y8U4|A0A2G8Y8U4_TOXGO;tr|A0A086Q5P1|A0A086Q5P1_TOXGO;tr|S7WBG4|S7WBG4_TOXGG;tr|A0A086LN63|A0A086LN63_TOXGO;tr|A0A139XU85|A0A139XU85_TOXGO;tr|S8F040|S8F040_TOXGM;tr|A0A086PH62|A0A086PH62_TOXGO	DNA topoisomerase I, putative OS=Toxoplasma gondii (strain ATCC 50861 / VEG) OX=432359 GN=BN1205_062760 PE=4 SV=1
115_1	tr|A0A151H4K9|A0A151H4K9_TOXGO	2.146050195	NA	20063.41005	YTIKPPQVVR	1	1	1	0.0562	22726	tr|A0A086JS61|A0A086JS61_TOXGO;tr|A0A086JHC9|A0A086JHC9_TOXGO	Putative eukaryotic initiation factor-2 beta (Fragment) OS=Toxoplasma gondii TgCatPRC2 OX=1130821 GN=TGPRC2_235540B PE=4 SV=1
81_1	tr|A0A086K3K8|A0A086K3K8_TOXGO	2.276845935	NA	43117.66013	GALMEEHDIIEAR	1	1	2	0.0342	56366;56369	-	Putative NBP2b protein (Fragment) OS=Toxoplasma gondii GAB2-2007-GAL-DOM2 OX=1130820 GN=TGDOM2_267875B PE=4 SV=1
60_1	tr|A0A086JKA1|A0A086JKA1_TOXGO	2.901550972	NA	32243.99931	YLNMFLK	1	1	1	0.0244	4431	tr|Q9NGR6|Q9NGR6_TOXGO	Proliferating cell nuclear antigen OS=Toxoplasma gondii GAB2-2007-GAL-DOM2 OX=1130820 GN=TGDOM2_320110 PE=3 SV=1 >tr|A0A086KGI0|A0A086KGI0_TOXGO Proliferating cell nuclear antigen OS=Toxoplasma gondii FOU OX=943167 GN=TGFOU_320110 PE=3 SV=1 >tr|A0A086KHK0|A0A086KHK0_TOXGO Proliferating cell nuclear antigen OS=Toxoplasma gondii p89 OX=943119 GN=TGP89_320110 PE=3 SV=1 >tr|A0A086LQ28|A0A086LQ28_TOXG…
113_1	tr|A0A086JYZ4|A0A086JYZ4_TOXGO	2.276845935	NA	29593.79417	CLWNGDMTSRPTDLRR	1	1	1	0.0623	126426	-	Uncharacterized protein (Fragment) OS=Toxoplasma gondii GAB2-2007-GAL-DOM2 OX=1130820 GN=TGDOM2_359760 PE=4 SV=1 >tr|A0A086KQN7|A0A086KQN7_TOXGO Uncharacterized protein (Fragment) OS=Toxoplasma gondii FOU OX=943167 GN=TGFOU_359760 PE=4 SV=1 >tr|A0A2T6IN86|A0A2T6IN86_TOXGO Uncharacterized protein (Fragment) OS=Toxoplasma gondii TgCATBr9 OX=943120 GN=TGBR9_359760 PE=4 SV=1
55_1	tr|A0A086J7B3|A0A086J7B3_TOXGO	3.147757652	NA	59605.22693	GLDFPAIQHVINFDMPKEIENYVHR	1	1	4	0.0464	227488;227556;227489;227548	tr|A0A086QJK2|A0A086QJK2_TOXGO;tr|A0A086M238|A0A086M238_TOXGO;tr|A0A125YWJ2|A0A125YWJ2_TOXGM	DEAD (Asp-Glu-Ala-Asp) box polypeptide 41 family protein (Fragment) OS=Toxoplasma gondii p89 OX=943119 GN=TGP89_210360B PE=4 SV=1 >tr|A0A086JMB5|A0A086JMB5_TOXGO DEAD (Asp-Glu-Ala-Asp) box polypeptide 41 family protein (Fragment) OS=Toxoplasma gondii FOU OX=943167 GN=TGFOU_210360B PE=4 SV=1
25_1	tr|A0A086PG61|A0A086PG61_TOXGO	2.064242533	NA	237818.1557	AGAVAQQPPR	1	1	1	0.0043	6280	tr|A0A125YK80|A0A125YK80_TOXGM;tr|A0A086PKK6|A0A086PKK6_TOXGO;tr|A0A151H4Q2|A0A151H4Q2_TOXGO;tr|A0A086LJ59|A0A086LJ59_TOXGO;tr|A0A086JDJ3|A0A086JDJ3_TOXGO;tr|A0A2G8XM65|A0A2G8XM65_TOXGO;tr|A0A139XKI3|A0A139XKI3_TOXGO;tr|A0A086JI80|A0A086JI80_TOXGO	GYF domain-containing protein OS=Toxoplasma gondii VAND OX=933077 GN=TGVAND_298610 PE=4 SV=1
66_1	tr|A0A086PJ02|A0A086PJ02_TOXGO	2.25092587	NA	476856.3296	LHLLQSVLEENR	1	1	1	0.0026	52044	tr|A0A086Q5H3|A0A086Q5H3_TOXGO;tr|A0A086JZ38|A0A086JZ38_TOXGO;tr|A0A086KNM7|A0A086KNM7_TOXGO;tr|V4YRE6|V4YRE6_TOXGV;tr|S7UVJ2|S7UVJ2_TOXGG;tr|A0A151HQ82|A0A151HQ82_TOXGO;tr|A0A086JZV6|A0A086JZV6_TOXGO;tr|A0A2T6II19|A0A2T6II19_TOXGO;tr|S8EZZ6|S8EZZ6_TOXGM;tr|A0A139XUD7|A0A139XUD7_TOXGO	PHD-finger domain-containing protein OS=Toxoplasma gondii VAND OX=933077 GN=TGVAND_234900 PE=4 SV=1
178_1	tr|A0A086LT10|A0A086LT10_TOXGO	2.146050195	NA	29040.89163	AAYDALYPDMVNRPLIIVAK	1	1	2	0.0758	158414;158407	tr|A0A086K344|A0A086K344_TOXGO	Uncharacterized protein (Fragment) OS=Toxoplasma gondii RUB OX=935652 GN=TGRUB_240530 PE=4 SV=1
83_1	tr|A0A086JBJ2|A0A086JBJ2_TOXGO	3.387860118	NA	91468.12301	IEALIHR	1	1	1	0.0087	2088	tr|A0A086PNH0|A0A086PNH0_TOXGO;tr|S7UL57|S7UL57_TOXGG;tr|A0A139XNH6|A0A139XNH6_TOXGO;tr|A0A086MC55|A0A086MC55_TOXGO;tr|A0A2G8Y105|A0A2G8Y105_TOXGO;tr|A0A086KXV0|A0A086KXV0_TOXGO	Cullin family protein OS=Toxoplasma gondii GAB2-2007-GAL-DOM2 OX=1130820 GN=TGDOM2_316660 PE=3 SV=1 >tr|A0A086LIK2|A0A086LIK2_TOXGO Cullin family protein OS=Toxoplasma gondii FOU OX=943167 GN=TGFOU_316660 PE=3 SV=1 >tr|A0A125YRJ1|A0A125YRJ1_TOXGM Cullin family protein OS=Toxoplasma gondii (strain ATCC 50611 / Me49) OX=508771 GN=TGME49_316660 PE=3 SV=1 >tr|A0A151H878|A0A151H878_TOXGO Cullin family…
125_1	tr|A0A0F7V515|A0A0F7V515_TOXGV	3.387860118	NA	67774.96796	GIFFSHR	1	1	15	0.0116	2375;2365;2361;2366;2368;2374;2373;2364;2369;2376;2379;2372;2362;2378;2363	tr|A0A086QHU2|A0A086QHU2_TOXGO;tr|A0A125YPR4|A0A125YPR4_TOXGM;tr|A0A2G8Y3G0|A0A2G8Y3G0_TOXGO;tr|A0A086J9X0|A0A086J9X0_TOXGO	Tryptophanyl-tRNA synthetase, putative OS=Toxoplasma gondii (strain ATCC 50861 / VEG) OX=432359 GN=BN1205_082130 PE=4 SV=1
40_1	tr|A0A086KCJ6|A0A086KCJ6_TOXGO	3.387860118	NA	17306.84878	HLVLLR	1	1	4	0.0408	420;419;421;418	-	Putative transmembrane protein OS=Toxoplasma gondii GAB2-2007-GAL-DOM2 OX=1130820 GN=TGDOM2_398890 PE=4 SV=1
23_1	tr|A0A086KFQ4|A0A086KFQ4_TOXGO	2.222426927	NA	42109.16568	HDILFHT	1	1	1	0.0179	2858	tr|A0A086LML6|A0A086LML6_TOXGO	Aminotransferase, class V superfamily protein (Fragment) OS=Toxoplasma gondii p89 OX=943119 GN=TGP89_211090A PE=4 SV=1
48_1	tr|A0A086LVY4|A0A086LVY4_TOXGO	3.147757652	NA	52426.20316	GLGVHISFVR	1	1	1	0.0199	11507	tr|A0A086KER6|A0A086KER6_TOXGO;tr|A0A086KM87|A0A086KM87_TOXGO	Putative ARF1-directed GTPase-activating protein OS=Toxoplasma gondii RUB OX=935652 GN=TGRUB_225310 PE=4 SV=1 >tr|A0A125YW26|A0A125YW26_TOXGG Putative ARF1-directed GTPase-activating protein OS=Toxoplasma gondii (strain ATCC 50853 / GT1) OX=507601 GN=TGGT1_225310 PE=4 SV=1 >tr|B9PME2|B9PME2_TOXGV ARF1-directed GTPase-activating protein,putative OS=Toxoplasma gondii (strain ATCC 50861 / VEG) OX=43…
85_1	tr|A0A086Q457|A0A086Q457_TOXGO	3.387860118	NA	42621.66742	AHIPLLK	1	1	1	0.0183	882	tr|A0A151HJM6|A0A151HJM6_TOXGO;tr|A0A086JME4|A0A086JME4_TOXGO;tr|A0A086KDS4|A0A086KDS4_TOXGO	Uncharacterized protein OS=Toxoplasma gondii MAS OX=943118 GN=TGMAS_289640 PE=4 SV=1 >tr|A0A139Y247|A0A139Y247_TOXGO Uncharacterized protein OS=Toxoplasma gondii ARI OX=1074872 GN=TGARI_289640 PE=4 SV=1 >tr|A0A2G8Y2Z8|A0A2G8Y2Z8_TOXGO Uncharacterized protein OS=Toxoplasma gondii COUG OX=1074873 GN=TGCOUG_289640 PE=4 SV=1 >tr|A0A2T6IXW6|A0A2T6IXW6_TOXGO Uncharacterized protein OS=Toxoplasma gondii…
108_1	tr|A0A086J8I4|A0A086J8I4_TOXGO	3.387860118	NA	56068.84229	MIPHNLLVIR	1	1	2	0.0193	23324;23321	tr|A0A125YVG7|A0A125YVG7_TOXGM	Putative transmembrane protein OS=Toxoplasma gondii p89 OX=943119 GN=TGP89_305280 PE=4 SV=1 >tr|A0A086JMA7|A0A086JMA7_TOXGO Putative transmembrane protein OS=Toxoplasma gondii GAB2-2007-GAL-DOM2 OX=1130820 GN=TGDOM2_305280 PE=4 SV=1 >tr|A0A086KLR6|A0A086KLR6_TOXGO Putative transmembrane protein OS=Toxoplasma gondii FOU OX=943167 GN=TGFOU_305280 PE=4 SV=1 >tr|A0A086LRI2|A0A086LRI2_TOXGO Putative t…
119_1	tr|A0A139Y4Y4|A0A139Y4Y4_TOXGO	2.901550972	NA	41696.30659	VPQEDSTVLHR	1	1	1	0.0289	31571	tr|A0A086LFE4|A0A086LFE4_TOXGO;tr|A0A086QXR3|A0A086QXR3_TOXGO;tr|A0A086KVZ8|A0A086KVZ8_TOXGO;tr|A0A086M4A3|A0A086M4A3_TOXGO;tr|A0A086QEX0|A0A086QEX0_TOXGO;tr|A0A086L350|A0A086L350_TOXGO;tr|A0A2G8Y7G9|A0A2G8Y7G9_TOXGO;tr|A0A0F7V279|A0A0F7V279_TOXGV	Tetratricopeptide repeat-containing protein (Fragment) OS=Toxoplasma gondii ARI OX=1074872 GN=TGARI_231870C PE=4 SV=1
87_1	tr|A0A151H5Y3|A0A151H5Y3_TOXGO	2.49765927	NA	90517.03018	LADAKKTMEMMAALNLETYR	1	1	1	0.0242	166140	tr|S8GH29|S8GH29_TOXGM;tr|A0A139Y333|A0A139Y333_TOXGO	Phosphotransferase enzyme family protein OS=Toxoplasma gondii TgCatPRC2 OX=1130821 GN=TGPRC2_265000 PE=4 SV=1
123_1	tr|A0A086JVH8|A0A086JVH8_TOXGO	2.222426927	NA	66448.26375	SMTIEIR	1	1	1	0.0113	2412	tr|A0A125YI83|A0A125YI83_TOXGM;tr|A0A086KAC2|A0A086KAC2_TOXGO;tr|A0A086QV95|A0A086QV95_TOXGO;tr|A0A2G8XVV1|A0A2G8XVV1_TOXGO;tr|A0A086L852|A0A086L852_TOXGO	Succinate dehydrogenase (quinone) (Fragment) OS=Toxoplasma gondii GAB2-2007-GAL-DOM2 OX=1130820 GN=TGDOM2_215590A PE=3 SV=1
72_1	tr|A0A086JAZ2|A0A086JAZ2_TOXGO	2.988644219	NA	54862.94529	VVLLNSIMMK	1	1	1	0.0198	20552	tr|A0A139XRC7|A0A139XRC7_TOXGO;tr|A0A086JS46|A0A086JS46_TOXGO;tr|A0A086QSE1|A0A086QSE1_TOXGO;tr|A0A151HGN8|A0A151HGN8_TOXGO	Uncharacterized protein OS=Toxoplasma gondii p89 OX=943119 GN=TGP89_208830 PE=4 SV=1 >tr|A0A086KYR9|A0A086KYR9_TOXGO Uncharacterized protein OS=Toxoplasma gondii FOU OX=943167 GN=TGFOU_208830 PE=4 SV=1 >tr|A0A086LV86|A0A086LV86_TOXGO Uncharacterized protein OS=Toxoplasma gondii RUB OX=935652 GN=TGRUB_208830 PE=4 SV=1 >tr|A0A086PYZ9|A0A086PYZ9_TOXGO Uncharacterized protein OS=Toxoplasma gondii VAN…
166_1	tr|A0A086K8H6|A0A086K8H6_TOXGO	6.53561777	NA	20186.7089	KKNFSDSGNFGFGIQEHIDLGIK;KNFSDSGNFGFGIQEHIDLGIK	1;1	2	5	0.1314	191172;191166;191065;191055;178867	-	Ribosomal protein RPL11 OS=Toxoplasma gondii p89 OX=943119 GN=TGP89_309820 PE=3 SV=1 >tr|A0A086KJT4|A0A086KJT4_TOXGO Ribosomal protein RPL11 OS=Toxoplasma gondii GAB2-2007-GAL-DOM2 OX=1130820 GN=TGDOM2_309820 PE=3 SV=1 >tr|A0A086LGH9|A0A086LGH9_TOXGO Ribosomal protein RPL11 OS=Toxoplasma gondii FOU OX=943167 GN=TGFOU_309820 PE=3 SV=1 >tr|A0A086LME6|A0A086LME6_TOXGO Ribosomal protein RPL11 OS=Toxo…
