# Supplementary material for: Glycosylation Analysis of Feline Small Intestine Following Toxoplasma gondii Infection
Source: Animals (Basel). 2022 Oct 20;12(20):2858. doi: 10.3390/ani12202858 (PMC9597833; doi:10.3390/ani12202858)
Supplement: Supplementary file 1 [file animals-12-02858-s001.zip › Supplementary Files/Supplementary Material Tables 9.3/Supplementary Material Table S2.xls]

## Sheet: 10_DPI-VS-control.All
Primary_protein_ID	FC	pvalue	Position_in_protein	Modified_peptide_with_probabilities	Modified_position_in_peptide	Peptides	Protein_group_IDs	PEP	Score	Charge	Mass_error_ppm	Intensity.10_DPI_1	Intensity.10_DPI_2	Intensity.10_DPI_3	Intensity.control_1	Intensity.control_2	Intensity.control_3	Mass_kDa	Coverage	Unique_peptides	Description	Class
sp|P11979|KPYM_FELCA	0.513303	0.0558489	75	LN[1]FSHGTHEYHAETIK	2	LNFSHGTHEYHAETIK	sp|P11979|KPYM_FELCA	5.57e-32	170.89	2	0.7101	1.04686e+09	1.88044e+09	2.10353e+09	3.08996e+09	4.15034e+09	2.5606e+09	58.045	36.5	1	Pyruvate kinase PKM OS=Felis catus OX=9685 GN=PKM PE=1 SV=2	None
tr|M3WM81|M3WM81_FELCA	0.912246	0.825218	423	EVYPWYN[1]LTVEAK	7	EVYPWYNLTVEAK	tr|M3WM81|M3WM81_FELCA	4.5e-07	119.25	2	0.34078	6.26063e+08	5.74981e+08	0	1.05076e+09	6.67742e+08	2.56367e+08	85.692	20.7	8	Cadherin 5 OS=Felis catus OX=9685 GN=CDH5 PE=4 SV=3	None
tr|M3W6S5|M3W6S5_FELCA	0.956788	0.924165	55	LTEAESFDYSEIPN[1]FSQSTVPGHVGR	14	LTEAESFDYSEIPNFSQSTVPGHVGR	tr|M3W6S5|M3W6S5_FELCA	6.9e-21	108.79	3	1.2118	1.46955e+09	1.23624e+09	1.22628e+09	8.76761e+08	1.863e+09	0	32.113	37.4	8	Purine nucleoside phosphorylase OS=Felis catus OX=9685 GN=PNP PE=3 SV=1	None
tr|A0A337SFF9|A0A337SFF9_FELCA	0.514753	0.315359	189	SDN[1]GTYSCIANSPLQMETK	3	SDNGTYSCIANSPLQMETK	tr|A0A337SFF9|A0A337SFF9_FELCA;tr|M3W1H3|M3W1H3_FELCA	5.23e-56	182.47	2	-1.1716	8.80233e+08	2.82778e+08	0	1.15891e+09	1.10045e+09	0	24.479	31.3	3	Transmembrane and immunoglobulin domain containing 1 OS=Felis catus OX=9685 GN=TMIGD1 PE=4 SV=1	None
tr|M3WXF6|M3WXF6_FELCA	4.77342	0.38902	142	FDRCN[1]TTQGN[1]EVVSVMYR	5	FDRCNTTQGNEVVSVMYR	tr|M3WXF6|M3WXF6_FELCA;tr|A0A337SRA7|A0A337SRA7_FELCA	9.95e-48	205.27	3	0.079518	1.19554e+09	1.52232e+09	1.19439e+10	0	1.87351e+09	1.74185e+08	57.461	34.5	13	Alkaline phosphatase OS=Felis catus OX=9685 GN=ALPI PE=3 SV=3	None
tr|M3WGU2|M3WGU2_FELCA	1.81955	0.572048	255	FEEN[1]YTSQNTLTK	4	FEENYTSQNTLTK	tr|M3WGU2|M3WGU2_FELCA	1.27e-14	145	2	1.8809	1.05161e+09	3.85793e+09	0	1.03398e+09	8.7812e+08	2.13524e+09	78.844	18.3	5	Macrophage expressed 1 OS=Felis catus OX=9685 GN=MPEG1 PE=4 SV=1	None
tr|M3WD17|M3WD17_FELCA	0.941838	0.815463	103	HSGN[1]ITFDEIVNIAR	4	HSGNITFDEIVNIAR	tr|M3WD17|M3WD17_FELCA;tr|A0A2I2UX59|A0A2I2UX59_FELCA;tr|M3XAI5|M3XAI5_FELCA	6.52e-08	112.96	3	1.1833	2.8816e+08	4.49298e+08	2.20622e+08	3.07832e+08	2.94697e+08	4.14716e+08	17.818	25.5	2	Uncharacterized protein OS=Felis catus OX=9685 GN=RPL12 PE=3 SV=3	None
tr|M3WLD9|M3WLD9_FELCA	3.13038	0.18362	803	N[1]ITTQICIDKK	1	NITTQICIDKK	tr|M3WLD9|M3WLD9_FELCA	8.48e-35	205.07	3	-0.30529	2.40938e+09	2.63202e+09	5.59993e+08	2.57564e+08	2.89205e+08	1.24259e+09	109.01	30.2	26	Collagen type VI alpha 1 chain OS=Felis catus OX=9685 GN=COL6A1 PE=4 SV=3	None
tr|M3VZ93|M3VZ93_FELCA	1.59681	0.455866	2140	MVN[1]GTITNPR	3	MVNGTITNPR	tr|M3VZ93|M3VZ93_FELCA	7.13e-05	127.76	2	-0.39051	7.12487e+09	3.61133e+09	0	3.08946e+09	3.20739e+09	3.78841e+09	274.52	28.9	47	Insulin like growth factor 2 receptor OS=Felis catus OX=9685 GN=IGF2R PE=4 SV=3	None
tr|A0A2I2U859|A0A2I2U859_FELCA	0.896415	NA	173	SN[1]ASHVVYPVPGNLEEEEWVRPVMK	2	SNASHVVYPVPGNLEEEEWVRPVMK	tr|A0A2I2U859|A0A2I2U859_FELCA;tr|M3WLI1|M3WLI1_FELCA;tr|A0A2I2U4L3|A0A2I2U4L3_FELCA	7.03e-05	53.481	4	0.2351	0	0	1.22886e+08	1.19134e+08	1.91835e+08	1.00289e+08	124.79	26.3	17	SWI/SNF related, matrix associated, actin dependent regulator of chromatin subfamily c member 2 OS=Felis catus OX=9685 GN=SMARCC2 PE=4 SV=2	None
tr|M3VU91|M3VU91_FELCA	0.847064	0.797047	1575	DN[1]TTCYEFK	2	DNTTCYEFK	tr|M3VU91|M3VU91_FELCA;tr|M3X7K5|M3X7K5_FELCA	0.00433902	87.149	2	0.90502	8.37965e+08	5.74157e+08	4.01303e+08	4.58466e+08	2.58089e+08	1.42428e+09	504.66	24.5	71	LDL receptor related protein 1 OS=Felis catus OX=9685 GN=LRP1 PE=4 SV=3	None
tr|M3WMG2|M3WMG2_FELCA	16.2277	NA	1067	N[1]CTDIDECR	1	NCTDIDECR	tr|M3WMG2|M3WMG2_FELCA	3.96e-38	151.63	2	0.14741	3.3026e+09	2.32561e+09	4.31011e+08	0	1.24462e+08	0	311.92	22.4	40	Fibrillin 1 OS=Felis catus OX=9685 GN=FBN1 PE=4 SV=3	None
tr|A0A2I2UWU9|A0A2I2UWU9_FELCA	0.647879	0.0764609	265	IFLYSGEPTYLGN[1]ETSIFGPTGN[1]QTLALAVK	13	IFLYSGEPTYLGNETSIFGPTGNQTLALAVK	tr|A0A2I2UWU9|A0A2I2UWU9_FELCA	1.01e-26	112.39	3	-0.26085	0	4.91475e+08	3.90271e+08	6.31711e+08	7.29264e+08	0	40.438	27	6	Uncharacterized protein OS=Felis catus OX=9685 GN=CLN5 PE=4 SV=2	None
tr|A0A337S8E4|A0A337S8E4_FELCA	0.754284	0.563167	359	GN[1]TTTLISEN[1]GHAADTLTATNFR	2	GNTTTLISENGHAADTLTATNFR	tr|A0A337S8E4|A0A337S8E4_FELCA;tr|M3WT40|M3WT40_FELCA;tr|A0A337S431|A0A337S431_FELCA	1.65e-16	110.6	3	0.24977	7.15351e+08	7.04592e+08	0	6.58812e+08	0	1.22369e+09	174.62	7	6	Latent transforming growth factor beta binding protein 1 OS=Felis catus OX=9685 GN=LTBP1 PE=4 SV=1	None
tr|M3XEV8|M3XEV8_FELCA	1.2887	0.607136	16	SDPVHN[1]VSVSQMTFRPGDQIEVTLSGLPFR	6	SDPVHNVSVSQMTFRPGDQIEVTLSGLPFR	tr|M3XEV8|M3XEV8_FELCA;tr|A0A337SG94|A0A337SG94_FELCA	7.62e-25	104.12	4	-0.3161	2.3101e+08	2.17606e+08	4.51399e+08	1.38205e+08	4.19424e+08	1.40764e+08	62.558	21.5	6	Ferric chelate reductase 1 OS=Felis catus OX=9685 GN=FRRS1 PE=4 SV=3	None
tr|A0A2I2UP12|A0A2I2UP12_FELCA	0.162222	NA	90	ESVSPHVN[1]VTWHK	8	ESVSPHVNVTWHK	tr|A0A2I2UP12|A0A2I2UP12_FELCA;tr|M3WGF0|M3WGF0_FELCA	7.51e-60	225.86	3	0.59632	0	0	1.92331e+08	1.19698e+09	0	1.17422e+09	46.878	11.9	3	Interleukin 1 receptor type 2 OS=Felis catus OX=9685 GN=IL1R2 PE=4 SV=1	None
tr|M3W2U8|M3W2U8_FELCA	0.491472	NA	383	EELSLPLGN[1]STAVN[1]CSVQGLPTPALR	14	EELSLPLGNSTAVNCSVQGLPTPALR	tr|M3W2U8|M3W2U8_FELCA	7.01e-20	106.88	2	-1.0496	0	6.82826e+07	0	0	8.93665e+07	1.88503e+08	67.421	28.7	9	Basal cell adhesion molecule (Lutheran blood group) OS=Felis catus OX=9685 GN=BCAM PE=4 SV=3	None
tr|A0A337SUI1|A0A337SUI1_FELCA	1.02253	0.952895	491	DPAGWLNINPIN[1]GTVDTTAVLDR	12	DPAGWLNINPINGTVDTTAVLDR	tr|A0A337SUI1|A0A337SUI1_FELCA;tr|M3W235|M3W235_FELCA	3.3e-41	153.1	3	0.73932	6.60877e+08	8.2015e+08	3.0194e+08	6.46572e+08	3.11045e+08	7.86067e+08	73.642	23.3	11	Cadherin 13 OS=Felis catus OX=9685 GN=CDH13 PE=4 SV=1	None
tr|A0A2I2UZQ5|A0A2I2UZQ5_FELCA	0.292063	0.531993	353	INDILQTN[1]LSSLVQQGYK	8	INDILQTNLSSLVQQGYK	tr|A0A2I2UZQ5|A0A2I2UZQ5_FELCA;tr|A0A2I2UM33|A0A2I2UM33_FELCA;tr|A0A2I2U226|A0A2I2U226_FELCA;tr|M3WLW5|M3WLW5_FELCA	7.16e-23	139.29	2	1.4003	6.67284e+07	0	4.51177e+07	3.41589e+08	4.13633e+07	0	94.04	6.7	4	Prominin 1 OS=Felis catus OX=9685 GN=PROM1 PE=4 SV=2	None
tr|M3WAZ6|M3WAZ6_FELCA	0.997068	NA	48	AECHFTN[1]GTER	7	AECHFTNGTER	tr|M3WAZ6|M3WAZ6_FELCA	0.000480216	85.813	3	-0.30327	6.87859e+08	0	0	6.89882e+08	0	0	30.479	29.3	0	Uncharacterized protein OS=Felis catus OX=9685 GN=LOC111556169 PE=3 SV=3	None
tr|A0A2I2U1Y7|A0A2I2U1Y7_FELCA	1.06429	0.690363	380	AVCMLSN[1]TTAIAEAWAR	7	AVCMLSNTTAIAEAWAR	tr|A0A2I2U1Y7|A0A2I2U1Y7_FELCA;tr|A0A2I2U1M4|A0A2I2U1M4_FELCA;tr|M3W119|M3W119_FELCA;tr|A0A337SB16|A0A337SB16_FELCA;tr|A0A2I2UVC7|A0A2I2UVC7_FELCA;tr|A0A2I2UZ20|A0A2I2UZ20_FELCA;tr|A0A337SA55|A0A337SA55_FELCA;tr|M3WCF1|M3WCF1_FELCA;tr|M3WDV2|M3WDV2_FELCA;tr|M3WIX9|M3WIX9_FELCA;tr|M3WFX6|M3WFX6_FELCA;tr|M3WER4|M3WER4_FELCA	3.41e-07	90.348	3	-0.68654	5.10066e+08	6.38067e+08	0	5.07275e+08	0	5.71502e+08	50.151	54.3	0	Tubulin alpha chain OS=Felis catus OX=9685 GN=TUBA1B PE=3 SV=1	None
tr|A0A337SIZ1|A0A337SIZ1_FELCA	1.75808	0.218425	131	LGISN[1]QTHVVVYDGDHLGSFYAPR	5	LGISNQTHVVVYDGDHLGSFYAPR	tr|A0A337SIZ1|A0A337SIZ1_FELCA;tr|M3VVY4|M3VVY4_FELCA	1.58e-68	178.22	4	0.081677	2.02106e+09	1.29166e+09	1.15656e+09	3.1809e+08	1.49052e+09	7.33532e+08	37.853	38.7	10	Sulfurtransferase OS=Felis catus OX=9685 GN=TST PE=4 SV=1	None
tr|A0A2I2UKX1|A0A2I2UKX1_FELCA	0.899804	0.802111	656	GLIDTN[1]ITAIRDDLR	6	GLIDTNITAIRDDLR	tr|A0A2I2UKX1|A0A2I2UKX1_FELCA;tr|M3WBR0|M3WBR0_FELCA;tr|A0A2I2UWD4|A0A2I2UWD4_FELCA	5.26e-09	150.1	3	-0.021326	1.49854e+10	2.03207e+10	4.84704e+09	9.15255e+09	1.54758e+10	1.9996e+10	191.31	30	5	Laminin subunit alpha 3 OS=Felis catus OX=9685 GN=LAMA3 PE=4 SV=2	None
tr|A0A2I2U2M1|A0A2I2U2M1_FELCA	3.19	0.409081	108	FNVN[0.983]NTILHPEIVECR	4	FNVNNTILHPEIVECR	tr|A0A2I2U2M1|A0A2I2U2M1_FELCA;tr|M3W8R0|M3W8R0_FELCA	5.54e-63	212.32	3	0.097757	1.76019e+09	5.74144e+09	2.47099e+10	0	5.1869e+09	1.54489e+09	47.468	34	8	Peptidase D OS=Felis catus OX=9685 GN=PEPD PE=3 SV=2	None
tr|M3WNQ9|M3WNQ9_FELCA	0.934819	0.833016	111	N[1]DTKEDVFVHQTAIK	1	NDTKEDVFVHQTAIK	tr|M3WNQ9|M3WNQ9_FELCA;tr|M3WQ04|M3WQ04_FELCA;tr|A0A2I2UVB4|A0A2I2UVB4_FELCA;tr|M3XAB2|M3XAB2_FELCA;tr|A0A337SIW1|A0A337SIW1_FELCA;tr|A0A337STL5|A0A337STL5_FELCA	2.13e-19	148.44	2	1.8793	2.11385e+09	1.57716e+09	0	1.43415e+09	1.53818e+09	2.95021e+09	37.871	29.2	5	Y-box binding protein 2 OS=Felis catus OX=9685 GN=YBX2 PE=4 SV=3	None
tr|M3VUN7|M3VUN7_FELCA	0.637733	0.641232	173	AN[1]LTEDQILFFPK	2	ANLTEDQILFFPK	tr|M3VUN7|M3VUN7_FELCA	7.43e-05	102.52	2	1.2496	5.66845e+08	6.14616e+08	3.138e+08	1.23082e+09	3.32278e+08	0	22.442	17.8	3	Complement C8 gamma chain OS=Felis catus OX=9685 GN=C8G PE=3 SV=1	None
tr|M3VU18|M3VU18_FELCA	3.7713	0.0763671	796	YGMQN[1]SGN[1]ETSWN[1]YTLDQYQK	13	YGMQNSGNETSWNYTLDQYQK	tr|M3VU18|M3VU18_FELCA	2.57e-205	282.72	2	2.3277	2.16548e+09	5.12084e+09	5.46234e+09	5.0234e+08	2.3759e+09	5.02201e+08	109.48	36.1	26	Aminopeptidase OS=Felis catus OX=9685 GN=ENPEP PE=3 SV=1	None
tr|M3WCY7|M3WCY7_FELCA	2.40176	0.12383	54	NPELSGGLAPLAN[1]VSCLSNTPAR	13	NPELSGGLAPLANVSCLSNTPAR	tr|M3WCY7|M3WCY7_FELCA;tr|A0A2I2U310|A0A2I2U310_FELCA;tr|A0A337SPV6|A0A337SPV6_FELCA	1.02e-165	264.52	3	1.6814	4.20904e+09	3.52962e+09	4.99141e+09	6.1147e+08	3.81902e+09	8.69821e+08	139.32	21	19	NPC1 like intracellular cholesterol transporter 1 OS=Felis catus OX=9685 GN=NPC1L1 PE=4 SV=3	None
tr|M3X5U3|M3X5U3_FELCA	1.44792	0.494407	158	QTLGDN[1]ITVK	6	QTLGDNITVK	tr|M3X5U3|M3X5U3_FELCA	0.00211557	88.155	2	1.8952	1.32388e+09	8.6283e+08	2.09957e+09	5.87175e+08	1.90571e+09	4.67412e+08	58.362	8.8	3	Signal peptide peptidase like 2A OS=Felis catus OX=9685 GN=SPPL2A PE=4 SV=3	None
tr|M3W9B1|M3W9B1_FELCA	3.14815	NA	176	GHVDPAN[1]DTFDIDPLVVTDCIR	7	GHVDPANDTFDIDPLVVTDCIR	tr|M3W9B1|M3W9B1_FELCA	9.68e-05	60.735	3	1.4806	1.86121e+08	0	0	0	0	5.91209e+07	64.791	3.8	1	Mucolipin 1 OS=Felis catus OX=9685 GN=MCOLN1 PE=4 SV=3	None
tr|A0A337S384|A0A337S384_FELCA	1.07277	0.907643	194	N[1]ETHSICTACDESCK	1	NETHSICTACDESCK	tr|A0A337S384|A0A337S384_FELCA;tr|M3WQ40|M3WQ40_FELCA;tr|A0A337SAI0|A0A337SAI0_FELCA	2.31e-96	246.03	3	-0.6319	2.43145e+09	6.80669e+08	5.93838e+08	1.21066e+09	6.35823e+08	1.60808e+09	35.78	39.5	7	Cysteine rich with EGF like domains 2 OS=Felis catus OX=9685 GN=CRELD2 PE=4 SV=1	None
tr|A0A2I2V3Y9|A0A2I2V3Y9_FELCA	0.502596	0.160335	46	N[1]KTEDLEATSEHFK	1	NKTEDLEATSEHFK	tr|A0A2I2V3Y9|A0A2I2V3Y9_FELCA	1.06e-06	106.14	3	-0.11856	6.82144e+08	2.55581e+08	1.31071e+08	5.13684e+08	7.57578e+08	8.55292e+08	11.475	13.9	2	Vesicle associated membrane protein 8 OS=Felis catus OX=9685 GN=VAMP8 PE=4 SV=2	None
tr|A0A337SUX6|A0A337SUX6_FELCA	0.855305	0.604884	146	EFHLN[1]ESGDPSSK	5	EFHLNESGDPSSK	tr|A0A337SUX6|A0A337SUX6_FELCA;tr|A0A2I2UDX1|A0A2I2UDX1_FELCA;tr|A0A337RU36|A0A337RU36_FELCA;tr|M3W4T8|M3W4T8_FELCA	2.22e-46	207.52	3	-1.1229	2.43662e+09	2.52823e+09	3.04546e+09	3.53073e+09	4.13624e+09	1.69847e+09	31.987	42.4	7	Uncharacterized protein OS=Felis catus OX=9685 GN=SET PE=3 SV=1	None
tr|A0A2I2V2F2|A0A2I2V2F2_FELCA	0.471028	0.0819933	245	IMWAVHN[1]GTRPPLIK	7	IMWAVHNGTRPPLIK	tr|A0A2I2V2F2|A0A2I2V2F2_FELCA;tr|M3WSG5|M3WSG5_FELCA;tr|A0A337SX42|A0A337SX42_FELCA	0.000112542	77.42	4	-0.071028	7.86265e+08	2.58365e+08	3.20778e+08	8.70909e+08	1.0182e+09	1.00968e+09	64.229	18.7	9	Mitogen-activated protein kinase kinase kinase 7 OS=Felis catus OX=9685 GN=MAP3K7 PE=3 SV=1	None
tr|M3X0W2|M3X0W2_FELCA	0.172295	NA	304	YIQVVYLHNNN[0.793]ISAVGSNDFCPPGYNTK	11	YIQVVYLHNNNISAVGSNDFCPPGYNTK	tr|M3X0W2|M3X0W2_FELCA;tr|A0A337SI03|A0A337SI03_FELCA;tr|A0A337S2Z6|A0A337S2Z6_FELCA	6.36e-17	101.66	3	1.189	3.47091e+08	3.14772e+08	0	0	0	1.92073e+09	39.929	32.8	6	Decorin OS=Felis catus OX=9685 GN=DCN PE=3 SV=1	None
tr|M3WPP7|M3WPP7_FELCA	3.43958	0.0888104	657	N[1]HN[1]GPEFVDQDPVAFGSHSLLVN[1]SSK	23	NHNGPEFVDQDPVAFGSHSLLVNSSK	tr|M3WPP7|M3WPP7_FELCA	3.55e-60	169.44	3	0.40947	8.68007e+08	4.15284e+08	4.67535e+08	1.37013e+08	2.66186e+08	1.05824e+08	240.4	32	39	Maltase-glucoamylase 2 (putative) OS=Felis catus OX=9685 GN=MGAM2 PE=4 SV=3	None
tr|M3W949|M3W949_FELCA	0.681068	0.440885	53	FVGTAEVN[1]QTALSQR	8	FVGTAEVNQTALSQR	tr|M3W949|M3W949_FELCA;tr|A0A2I2U4F9|A0A2I2U4F9_FELCA	1.53e-53	207.31	2	1.5213	1.42917e+10	8.30019e+09	1.94535e+09	1.28525e+10	7.05656e+09	1.61185e+10	23.035	38.6	5	TIMP metallopeptidase inhibitor 1 OS=Felis catus OX=9685 GN=TIMP1 PE=4 SV=3	None
tr|M3W158|M3W158_FELCA	0.307656	0.311436	443	GGN[1]SGWGGGLTQN[1]GSTITYR	13	GGNSGWGGGLTQNGSTITYR	tr|M3W158|M3W158_FELCA	9.83e-82	209.9	2	0.49528	4.65506e+08	5.51797e+08	2.47538e+08	1.03955e+09	3.43911e+08	2.72776e+09	63.771	10.5	5	Complement C8 alpha chain OS=Felis catus OX=9685 GN=C8A PE=4 SV=2	None
tr|A0A2I2V0C1|A0A2I2V0C1_FELCA	1.56052	0.12391	914	FINYN[1]QTVSR	5	FINYNQTVSR	tr|A0A2I2V0C1|A0A2I2V0C1_FELCA;tr|M3WA74|M3WA74_FELCA;tr|A0A2I2UQA2|A0A2I2UQA2_FELCA	6.49e-11	164.97	2	-0.47093	2.00507e+10	1.4352e+10	1.24658e+10	1.09285e+10	8.75472e+09	1.03507e+10	111.54	25.8	16	ER membrane protein complex subunit 1 OS=Felis catus OX=9685 GN=EMC1 PE=4 SV=2	None
tr|M3X772|M3X772_FELCA	0.707105	0.539975	116	YGVKPHDIFEANDLFENTN[1]HTQVQSTLLALASMAK	19	YGVKPHDIFEANDLFENTNHTQVQSTLLALASMAK	tr|M3X772|M3X772_FELCA	3.38e-156	219.93	4	-1.8645	1.00613e+09	1.89874e+09	1.91947e+07	1.65503e+09	1.38196e+09	1.09826e+09	33.268	22.9	5	Calponin OS=Felis catus OX=9685 GN=CNN1 PE=3 SV=3	None
tr|M3VUR6|M3VUR6_FELCA	0.417714	0.048685	280	TPMTN[1]SSIQFLDSAFR	5	TPMTNSSIQFLDSAFR	tr|M3VUR6|M3VUR6_FELCA;tr|A0A337SCN9|A0A337SCN9_FELCA	3.24e-240	329.65	3	-0.66664	2.8876e+09	1.28036e+09	3.85095e+09	8.34601e+09	6.03632e+09	4.81478e+09	62.154	26	8	N-acetylglucosamine-6-sulfatase OS=Felis catus OX=9685 GN=GNS PE=3 SV=1	Down
tr|Q8WNV8|Q8WNV8_FELCA	0.296047	0.183797	80	YN[1]VSMN[1]GTLK	6	YNVSMNGTLK	tr|Q8WNV8|Q8WNV8_FELCA	0.000863776	112.13	2	-0.040354	4.81624e+08	1.50794e+09	5.40385e+08	3.92315e+09	3.83918e+09	7.83453e+08	37.475	36.9	12	T-lymphocyte surface CD2 antigen OS=Felis catus OX=9685 GN=CD2 PE=2 SV=1	None
tr|M3WCS8|M3WCS8_FELCA	1.18626	0.567266	826	NLN[1]NSQSEVVSFR	3	NLNNSQSEVVSFR	tr|M3WCS8|M3WCS8_FELCA	1.69e-58	219.42	2	-2.8605	3.16197e+09	4.34709e+09	2.12029e+09	3.65475e+09	2.38103e+09	2.08165e+09	119.82	25.5	16	Integrin subunit alpha 5 OS=Felis catus OX=9685 GN=ITGA5 PE=3 SV=2	None
tr|M3WT06|M3WT06_FELCA	1.631	0.627363	200	HYQN[1]SSDSSDQVIK	4	HYQNSSDSSDQVIK	tr|M3WT06|M3WT06_FELCA	6.77e-26	167.61	2	-0.76253	2.85491e+09	0	7.68196e+08	6.64593e+08	2.24266e+09	4.24851e+08	31.246	27	4	Uncharacterized protein OS=Felis catus OX=9685 GN=LOC101089067 PE=3 SV=2	None
tr|M3WDB5|M3WDB5_FELCA	1.86093	0.151083	191	VVGQIFN[1]TSR	7	VVGQIFNTSR	tr|M3WDB5|M3WDB5_FELCA	9.44e-08	148.91	2	1.2039	2.126e+10	1.43958e+10	1.83792e+10	1.26607e+10	1.4356e+10	2.01976e+09	89.12	14.9	9	Adhesion G protein-coupled receptor G7 OS=Felis catus OX=9685 GN=ADGRG7 PE=3 SV=3	None
tr|M3WMG2|M3WMG2_FELCA	9.99817	0.146441	1581	AWGTPCELCPPVN[1]TSEYK	13	AWGTPCELCPPVNTSEYK	tr|M3WMG2|M3WMG2_FELCA	1.53e-37	161.26	2	-0.29034	8.57387e+09	6.45087e+09	1.38626e+09	2.6379e+08	5.49566e+08	8.28045e+08	311.92	22.4	40	Fibrillin 1 OS=Felis catus OX=9685 GN=FBN1 PE=4 SV=3	None
tr|A0A2I2ULN9|A0A2I2ULN9_FELCA	1.73035	0.287305	393	DLPEELSLSFN[0.997]ATCLNNEVIPGLK	11	DLPEELSLSFNATCLNNEVIPGLK	tr|A0A2I2ULN9|A0A2I2ULN9_FELCA;tr|M3W149|M3W149_FELCA	1.7e-16	108.57	3	0.1725	3.32091e+08	4.40429e+08	0	3.13486e+08	0	1.32967e+08	86.622	24.6	11	Integrin beta OS=Felis catus OX=9685 GN=ITGB3 PE=3 SV=1	None
tr|M3W292|M3W292_FELCA	0.928283	0.454592	1643	QADEDIQGTQNLLTSIESETAASEENLLN[0.979]ASQR	29	QADEDIQGTQNLLTSIESETAASEENLLNASQR	tr|M3W292|M3W292_FELCA	1.56e-145	224.35	3	0.36382	8.6102e+08	9.45904e+08	9.91772e+08	1.1262e+09	8.68383e+08	1.02034e+09	197.29	26.6	30	Laminin subunit beta 1 OS=Felis catus OX=9685 GN=LAMB1 PE=4 SV=1	None
tr|A0A337RZH0|A0A337RZH0_FELCA	0.0185505	NA	34	FWPPIAHGCN[1]DSGILELAGFALQDINR	10	FWPPIAHGCNDSGILELAGFALQDINR	tr|A0A337RZH0|A0A337RZH0_FELCA;tr|M3WG98|M3WG98_FELCA;tr|A0A337SHK2|A0A337SHK2_FELCA	9.17e-29	127.94	3	-0.6689	0	0	9.55621e+07	2.48667e+09	1.70747e+08	1.2797e+10	37.547	30.9	8	Fetuin B OS=Felis catus OX=9685 GN=FETUB PE=4 SV=1	None
tr|M3WWX5|M3WWX5_FELCA	2.85115	NA	102	LQCESVVYN[1]QSMMK	9	LQCESVVYNQSMMK	tr|M3WWX5|M3WWX5_FELCA	3.52e-08	117.2	2	-2.4988	1.15809e+09	0	1.63404e+09	0	4.89649e+08	0	56.853	24.1	7	UDP-glucuronosyltransferase OS=Felis catus OX=9685 GN=UGT2A1 PE=3 SV=2	None
tr|A0A2I2US09|A0A2I2US09_FELCA	1.53435	0.301066	1988	N[1]GSHVANSPVSIMVVQSEIGDAR	1	NGSHVANSPVSIMVVQSEIGDAR	tr|A0A2I2US09|A0A2I2US09_FELCA;tr|A0A2I2UUW4|A0A2I2UUW4_FELCA;tr|M3W620|M3W620_FELCA;tr|A0A337SRZ4|A0A337SRZ4_FELCA;tr|A0A337SEG2|A0A337SEG2_FELCA	0	348.92	2	-0.31738	1.31675e+10	1.61742e+10	6.08936e+09	9.45007e+09	7.36584e+09	6.27607e+09	278.5	42.5	1	Filamin B OS=Felis catus OX=9685 GN=FLNB PE=4 SV=1	None
tr|M3W678|M3W678_FELCA	1.34051	0.59255	368	VAYSN[1]NSMNWTEYR	5	VAYSNNSMNWTEYR	tr|M3W678|M3W678_FELCA	7.35e-66	223.39	2	-0.8304	1.6213e+09	4.99959e+09	1.83533e+09	3.00838e+09	1.56705e+09	1.73276e+09	47.902	15.1	5	Milk fat globule-EGF factor 8 protein OS=Felis catus OX=9685 GN=MFGE8 PE=4 SV=2	None
tr|A0A337SQ35|A0A337SQ35_FELCA	1.45588	0.317909	1065	DLDTDFTNN[0.854]ASQPETK	9	DLDTDFTNNASQPETK	tr|A0A337SQ35|A0A337SQ35_FELCA;tr|A0A337SN31|A0A337SN31_FELCA;tr|M3WNV5|M3WNV5_FELCA	2.6e-61	201.16	2	-1.7222	1.65672e+09	8.97603e+08	2.18592e+09	1.24358e+09	1.22617e+09	7.86167e+08	148.98	30.5	25	Carboxypeptidase D OS=Felis catus OX=9685 GN=CPD PE=4 SV=1	None
tr|M3W2B8|M3W2B8_FELCA	0.447357	0.119179	122	TPYYN[1]LSDEISFR	5	TPYYNLSDEISFR	tr|M3W2B8|M3W2B8_FELCA	2.03e-27	182.37	2	0.34436	1.5151e+09	2.42986e+09	1.94457e+09	5.98279e+09	2.65887e+09	4.5235e+09	86.154	20.3	11	Uncharacterized protein OS=Felis catus OX=9685 GN=CFB PE=3 SV=3	None
tr|M3XGD0|M3XGD0_FELCA	1.83334	0.323888	123	RPPLAELAALN[1]LSGSR	11	RPPLAELAALNLSGSR	tr|M3XGD0|M3XGD0_FELCA	5.2e-24	153.22	3	-0.29595	8.02264e+08	1.24911e+09	3.01651e+08	6.18731e+08	4.20867e+08	2.43869e+08	46.188	13.8	4	Trophoblast glycoprotein OS=Felis catus OX=9685 GN=TPBG PE=4 SV=3	None
tr|A0A337SUI1|A0A337SUI1_FELCA	1.21631	0.716132	559	N[1]LSVVILGASDKDLHPNTDPFK	1	NLSVVILGASDKDLHPNTDPFK	tr|A0A337SUI1|A0A337SUI1_FELCA;tr|M3W235|M3W235_FELCA	5.04e-50	166.27	3	-0.12426	6.24862e+08	3.87382e+08	1.71139e+08	0	4.39871e+08	2.08748e+08	73.642	23.3	11	Cadherin 13 OS=Felis catus OX=9685 GN=CDH13 PE=4 SV=1	None
tr|A0A337SRD3|A0A337SRD3_FELCA	1.5163	0.446905	1671	VYCN[1]FTAGGATCVFPDKK	4	VYCNFTAGGATCVFPDKK	tr|A0A337SRD3|A0A337SRD3_FELCA;tr|A0A337SFM5|A0A337SFM5_FELCA	5.11e-06	88.565	3	-2.5944	3.106e+08	3.05262e+08	1.109e+08	9.16454e+07	8.30648e+07	3.04588e+08	183.43	4.2	5	Collagen type V alpha 1 chain OS=Felis catus OX=9685 GN=COL5A1 PE=4 SV=1	None
tr|M3W0V7|M3W0V7_FELCA	0.144754	0.00277437	235	GGPPGQFHDN[1]AN[1]GGQN[1]GTVQEIMIPAGK	16	GGPPGQFHDNANGGQNGTVQEIMIPAGK	tr|M3W0V7|M3W0V7_FELCA;tr|A0A337SEV4|A0A337SEV4_FELCA	1.62e-48	145.19	3	1.3701	3.60254e+09	1.61141e+09	0	1.67357e+10	1.73446e+10	1.99488e+10	72.997	30.1	12	KH-type splicing regulatory protein OS=Felis catus OX=9685 GN=KHSRP PE=4 SV=3	Down
tr|A0A337SQ80|A0A337SQ80_FELCA	0.552354	NA	216	FAEDACGVVHVLLN[0.99]GSVHNTFDER	14	FAEDACGVVHVLLNGSVHNTFDER	tr|A0A337SQ80|A0A337SQ80_FELCA	5.08e-12	95.195	3	0.61839	3.89779e+08	4.86227e+08	8.45784e+07	0	5.79691e+08	0	35.106	52.1	11	CD38 molecule OS=Felis catus OX=9685 GN=CD38 PE=4 SV=1	None
tr|M3WI95|M3WI95_FELCA	0.401876	0.341685	394	RGEGGTVN[1]ITSDNLIDDVISLIR	8	RGEGGTVNITSDNLIDDVISLIR	tr|M3WI95|M3WI95_FELCA	2.35e-80	186.06	3	0.30943	1.20839e+09	1.13003e+09	2.13079e+08	1.18612e+09	1.00402e+09	4.15882e+09	61.892	14.8	7	Complement C9 OS=Felis catus OX=9685 GN=C9 PE=4 SV=3	None
tr|A0A2I2UKX1|A0A2I2UKX1_FELCA	0.255119	0.277499	893	IYQFASLN[1]YTK	8	IYQFASLNYTK	tr|A0A2I2UKX1|A0A2I2UKX1_FELCA;tr|M3WBR0|M3WBR0_FELCA;tr|A0A2I2UWD4|A0A2I2UWD4_FELCA	3.56e-09	134.13	2	0.22821	0	2.17789e+08	6.84542e+09	1.29448e+08	2.16331e+10	1.97663e+10	191.31	30	5	Laminin subunit alpha 3 OS=Felis catus OX=9685 GN=LAMA3 PE=4 SV=2	None
tr|M3XC31|M3XC31_FELCA	0.764005	0.430059	291	IN[1]GSAN[1]FSFNDEEMKK	6	INGSANFSFNDEEMKK	tr|M3XC31|M3XC31_FELCA;tr|A0A337SB54|A0A337SB54_FELCA	0.00653488	69.485	3	-0.76513	5.22956e+08	0	4.04017e+08	5.36293e+08	4.03742e+08	8.79926e+08	161.74	14.8	14	CD109 molecule OS=Felis catus OX=9685 GN=CD109 PE=4 SV=3	None
tr|M3W8N0|M3W8N0_FELCA	0.874112	NA	1077	DVNELQILGEITFN[1]K	14	DVNELQILGEITFNK	tr|M3W8N0|M3W8N0_FELCA;tr|Q8MKF4|Q8MKF4_FELCA	3e-05	89.484	2	1.4485	1.47542e+08	1.12878e+08	6.14821e+07	0	1.22754e+08	0	128.96	27.1	3	Uncharacterized protein OS=Felis catus OX=9685 GN=ITGAE PE=3 SV=3	None
tr|A0A2I2ULS3|A0A2I2ULS3_FELCA	0.873339	NA	898	QLN[1]CSFEN[1]ITR	3	QLNCSFENITR	tr|A0A2I2ULS3|A0A2I2ULS3_FELCA	0.0114483	68.515	2	-2.5089	1.44475e+08	1.4601e+08	0	1.66307e+08	0	0	176.47	17.4	15	Plexin C1 OS=Felis catus OX=9685 GN=PLXNC1 PE=4 SV=2	None
tr|A0A2I2V027|A0A2I2V027_FELCA	0.582649	0.118117	483	SDLNPAN[1]GSYPFQALQQR	7	SDLNPANGSYPFQALQQR	tr|A0A2I2V027|A0A2I2V027_FELCA;tr|A0A2I2UDS4|A0A2I2UDS4_FELCA	9.97e-100	228.99	2	0.34544	1.76606e+09	2.06626e+09	1.78705e+09	3.44021e+09	2.22481e+09	3.9795e+09	62.082	13.8	6	Phospholipase B-like OS=Felis catus OX=9685 GN=PLBD2 PE=3 SV=2	None
tr|B2BE52|B2BE52_FELCA	0.880691	0.680263	357	YIN[1]ISQNFSHLK	3	YINISQNFSHLK	tr|B2BE52|B2BE52_FELCA	0.000405004	81.92	3	-0.18603	4.01796e+08	4.27435e+08	1.70034e+08	4.88472e+08	3.60097e+08	2.86068e+08	119.53	21.8	15	Toll-like receptor 8 OS=Felis catus OX=9685 GN=TLR8 PE=3 SV=1	None
tr|M3VXN4|M3VXN4_FELCA	1.45502	0.381439	600	YSVLITAEKPVGDLSSPN[1]ETK	18	YSVLITAEKPVGDLSSPNETK	tr|M3VXN4|M3VXN4_FELCA	1.48e-49	163.85	3	0.55174	3.93419e+08	1.39611e+08	3.58732e+08	2.00261e+08	1.26811e+08	2.85816e+08	98.287	27.9	16	Prostaglandin F2 receptor inhibitor OS=Felis catus OX=9685 GN=PTGFRN PE=4 SV=3	None
tr|M3WNA0|M3WNA0_FELCA	0.0787707	NA	76	FFGLN[1]ETGKPDEETLEMMR	5	FFGLNETGKPDEETLEMMR	tr|M3WNA0|M3WNA0_FELCA	7.35e-111	230.67	2	-0.03785	0	3.12118e+08	0	3.14593e+09	8.84013e+08	7.85715e+09	53.473	10.9	3	Matrix metalloproteinase OS=Felis catus OX=9685 GN=MMP8 PE=3 SV=3	None
tr|M3XCV3|M3XCV3_FELCA	0.0404024	NA	998	TN[1]ISDEESEQATEMLVHN[0.998]AQNLMQSVK	2	TNISDEESEQATEMLVHNAQNLMQSVK	tr|M3XCV3|M3XCV3_FELCA;tr|M3WMV2|M3WMV2_FELCA	4.27e-95	179.2	3	3.7346	0	4.74266e+09	4.32296e+08	0	0	6.40426e+10	115.47	20.8	13	Vinculin OS=Felis catus OX=9685 GN=VCL PE=4 SV=2	None
tr|M3WJX1|M3WJX1_FELCA	2.08768	0.268182	265	DPCFHPGYEIVMN[1]VSELYSGPCTK	13	DPCFHPGYEIVMNVSELYSGPCTK	tr|M3WJX1|M3WJX1_FELCA	9.36e-33	141.36	3	-1.6349	2.5343e+09	2.39999e+09	5.69961e+08	1.13896e+09	7.16495e+08	7.8109e+08	54.795	25	7	Ectonucleoside triphosphate diphosphohydrolase 1 OS=Felis catus OX=9685 GN=ENTPD1 PE=3 SV=3	None
tr|M3W5N5|M3W5N5_FELCA	0.434898	0.0788899	758	TTVEVQQAAAPMAHN[1]LTSWSQNLQNFDSSAYNTAVASAR	15	TTVEVQQAAAPMAHNLTSWSQNLQNFDSSAYNTAVASAR	tr|M3W5N5|M3W5N5_FELCA	0	338.33	3	0.75679	2.8707e+09	1.09225e+09	7.16851e+08	3.28905e+09	3.4064e+09	4.06522e+09	202.28	25.8	29	Laminin subunit alpha 4 OS=Felis catus OX=9685 GN=LAMA4 PE=4 SV=3	None
tr|A0A337SG51|A0A337SG51_FELCA	1.3575	0.55749	972	NNTFYVGN[1]FTK	8	NNTFYVGNFTK	tr|A0A337SG51|A0A337SG51_FELCA	4.7e-13	161.19	2	-0.22279	1.12406e+10	4.71037e+09	3.6855e+09	4.16673e+09	6.90701e+09	3.39151e+09	283.06	22.9	37	Uncharacterized protein OS=Felis catus OX=9685 GN=COL6A5 PE=4 SV=1	None
tr|M3VXY8|M3VXY8_FELCA	3.84661	NA	393	ILSRPPETCN[1]ETAK	10	ILSRPPETCNETAK	tr|M3VXY8|M3VXY8_FELCA	2.62e-08	125.73	3	0.28745	2.18196e+09	0	0	5.41102e+08	5.4931e+08	6.11318e+08	64.479	32.3	11	Peptidylprolyl isomerase OS=Felis catus OX=9685 GN=FKBP10 PE=4 SV=2	None
tr|A0A337SBY1|A0A337SBY1_FELCA	0.617562	NA	87	SMQNWHQLEN[0.994]LSNFIK	10	SMQNWHQLENLSNFIK	tr|A0A337SBY1|A0A337SBY1_FELCA;tr|A0A2I2V051|A0A2I2V051_FELCA;tr|A0A337S2V5|A0A337S2V5_FELCA	1.06e-05	86.497	2	1.8237	0	0	1.71223e+08	0	2.77256e+08	0	29.063	13.4	2	Calponin OS=Felis catus OX=9685 GN=CNN2 PE=3 SV=1	None
tr|A0A2I2UGD4|A0A2I2UGD4_FELCA	0.701319	0.604636	392	AN[1]YTILK	2	ANYTILK	tr|A0A2I2UGD4|A0A2I2UGD4_FELCA;tr|A0A2I2UWY4|A0A2I2UWY4_FELCA	0.0412875	100.19	2	0.24845	6.35614e+09	2.45339e+09	4.62028e+08	1.32022e+09	5.36045e+09	6.5395e+09	100.25	29.9	17	Desmocollin 2 OS=Felis catus OX=9685 GN=DSC2 PE=4 SV=1	None
tr|A0A0P0GH12|A0A0P0GH12_FELCA	1.94444	0.158612	265	N[1]CTSISGDLHILPVAFR	1	NCTSISGDLHILPVAFR	tr|A0A0P0GH12|A0A0P0GH12_FELCA;tr|M3WMN1|M3WMN1_FELCA;tr|A0A337S7U7|A0A337S7U7_FELCA;tr|A0A337S424|A0A337S424_FELCA	2.86e-35	146.3	3	-0.52667	7.65305e+08	0	1.07615e+09	4.99449e+08	6.00907e+08	3.20198e+08	123.51	16.1	11	Receptor protein-tyrosine kinase (Fragment) OS=Felis catus OX=9685 GN=EGFR PE=2 SV=1	None
tr|M3WGE1|M3WGE1_FELCA	0.749015	0.625816	2298	YVVFNN[0.977]GTLYFNEVGMR	6	YVVFNNGTLYFNEVGMR	tr|M3WGE1|M3WGE1_FELCA	1.29e-10	113.47	2	0.23196	0	3.95427e+08	1.5272e+08	4.94063e+08	1.3853e+08	4.65145e+08	309.68	13.8	25	Matrix remodeling associated 5 OS=Felis catus OX=9685 GN=MXRA5 PE=4 SV=3	None
sp|Q5VFH6|ALL4_FELCA	0.528736	NA	66	ALDN[1]SSLSFVFHTK	4	ALDNSSLSFVFHTK	sp|Q5VFH6|ALL4_FELCA;tr|M3XE45|M3XE45_FELCA	8.71e-34	154.72	2	-0.07198	4.4813e+08	0	0	3.43513e+08	0	1.35159e+09	21.308	27.4	4	Allergen Fel d 4 OS=Felis catus OX=9685 PE=1 SV=1	None
tr|A0A2I2UWE2|A0A2I2UWE2_FELCA	0.862229	0.761194	851	LFDDWVASN[1]GTQSLPTDVMTTVFK	9	LFDDWVASNGTQSLPTDVMTTVFK	tr|A0A2I2UWE2|A0A2I2UWE2_FELCA;tr|M3W377|M3W377_FELCA	1.7e-23	125.78	3	-2.3334	3.89681e+08	4.49638e+08	8.38097e+07	1.88522e+08	3.48361e+08	5.33747e+08	117.26	43.4	25	Leucyl and cystinyl aminopeptidase OS=Felis catus OX=9685 GN=LNPEP PE=4 SV=1	None
tr|M3WPP7|M3WPP7_FELCA	1.41823	NA	836	VINNN[0.845]YTDPNN[0.832]LTFTDIIILGMDK	5	VINNNYTDPNNLTFTDIIILGMDK	tr|M3WPP7|M3WPP7_FELCA	8.76e-54	164.27	2	-0.32631	0	2.23384e+08	0	1.53334e+08	1.61685e+08	0	240.4	32	39	Maltase-glucoamylase 2 (putative) OS=Felis catus OX=9685 GN=MGAM2 PE=4 SV=3	None
tr|M3W3X2|M3W3X2_FELCA	1.32777	0.529263	336	EGQLN[1]GSSTAHSEIR	5	EGQLNGSSTAHSEIR	tr|M3W3X2|M3W3X2_FELCA;tr|A0A337SAS6|A0A337SAS6_FELCA	2.23e-33	172.82	3	-0.45282	2.79902e+09	4.83423e+09	0	3.93295e+09	3.20969e+09	1.48074e+09	39.532	15.7	3	Family with sequence similarity 118 member B OS=Felis catus OX=9685 GN=FAM118B PE=4 SV=2	None
tr|A0A337RW59|A0A337RW59_FELCA	0.451565	0.52271	2070	VAVVQHAPYESAGN[1]ASVPPVK	14	VAVVQHAPYESAGNASVPPVK	tr|A0A337RW59|A0A337RW59_FELCA;tr|M3WHG4|M3WHG4_FELCA;tr|A0A337S4V9|A0A337S4V9_FELCA;tr|A0A337SL76|A0A337SL76_FELCA	2.59e-38	155.76	3	1.6081	4.14784e+09	3.88512e+09	3.4573e+08	3.33862e+09	4.67605e+08	1.47486e+10	277.58	23.1	1	Collagen type VI alpha 3 chain OS=Felis catus OX=9685 GN=COL6A3 PE=4 SV=1	None
tr|M3WMR7|M3WMR7_FELCA	6.38895	0.00882366	148	PGKPFMYVN[1]ATDLDDPATPN[1]GQLIYEIIIQLPK	9	PGKPFMYVNATDLDDPATPNGQLIYEIIIQLPK	tr|M3WMR7|M3WMR7_FELCA	1.32e-21	100.41	3	-0.6229	6.2978e+08	4.98234e+08	4.38464e+08	1.05168e+08	5.82894e+07	0	92	52.5	24	Cadherin 17 OS=Felis catus OX=9685 GN=CDH17 PE=4 SV=2	Up
tr|A0A2I2V4V9|A0A2I2V4V9_FELCA	0.906898	0.759814	172	VGTN[1]VTLSCQSPR	4	VGTNVTLSCQSPR	tr|A0A2I2V4V9|A0A2I2V4V9_FELCA	6.89e-27	175.21	2	-0.33255	1.87889e+09	1.42735e+09	8.10893e+08	2.10617e+09	1.14956e+09	1.28407e+09	41.501	22.4	6	Endothelial cell adhesion molecule OS=Felis catus OX=9685 GN=ESAM PE=4 SV=2	None
tr|M3WF40|M3WF40_FELCA	1.74086	0.199603	134	KDDLEN[1]DSLKDCIEDENSLR	6	KDDLENDSLKDCIEDENSLR	tr|M3WF40|M3WF40_FELCA	2.02e-55	175.28	3	1.9278	1.07551e+09	7.66096e+08	0	4.58438e+08	5.99429e+08	0	72.568	22.7	10	GTPase, IMAP family member 8 OS=Felis catus OX=9685 GN=GIMAP8 PE=4 SV=3	None
tr|M3VYM1|M3VYM1_FELCA	0.851144	0.695785	333	LSLN[1]N[1]GSITHLVVRPDGR	5	LSLNNGSITHLVVRPDGR	tr|M3VYM1|M3VYM1_FELCA	9.74e-37	166.47	4	0.62002	6.43655e+09	9.8852e+09	1.81414e+09	7.41045e+09	6.80571e+09	7.09149e+09	39.992	19.7	5	Uncharacterized protein OS=Felis catus OX=9685 GN=PGAM5 PE=4 SV=3	None
tr|A0A2I2UPL9|A0A2I2UPL9_FELCA	1.50055	NA	173	AEVCHTCGAAFQEDDVIVLN[1]GTK	20	AEVCHTCGAAFQEDDVIVLNGTK	tr|A0A2I2UPL9|A0A2I2UPL9_FELCA;tr|A0A337SK08|A0A337SK08_FELCA;tr|A0A337SBG4|A0A337SBG4_FELCA	0.000224143	49.515	3	2.3303	2.82549e+08	6.17014e+08	0	0	2.99745e+08	0	33.657	33	6	Replication termination factor 2 OS=Felis catus OX=9685 GN=RTF2 PE=4 SV=1	None
tr|M3WAU7|M3WAU7_FELCA	2.65337	0.0237909	314	DPLWEGMLN[1]ATTHGLLWR	9	DPLWEGMLNATTHGLLWR	tr|M3WAU7|M3WAU7_FELCA	6.4e-48	177.67	3	0.76976	7.48188e+08	8.47601e+08	1.13692e+09	1.34426e+08	3.94902e+08	5.00572e+08	59.601	18.8	6	Uncharacterized protein OS=Felis catus OX=9685 GN=FAM234A PE=4 SV=2	Up
tr|M3WIV4|M3WIV4_FELCA	0.961853	0.945659	37	LTTN[1]CSLN[1]THGQCECTSIGAQNSVICSK	4	LTTNCSLNTHGQCECTSIGAQNSVICSK	tr|M3WIV4|M3WIV4_FELCA	5.78e-91	187.43	3	-0.8062	1.00383e+10	1.17205e+11	5.81798e+10	4.81704e+10	6.31749e+10	8.1432e+10	34.944	40.8	9	Epithelial cell adhesion molecule OS=Felis catus OX=9685 GN=EPCAM PE=4 SV=1	None
tr|M3VWW1|M3VWW1_FELCA	1.79915	NA	118	DSLMPLWWN[1]GSEPLWVTLTK	9	DSLMPLWWNGSEPLWVTLTK	tr|M3VWW1|M3VWW1_FELCA	8.54e-08	94.632	2	-0.35752	3.20626e+08	1.27611e+08	1.75642e+08	0	1.15588e+08	0	50.214	21.8	6	Ectonucleotide pyrophosphatase/phosphodiesterase 6 OS=Felis catus OX=9685 GN=ENPP6 PE=4 SV=3	None
tr|A0A337SI66|A0A337SI66_FELCA	0.342059	NA	1187	DLDMFIN[1]ASK	7	DLDMFINASK	tr|A0A337SI66|A0A337SI66_FELCA;tr|A0A337SFT2|A0A337SFT2_FELCA;tr|M3W7M4|M3W7M4_FELCA	0.0166085	62.166	2	-1.1997	4.83824e+07	0	0	1.72525e+08	0	1.10364e+08	142.93	12.8	12	Attractin OS=Felis catus OX=9685 GN=ATRN PE=4 SV=1	None
tr|A0A337SQ80|A0A337SQ80_FELCA	0.943636	0.925374	255	N[1]ISSDSCSHASIK	1	NISSDSCSHASIK	tr|A0A337SQ80|A0A337SQ80_FELCA	5.74e-12	144.16	2	-1.444	8.69404e+09	3.19184e+09	1.26723e+09	5.94852e+09	5.99592e+09	1.99433e+09	35.106	52.1	11	CD38 molecule OS=Felis catus OX=9685 GN=CD38 PE=4 SV=1	None
tr|A0A2I2UHD0|A0A2I2UHD0_FELCA	5.83421	0.0127041	280	GAMLTHENIVAN[1]SSAFLK	12	GAMLTHENIVANSSAFLK	tr|A0A2I2UHD0|A0A2I2UHD0_FELCA;tr|M3VZW9|M3VZW9_FELCA	5.12e-227	317.83	2	0.13102	1.95951e+10	1.62063e+10	2.6574e+10	5.67808e+08	7.93383e+09	2.18969e+09	71.59	29.8	14	Acyl-CoA synthetase long chain family member 5 OS=Felis catus OX=9685 GN=ACSL5 PE=4 SV=2	Up
tr|A0A2I2U4Z8|A0A2I2U4Z8_FELCA	0.628822	0.474169	691	TIMHLMIN[0.974]NTK	8	TIMHLMINNTK	tr|A0A2I2U4Z8|A0A2I2U4Z8_FELCA;tr|A0A2I2TZU9|A0A2I2TZU9_FELCA;tr|M3W4S7|M3W4S7_FELCA;tr|A0A2I2UVT7|A0A2I2UVT7_FELCA;tr|M3W317|M3W317_FELCA;tr|A0A2I2V1L1|A0A2I2V1L1_FELCA	1.28e-06	133.91	3	-0.76442	3.69923e+08	7.05964e+08	1.96373e+08	3.84348e+08	1.21319e+09	4.25706e+08	96.037	12.2	5	Dynamin 1 OS=Felis catus OX=9685 GN=DNM1 PE=3 SV=2	None
tr|M3WJR4|M3WJR4_FELCA	0.0662391	NA	53	NYPGTYPN[1]HTVCEK	8	NYPGTYPNHTVCEK	tr|M3WJR4|M3WJR4_FELCA	1.77e-05	90.707	3	-2.7263	0	0	5.61938e+07	8.48349e+08	0	0	58.223	2.7	1	Discoidin, CUB and LCCL domain containing 1 OS=Felis catus OX=9685 GN=DCBLD1 PE=4 SV=3	None
tr|A0A337STR4|A0A337STR4_FELCA	0.566041	0.0151484	145	SYATN[1]DTEVAQSNFEALK	5	SYATNDTEVAQSNFEALK	tr|A0A337STR4|A0A337STR4_FELCA;tr|M3VXH2|M3VXH2_FELCA;tr|A0A337SMR1|A0A337SMR1_FELCA	4.77e-201	297.7	2	0.4886	1.99179e+10	1.88828e+10	2.02378e+10	3.79857e+10	3.09516e+10	3.53634e+10	54.219	22.9	7	Carboxypeptidase OS=Felis catus OX=9685 GN=CTSA PE=3 SV=1	None
tr|A0A097HWG4|A0A097HWG4_FELCA	0.594954	NA	242	SPLCWGLLGHCHN[0.933]GTNFFTGELGVR	13	SPLCWGLLGHCHNGTNFFTGELGVR	tr|A0A097HWG4|A0A097HWG4_FELCA;tr|M3W2Q1|M3W2Q1_FELCA;tr|A0A337SI07|A0A337SI07_FELCA	2.22e-06	67.11	3	0.08657	8.67029e+07	0	0	0	2.14392e+08	7.70683e+07	71.816	33	12	Alpha-L-iduronidase OS=Felis catus OX=9685 GN=IDUA PE=2 SV=1	None
tr|M3WG01|M3WG01_FELCA	1.58635	0.0435642	127	ALSN[1]ISVR	4	ALSNISVR	tr|M3WG01|M3WG01_FELCA	0.00134569	135.83	2	-0.095484	4.42883e+09	3.94963e+09	5.06786e+09	3.54794e+09	2.90383e+09	2.02449e+09	204.84	32.1	31	Plexin B2 OS=Felis catus OX=9685 GN=PLXNB2 PE=4 SV=2	None
tr|A0A2I2V568|A0A2I2V568_FELCA	2.47299	0.373134	219	N[1]FSLSSK	1	NFSLSSK	tr|A0A2I2V568|A0A2I2V568_FELCA;tr|M3WK44|M3WK44_FELCA;tr|A0A337SVD5|A0A337SVD5_FELCA	0.0153205	101.41	2	0.34189	5.06014e+09	3.67192e+09	1.84044e+10	2.97595e+09	6.87105e+09	1.12611e+09	98.009	37.7	20	Ectonucleotide pyrophosphatase/phosphodiesterase 3 OS=Felis catus OX=9685 GN=ENPP3 PE=4 SV=1	None
tr|A0A337SH87|A0A337SH87_FELCA	2.86852	0.228274	79	QFWIYDVQNPQEVVAN[1]SSK	16	QFWIYDVQNPQEVVANSSK	tr|A0A337SH87|A0A337SH87_FELCA;tr|M3WZ55|M3WZ55_FELCA;tr|A0A2I2UMC2|A0A2I2UMC2_FELCA;tr|A0A337S1T3|A0A337S1T3_FELCA	5.24e-192	293.83	2	0.8848	1.6324e+09	2.61176e+09	5.96919e+09	1.40552e+09	1.71815e+09	4.36826e+08	45.917	21.8	7	CD36 molecule OS=Felis catus OX=9685 GN=CD36 PE=3 SV=1	None
tr|A0A337SIZ7|A0A337SIZ7_FELCA	0.630826	0.132905	60	LVVGAPLEVVAVN[1]R	13	LVVGAPLEVVAVNR	tr|A0A337SIZ7|A0A337SIZ7_FELCA;tr|M3XFF6|M3XFF6_FELCA;tr|M3WAH9|M3WAH9_FELCA	0.0030932	62.287	2	0.50457	3.01106e+08	4.30827e+08	3.11782e+08	6.17328e+08	4.85686e+08	0	120.34	9.6	6	Uncharacterized protein OS=Felis catus OX=9685 GN=LOC101087216 PE=3 SV=1	None
tr|M3WM11|M3WM11_FELCA	0.757945	0.224497	44	N[1]LSEVALYCK	1	NLSEVALYCK	tr|M3WM11|M3WM11_FELCA	0.001291	94.692	2	0.63336	0	3.19602e+08	3.3223e+08	4.20988e+08	3.30689e+08	5.38322e+08	24.633	10.5	2	All-trans retinoic acid induced differentiation factor OS=Felis catus OX=9685 GN=ATRAID PE=4 SV=2	None
tr|A0A337SUK1|A0A337SUK1_FELCA	1.71976	0.183942	761	IDVNSWIEN[1]FTK	9	IDVNSWIENFTK	tr|A0A337SUK1|A0A337SUK1_FELCA;tr|A0A337S8R7|A0A337S8R7_FELCA;tr|A0A2I2U2E0|A0A2I2U2E0_FELCA;tr|A0A2I2UTD9|A0A2I2UTD9_FELCA;tr|M3WUB2|M3WUB2_FELCA	1.81e-22	174.05	2	0.25042	1.75942e+09	1.21042e+09	8.15637e+08	9.54525e+08	6.77146e+08	5.69491e+08	117.7	18.8	1	Calcium voltage-gated channel auxiliary subunit alpha2delta 1 OS=Felis catus OX=9685 GN=CACNA2D1 PE=4 SV=1	None
tr|A0A2I2U5Q9|A0A2I2U5Q9_FELCA	3.49858	0.200551	105	GETPCSCCIVNNCN[0.992]GSR	14	GETPCSCCIVNNCNGSR	tr|A0A2I2U5Q9|A0A2I2U5Q9_FELCA	1.42e-51	189.59	2	-0.71922	2.09938e+09	2.91856e+09	6.75955e+09	0	2.05322e+09	1.91027e+08	32.536	31.5	5	Ketohexokinase OS=Felis catus OX=9685 GN=KHK PE=4 SV=1	None
tr|M3WC52|M3WC52_FELCA	0.513316	0.32859	90	LSN[1]SSYQFAAVQFSTECK	3	LSNSSYQFAAVQFSTECK	tr|M3WC52|M3WC52_FELCA	1.35e-05	84.159	2	1.175	2.35963e+08	1.35853e+08	0	2.72412e+08	6.30724e+08	1.83375e+08	120.11	25.3	17	Integrin subunit alpha L OS=Felis catus OX=9685 GN=ITGAL PE=3 SV=3	None
tr|M3W8Q1|M3W8Q1_FELCA	0.525344	NA	372	N[1]LSALHAAAGR	1	NLSALHAAAGR	tr|M3W8Q1|M3W8Q1_FELCA	0.00189068	93.839	2	-0.78746	0	0	1.00757e+09	2.16116e+09	1.67467e+09	0	100.92	27.5	16	Multimerin 2 OS=Felis catus OX=9685 GN=MMRN2 PE=4 SV=3	None
tr|M3WMI2|M3WMI2_FELCA	2.00039	0.141671	221	YN[1]LTAQDVGSGTTN[1]N[1]SQACAQFLEQYFHDSDLAEFMR	14	YNLTAQDVGSGTTNNSQACAQFLEQYFHDSDLAEFMR	tr|M3WMI2|M3WMI2_FELCA;tr|A0A2I2V5I2|A0A2I2V5I2_FELCA	0	296.35	3	-1.723	1.70513e+09	2.12698e+09	9.92793e+08	1.37634e+09	4.80732e+08	5.54912e+08	61.135	23.8	7	Uncharacterized protein OS=Felis catus OX=9685 GN=TPP1 PE=4 SV=3	None
tr|M3XE03|M3XE03_FELCA	1.01815	0.95894	373	FLSYN[1]VTR	5	FLSYNVTR	tr|M3XE03|M3XE03_FELCA	0.00343457	111.95	2	0.25008	3.38414e+09	1.75507e+09	1.69655e+09	2.16525e+09	1.42322e+09	3.12546e+09	46.267	28.1	9	Protein O-glucosyltransferase 1 OS=Felis catus OX=9685 GN=POGLUT1 PE=4 SV=3	None
tr|M3WPP7|M3WPP7_FELCA	2.05772	0.287051	1550	RQDPVAWN[1]STFEMYSR	8	RQDPVAWNSTFEMYSR	tr|M3WPP7|M3WPP7_FELCA;tr|M3X654|M3X654_FELCA	4.37e-42	188.39	3	2.109	8.77718e+08	1.48134e+09	4.17643e+08	2.00275e+08	9.02975e+08	2.46156e+08	240.4	32	39	Maltase-glucoamylase 2 (putative) OS=Felis catus OX=9685 GN=MGAM2 PE=4 SV=3	None
tr|M3VZN4|M3VZN4_FELCA	3.77656	0.400069	402	IPIDDLTMVVYDPDKGSN[1]GTFLLSTR	18	IPIDDLTMVVYDPDKGSNGTFLLSTR	tr|M3VZN4|M3VZN4_FELCA	1.77e-89	188.69	3	0.40132	2.918e+09	6.53806e+09	3.62335e+10	2.91257e+09	7.04631e+09	2.13931e+09	142.48	18.3	13	Cadherin related family member 2 OS=Felis catus OX=9685 GN=CDHR2 PE=4 SV=3	None
tr|M3WB64|M3WB64_FELCA	2.89841	NA	140	FSGCWSEVGDQHVGQN[1]LSIGQGCDYK	16	FSGCWSEVGDQHVGQNLSIGQGCDYK	tr|M3WB64|M3WB64_FELCA	5.2e-60	170.27	2	0.22547	2.52165e+08	4.68475e+08	9.00252e+08	0	1.86412e+08	0	85.33	35.6	18	Meprin A subunit OS=Felis catus OX=9685 GN=MEP1A PE=4 SV=1	None
tr|M3WN82|M3WN82_FELCA	2.01827	0.414196	168	ETLENNSFLITTVN[1]K	14	ETLENNSFLITTVNK	tr|M3WN82|M3WN82_FELCA;tr|A0A2I2U1P2|A0A2I2U1P2_FELCA;tr|A0A337SC65|A0A337SC65_FELCA	3.04e-05	95.57	2	-0.14307	1.50909e+08	2.22299e+08	7.25138e+08	1.90482e+08	1.72319e+08	0	81.359	17.7	9	Collectin subfamily member 12 OS=Felis catus OX=9685 GN=COLEC12 PE=4 SV=3	None
tr|A0A2I2UVW6|A0A2I2UVW6_FELCA	1.20776	0.754209	282	GATLSHYNIVN[0.991]NSNMIGDR	11	GATLSHYNIVNNSNMIGDR	tr|A0A2I2UVW6|A0A2I2UVW6_FELCA;tr|M3WGR0|M3WGR0_FELCA;tr|A0A337SV36|A0A337SV36_FELCA	1.11e-80	199.36	2	-0.056519	7.80186e+08	3.49564e+08	4.99633e+08	2.29272e+08	6.70125e+08	0	67.722	18.7	6	Acyl-CoA synthetase family member 2 OS=Felis catus OX=9685 GN=ACSF2 PE=4 SV=1	None
tr|M3WQ85|M3WQ85_FELCA	0.386527	0.452263	123	TTWLQSASLLFVDNPVGTGFSYVN[1]K	24	TTWLQSASLLFVDNPVGTGFSYVNK	tr|M3WQ85|M3WQ85_FELCA	1.31e-59	161.51	2	1.0798	3.63244e+08	1.88318e+08	0	1.09715e+09	3.29818e+08	0	50.451	27.2	7	Carboxypeptidase OS=Felis catus OX=9685 GN=SCPEP1 PE=3 SV=2	None
tr|A0A337SAD1|A0A337SAD1_FELCA	2.92282	NA	320	LDNLRPGDDVLEN[1]GTDVHVMDLQR	13	LDNLRPGDDVLENGTDVHVMDLQR	tr|A0A337SAD1|A0A337SAD1_FELCA;tr|M3WHG7|M3WHG7_FELCA	3.24e-08	72.399	4	0.55628	0	1.33827e+09	0	0	4.57868e+08	0	48.916	27.1	1	Uncharacterized protein OS=Felis catus OX=9685 GN=LRRFIP1 PE=4 SV=1	None
tr|M3WJM9|M3WJM9_FELCA	0.473351	0.365821	116	VIATYLN[1]ESQDLR	7	VIATYLNESQDLR	tr|M3WJM9|M3WJM9_FELCA	3.4e-72	226.73	2	0.71313	0	5.70595e+09	4.82392e+09	9.17441e+09	3.51239e+09	2.06813e+10	60.935	29.5	11	Histidine rich glycoprotein OS=Felis catus OX=9685 GN=HRG PE=4 SV=3	None
tr|M3XFI8|M3XFI8_FELCA	1.2822	0.342712	110	VIPSFMCQAGDFTNHN[0.999]GTGGK	16	VIPSFMCQAGDFTNHNGTGGK	tr|M3XFI8|M3XFI8_FELCA	7.46e-63	171.79	3	-0.08813	1.0848e+10	9.7414e+09	7.32224e+09	4.31408e+09	9.5798e+09	7.87474e+09	21.753	23.5	2	Peptidyl-prolyl cis-trans isomerase OS=Felis catus OX=9685 GN=PPIF PE=3 SV=2	None
tr|M3W2J4|M3W2J4_FELCA	0.621607	0.349393	167	GECQDEGVLFFQGN[1]HTWFWDLTTGATK	14	GECQDEGVLFFQGNHTWFWDLTTGATK	tr|M3W2J4|M3W2J4_FELCA	7.03e-149	236.94	3	-0.6598	9.14887e+09	1.11872e+10	4.24219e+09	2.11576e+10	9.84543e+09	8.53684e+09	51.529	40.5	11	Hemopexin OS=Felis catus OX=9685 GN=HPX PE=4 SV=3	None
tr|P79355|P79355_FELCA	0.265787	0.181244	313	YAGSGN[1]LTLVLDK	6	YAGSGNLTLVLDK	tr|P79355|P79355_FELCA;tr|M3W1W4|M3W1W4_FELCA	3.58e-05	106.32	2	0.5833	5.52006e+08	1.51383e+08	1.12623e+08	6.09637e+08	1.79271e+09	6.67825e+08	52.243	15	4	CD4 antigen OS=Felis catus OX=9685 PE=2 SV=1	None
tr|M3W7T1|M3W7T1_FELCA	0.336282	0.0265841	196	LLPAFN[1]TTSGLPYPR	6	LLPAFNTTSGLPYPR	tr|M3W7T1|M3W7T1_FELCA;tr|A0A2I2UR70|A0A2I2UR70_FELCA;tr|A0A337RZR6|A0A337RZR6_FELCA	3.09e-19	150.22	2	0.80735	2.45528e+08	4.49416e+08	1.02228e+09	1.9914e+09	1.87522e+09	1.23988e+09	104.39	25.8	15	alpha-1,2-Mannosidase OS=Felis catus OX=9685 GN=EDEM3 PE=3 SV=2	Down
tr|A0A2I2UKU4|A0A2I2UKU4_FELCA	0.749724	NA	1112	SLN[1]GTIESLKEELK	3	SLNGTIESLKEELK	tr|A0A2I2UKU4|A0A2I2UKU4_FELCA;tr|M3VWI2|M3VWI2_FELCA;tr|A0A337SCY7|A0A337SCY7_FELCA	0.000178183	80.746	3	-0.50544	0	1.45082e+08	1.17079e+08	0	1.74838e+08	0	160.28	21	18	Uveal autoantigen with coiled-coil domains and ankyrin repeats OS=Felis catus OX=9685 GN=UACA PE=4 SV=2	None
tr|A0A2I2UYP9|A0A2I2UYP9_FELCA	0.671693	NA	61	GNTATQMSQALCLN[1]GSGDIHQGFQALLTEVNR	14	GNTATQMSQALCLNGSGDIHQGFQALLTEVNR	tr|A0A2I2UYP9|A0A2I2UYP9_FELCA;tr|M3WTG3|M3WTG3_FELCA	2.15e-76	171.19	3	-1.0857	3.98351e+08	0	9.46673e+07	0	0	3.66997e+08	27.301	25.2	3	Serpin family B member 8 OS=Felis catus OX=9685 GN=SERPINB8 PE=3 SV=1	None
tr|M3WN31|M3WN31_FELCA	1.20059	0.637167	599	ALWLLN[1]GSMGLNDGQHGYR	6	ALWLLNGSMGLNDGQHGYR	tr|M3WN31|M3WN31_FELCA	1.45e-05	82.01	3	1.0834	3.43947e+08	1.4118e+08	1.89359e+08	2.29075e+08	2.24138e+08	1.08584e+08	92.173	9.5	4	Semaphorin 4G OS=Felis catus OX=9685 GN=SEMA4G PE=3 SV=1	None
tr|A0A337SQH4|A0A337SQH4_FELCA	0.520905	0.196178	57	NPQN[1]SSQSADGLR	4	NPQNSSQSADGLR	tr|A0A337SQH4|A0A337SQH4_FELCA	5.55e-15	152.4	2	-1.0483	2.23709e+09	3.76983e+09	2.19103e+08	4.74837e+09	3.86762e+09	3.33631e+09	27.872	21.2	1	Uncharacterized protein OS=Felis catus OX=9685 GN=U2AF1 PE=4 SV=1	None
tr|A0A337RW59|A0A337RW59_FELCA	1.83443	0.281808	1951	QLINALQIN[0.985]NTAVGHALVLPPR	9	QLINALQINNTAVGHALVLPPR	tr|A0A337RW59|A0A337RW59_FELCA;tr|M3WHG4|M3WHG4_FELCA;tr|A0A337S4V9|A0A337S4V9_FELCA;tr|A0A337SL76|A0A337SL76_FELCA	7.49e-146	253.31	3	-0.83637	2.98353e+09	2.89477e+09	8.8674e+08	7.5303e+08	8.93665e+08	2.04113e+09	277.58	23.1	1	Collagen type VI alpha 3 chain OS=Felis catus OX=9685 GN=COL6A3 PE=4 SV=1	None
tr|A0A337ST03|A0A337ST03_FELCA	0.219303	NA	143	FVN[1]STGYLTEAEK	3	FVNSTGYLTEAEK	tr|A0A337ST03|A0A337ST03_FELCA;tr|M3WF85|M3WF85_FELCA	0.00230995	71.279	2	-0.12976	0	0	3.13181e+08	1.49972e+09	6.58526e+08	2.12599e+09	38.533	25.3	5	Sulfatase modifying factor 1 OS=Felis catus OX=9685 GN=SUMF1 PE=4 SV=1	None
tr|M3WMR7|M3WMR7_FELCA	1.25968	0.581952	249	APEPVEIVEN[1]STDPHPIK	10	APEPVEIVENSTDPHPIK	tr|M3WMR7|M3WMR7_FELCA	5.69e-135	257.15	4	0.14112	1.83026e+10	1.82501e+10	4.01075e+10	1.56803e+10	2.9772e+10	1.54046e+10	92	52.5	24	Cadherin 17 OS=Felis catus OX=9685 GN=CDH17 PE=4 SV=2	None
tr|M3WJM9|M3WJM9_FELCA	0.516167	0.463854	127	LN[1]DFN[1]CTTSSVSSALANTK	5	LNDFNCTTSSVSSALANTK	tr|M3WJM9|M3WJM9_FELCA	7.42e-149	266.29	2	2.2562	2.55414e+09	4.88077e+09	2.30315e+09	3.90214e+09	2.03075e+09	1.29332e+10	60.935	29.5	11	Histidine rich glycoprotein OS=Felis catus OX=9685 GN=HRG PE=4 SV=3	None
tr|M3X5U3|M3X5U3_FELCA	1.0261	0.933883	119	TGGAEALLVAN[0.96]NSVLFPPSGN[1]K	11	TGGAEALLVANNSVLFPPSGNK	tr|M3X5U3|M3X5U3_FELCA	1.33e-62	179.42	2	0.52277	5.06999e+08	6.32825e+08	9.23492e+08	6.33396e+08	9.54137e+08	4.23293e+08	58.362	8.8	3	Signal peptide peptidase like 2A OS=Felis catus OX=9685 GN=SPPL2A PE=4 SV=3	None
tr|A0A337SJW2|A0A337SJW2_FELCA	2.53084	NA	396	LYGPTN[1]FSPIINHVAR	6	LYGPTNFSPIINHVAR	tr|A0A337SJW2|A0A337SJW2_FELCA;tr|M3X7N3|M3X7N3_FELCA	3.88e-09	106.14	2	-1.817	8.28254e+08	0	0	0	3.27264e+08	0	59.667	18.6	8	Copine 3 OS=Felis catus OX=9685 GN=CPNE3 PE=4 SV=1	None
tr|M3W5Z6|M3W5Z6_FELCA	0.497893	0.419226	468	N[1]VTAWVGETFK	1	NVTAWVGETFK	tr|M3W5Z6|M3W5Z6_FELCA	8.63e-20	178.67	2	-0.61242	9.95162e+09	7.20147e+09	5.2948e+09	2.9866e+10	9.07245e+09	6.14737e+09	83.708	19.3	10	Polymeric immunoglobulin receptor OS=Felis catus OX=9685 GN=PIGR PE=4 SV=2	None
tr|A0A337SJR5|A0A337SJR5_FELCA	0.630075	0.412479	412	HQPSTGVPN[1]SSIR	9	HQPSTGVPNSSIR	tr|A0A337SJR5|A0A337SJR5_FELCA;tr|M3VUW7|M3VUW7_FELCA	0.000160602	98.942	2	-0.3012	6.4819e+08	9.56689e+08	0	8.98758e+08	1.64836e+09	0	130.75	29.7	23	1-phosphatidylinositol 4,5-bisphosphate phosphodiesterase OS=Felis catus OX=9685 GN=PLCB3 PE=4 SV=1	None
tr|M3WIV4|M3WIV4_FELCA	1.58896	0.0819369	111	QCN[1]GTTTCWCVN[1]TAGVR	3	QCNGTTTCWCVNTAGVR	tr|M3WIV4|M3WIV4_FELCA	1.32e-62	201.4	2	-0.40433	6.08255e+10	4.56076e+10	5.28747e+10	2.61456e+10	4.69518e+10	2.71619e+10	34.944	40.8	9	Epithelial cell adhesion molecule OS=Felis catus OX=9685 GN=EPCAM PE=4 SV=1	None
tr|A0A2I2UWE2|A0A2I2UWE2_FELCA	1.563	0.0465458	374	N[1]LSQDVN[1]GTLVSIYAVPEK	7	NLSQDVNGTLVSIYAVPEK	tr|A0A2I2UWE2|A0A2I2UWE2_FELCA;tr|M3W377|M3W377_FELCA	3.03e-11	108.71	3	1.1996	3.77364e+08	3.72218e+08	2.79756e+08	2.54519e+08	2.43193e+08	1.60853e+08	117.26	43.4	25	Leucyl and cystinyl aminopeptidase OS=Felis catus OX=9685 GN=LNPEP PE=4 SV=1	None
tr|M3VXY8|M3VXY8_FELCA	0.634235	0.302539	182	YHYN[1]GTLLDGTAFDTSYSR	4	YHYNGTLLDGTAFDTSYSR	tr|M3VXY8|M3VXY8_FELCA	6.51e-68	191.47	2	0.15951	5.90551e+08	3.00177e+09	4.13662e+09	4.0179e+09	3.01436e+09	5.15398e+09	64.479	32.3	11	Peptidylprolyl isomerase OS=Felis catus OX=9685 GN=FKBP10 PE=4 SV=2	None
tr|M3X1W7|M3X1W7_FELCA	1.15651	0.536399	65	YFN[1]YTVK	3	YFNYTVK	tr|M3X1W7|M3X1W7_FELCA;tr|A0A2I2UIC2|A0A2I2UIC2_FELCA	0.0425216	82.671	2	1.3533	6.55574e+08	3.76754e+08	7.03939e+08	5.88881e+08	4.53708e+08	4.58705e+08	87.174	20	11	Procollagen-lysine,2-oxoglutarate 5-dioxygenase 2 OS=Felis catus OX=9685 GN=PLOD2 PE=4 SV=3	None
tr|M3W3U4|M3W3U4_FELCA	0.711219	0.607093	193	TEIKPVATEQLLSTFLTVGN[0.822]NTCFYGK	20	TEIKPVATEQLLSTFLTVGNNTCFYGK	tr|M3W3U4|M3W3U4_FELCA	2.75e-38	144.26	3	-0.26247	3.23504e+08	8.9891e+08	9.45892e+08	2.17964e+08	9.99917e+08	1.83084e+09	46.428	22.5	5	FAM20B, glycosaminoglycan xylosylkinase OS=Felis catus OX=9685 GN=FAM20B PE=4 SV=1	None
tr|M3XEI3|M3XEI3_FELCA	0.172737	0.152637	153	VYQQVSQPTVHASN[1]TTATEHK	14	VYQQVSQPTVHASNTTATEHK	tr|M3XEI3|M3XEI3_FELCA	3.51e-15	116.43	3	0.20173	7.2094e+08	2.78856e+08	0	2.8181e+09	1.06022e+09	4.80362e+09	32.268	12.2	1	Uncharacterized protein OS=Felis catus OX=9685 PE=4 SV=3	None
tr|M3VY76|M3VY76_FELCA	1.81	0.0821387	278	LGVEMLN[1]QSQLSDGKK	7	LGVEMLNQSQLSDGKK	tr|M3VY76|M3VY76_FELCA	1.61e-32	171.08	2	-1.6537	1.27616e+09	7.57272e+08	9.61866e+08	7.53735e+08	5.40188e+08	3.60934e+08	59.135	16.4	8	V-set and immunoglobulin domain containing 10 OS=Felis catus OX=9685 GN=VSIG10 PE=4 SV=2	None
tr|M3WGQ6|M3WGQ6_FELCA	1.86253	NA	274	LGVSSVPACYLIYPN[0.969]GSHGLINVGK	15	LGVSSVPACYLIYPNGSHGLINVGK	tr|M3WGQ6|M3WGQ6_FELCA	4.96e-05	56.453	3	3.5782	0	3.77355e+08	0	0	2.23198e+08	1.82008e+08	77.204	14.1	5	Sulfhydryl oxidase OS=Felis catus OX=9685 GN=QSOX2 PE=4 SV=3	None
tr|A0A337SF80|A0A337SF80_FELCA	2.32171	0.0215386	157	YTAN[1]CTVR	4	YTANCTVR	tr|A0A337SF80|A0A337SF80_FELCA;tr|M3X295|M3X295_FELCA;tr|A0A337SFJ6|A0A337SFJ6_FELCA	0.0134295	81.642	2	-0.46265	1.65169e+09	1.22343e+09	1.24315e+09	6.44986e+08	6.30579e+08	4.98244e+08	23.196	26.4	5	TM2 domain containing 3 OS=Felis catus OX=9685 GN=TM2D3 PE=4 SV=1	Up
tr|A0A337SMD5|A0A337SMD5_FELCA	0.975416	0.966563	70	SAHAASASEPLDN[1]ATYK	13	SAHAASASEPLDNATYK	tr|A0A337SMD5|A0A337SMD5_FELCA	7.73e-25	152.94	2	1.4387	5.53557e+08	1.97521e+08	0	3.13592e+08	4.85131e+08	3.56289e+08	12.015	41.8	3	Uncharacterized protein OS=Felis catus OX=9685 GN=NDUFV3 PE=4 SV=1	None
tr|M3WPB0|M3WPB0_FELCA	0.748506	0.619821	510	ECFTPFVN[1]GSFFEHDGQPYCEVHYHER	8	ECFTPFVNGSFFEHDGQPYCEVHYHER	tr|M3WPB0|M3WPB0_FELCA;tr|A0A2I2UVY9|A0A2I2UVY9_FELCA;tr|A0A2I2UF54|A0A2I2UF54_FELCA;tr|A0A2I2UDM0|A0A2I2UDM0_FELCA	4.87e-37	131.94	5	-0.44391	5.90886e+08	2.68634e+08	3.03891e+07	3.2206e+08	0	4.70549e+08	64.148	29.3	10	Paxillin OS=Felis catus OX=9685 GN=PXN PE=4 SV=3	None
tr|M3WGU2|M3WGU2_FELCA	0.775371	NA	375	MTN[1]FSFGGVYQECTQLSGK	3	MTNFSFGGVYQECTQLSGK	tr|M3WGU2|M3WGU2_FELCA	4.57e-25	133.95	2	0.2645	0	1.59043e+08	0	2.18295e+08	0	1.91942e+08	78.844	18.3	5	Macrophage expressed 1 OS=Felis catus OX=9685 GN=MPEG1 PE=4 SV=1	None
tr|A0A2I2UH93|A0A2I2UH93_FELCA	1.92316	0.161918	94	ETASSCN[1]GSLAHPSDLYAEGCEALVVK	7	ETASSCNGSLAHPSDLYAEGCEALVVK	tr|A0A2I2UH93|A0A2I2UH93_FELCA;tr|A0A337S3M4|A0A337S3M4_FELCA;tr|A0A2I2UMF5|A0A2I2UMF5_FELCA;tr|A0A2I2UDW9|A0A2I2UDW9_FELCA	9.14e-16	101.45	3	-0.55877	2.16282e+09	1.43226e+09	1.76519e+09	4.73977e+08	1.75265e+09	5.60593e+08	18.322	29.9	3	Tetraspanin 3 OS=Felis catus OX=9685 GN=TSPAN3 PE=3 SV=2	None
tr|M3W8J3|M3W8J3_FELCA	0.792319	0.792217	106	FHILN[0.929]NTEGDWWEAR	5	FHILNNTEGDWWEAR	tr|M3W8J3|M3W8J3_FELCA	6.1e-08	113.25	2	-0.081485	6.05055e+07	4.75103e+08	0	3.02312e+08	3.59653e+08	3.52036e+08	59.314	26.9	6	Tyrosine-protein kinase OS=Felis catus OX=9685 GN=FGR PE=3 SV=1	None
tr|M3WK50|M3WK50_FELCA	0.729454	NA	414	SALDN[1]LTEELDN[1]STLIADN[1]STEK	19	SALDNLTEELDNSTLIADNSTEK	tr|M3WK50|M3WK50_FELCA	8.68e-95	211.17	2	-0.20067	2.85051e+08	2.0675e+08	1.2772e+08	0	2.83098e+08	0	47.672	23.7	7	cAMP responsive element binding protein 3 like 3 OS=Felis catus OX=9685 GN=CREB3L3 PE=4 SV=2	None
tr|A0A2I2USJ7|A0A2I2USJ7_FELCA	0.423225	NA	273	TIQEQN[0.995]SSGPNEEK	6	TIQEQNSSGPNEEK	tr|A0A2I2USJ7|A0A2I2USJ7_FELCA	0.0100582	55.335	2	-2.0845	3.48593e+07	7.51259e+07	0	0	1.29937e+08	0	42.291	20.9	4	WW domain binding protein 4 OS=Felis catus OX=9685 GN=WBP4 PE=4 SV=1	None
tr|A0A337SNX2|A0A337SNX2_FELCA	0.533474	0.451109	38	VLLSCN[1]TSIIR	6	VLLSCNTSIIR	tr|A0A337SNX2|A0A337SNX2_FELCA;tr|M3WFR0|M3WFR0_FELCA	9.36e-05	116.55	2	-0.1114	6.06732e+09	4.31905e+09	2.67097e+09	5.98215e+09	1.60506e+10	2.44331e+09	14.51	28.6	4	CD3d molecule OS=Felis catus OX=9685 GN=CD3D PE=4 SV=1	None
tr|A0A2I2UGD4|A0A2I2UGD4_FELCA	1.55749	0.280587	546	SGAYN[1]ITILASGK	5	SGAYNITILASGK	tr|A0A2I2UGD4|A0A2I2UGD4_FELCA;tr|A0A2I2UWY4|A0A2I2UWY4_FELCA	7.47e-05	111.86	2	0.19505	2.57901e+08	3.12452e+08	5.15463e+08	1.31514e+08	2.04416e+08	3.61226e+08	100.25	29.9	17	Desmocollin 2 OS=Felis catus OX=9685 GN=DSC2 PE=4 SV=1	None
tr|A0A2I2V568|A0A2I2V568_FELCA	3.07875	0.354314	753	N[1]TSVPIPTHYFVVLSSCK	1	NTSVPIPTHYFVVLSSCK	tr|A0A2I2V568|A0A2I2V568_FELCA;tr|M3WK44|M3WK44_FELCA	6.74e-30	154.34	3	-0.22096	5.73497e+09	5.22411e+09	2.61458e+10	7.53101e+08	9.93511e+09	1.3637e+09	98.009	37.7	20	Ectonucleotide pyrophosphatase/phosphodiesterase 3 OS=Felis catus OX=9685 GN=ENPP3 PE=4 SV=1	None
tr|M3WX19|M3WX19_FELCA	0.0714869	NA	1230	EINSDQTTQGN[1]ISSDRGK	11	EINSDQTTQGNISSDRGK	tr|M3WX19|M3WX19_FELCA;tr|M3VZX7|M3VZX7_FELCA	1.82e-28	149.97	2	-1.2632	0	9.30675e+07	0	0	8.57536e+08	1.74623e+09	150.82	23.3	23	PDS5 cohesin associated factor A OS=Felis catus OX=9685 GN=PDS5A PE=4 SV=3	None
tr|M3WPP7|M3WPP7_FELCA	2.36543	0.0312473	1643	WYDYSTESGN[1]ASTGYWK	10	WYDYSTESGNASTGYWK	tr|M3WPP7|M3WPP7_FELCA;tr|M3X654|M3X654_FELCA	1.55e-24	147.64	2	0.2353	8.68706e+09	6.98709e+09	7.2712e+09	2.98096e+09	5.11498e+09	1.60436e+09	240.4	32	39	Maltase-glucoamylase 2 (putative) OS=Felis catus OX=9685 GN=MGAM2 PE=4 SV=3	Up
tr|M3WKG9|M3WKG9_FELCA	1.12736	NA	164	NFPDAFELNN[0.81]VSR	10	NFPDAFELNNVSR	tr|M3WKG9|M3WKG9_FELCA	0.000606626	85.271	2	-0.29355	3.88975e+08	0	0	3.24196e+08	0	3.65871e+08	50.337	26.6	8	Carboxypeptidase M OS=Felis catus OX=9685 GN=CPM PE=4 SV=1	None
tr|M3VW30|M3VW30_FELCA	1.42344	0.0537405	830	LAALDN[1]LLN[1]HSSMFLK	9	LAALDNLLNHSSMFLK	tr|M3VW30|M3VW30_FELCA;tr|A0A337S862|A0A337S862_FELCA	1.18e-188	300.03	2	1.2728	6.03776e+10	6.02955e+10	4.61392e+10	4.62302e+10	3.60823e+10	3.48768e+10	111.61	43.8	31	Hypoxia up-regulated 1 OS=Felis catus OX=9685 GN=HYOU1 PE=3 SV=1	None
tr|M3XD95|M3XD95_FELCA	1.04928	0.700536	627	LWLHDGAPVN[1]ASASCR	10	LWLHDGAPVNASASCR	tr|M3XD95|M3XD95_FELCA	2.87e-13	123.63	2	-0.93097	2.77547e+09	2.20489e+09	2.73162e+09	2.59912e+09	2.74522e+09	2.00544e+09	92.211	30.4	14	Semaphorin 4B OS=Felis catus OX=9685 GN=SEMA4B PE=3 SV=3	None
tr|A0A2I2UN41|A0A2I2UN41_FELCA	0.598156	0.199537	137	NLEVAN[1]HTWR	6	NLEVANHTWR	tr|A0A2I2UN41|A0A2I2UN41_FELCA	8.66e-06	138.76	2	0.36442	9.16354e+08	9.66297e+08	4.89022e+08	1.39608e+09	1.77785e+09	7.91044e+08	36.794	7.6	2	SLAM family member 6 OS=Felis catus OX=9685 GN=SLAMF6 PE=4 SV=2	None
tr|M3WLC4|M3WLC4_FELCA	0.737776	0.446391	262	LSQALGN[1]VTVVR	7	LSQALGNVTVVR	tr|M3WLC4|M3WLC4_FELCA	0.000290239	98.942	2	0.57663	8.69963e+08	7.20801e+08	1.58882e+08	7.9653e+08	6.47047e+08	9.27937e+08	40.029	39.6	9	ATP-dependent (S)-NAD(P)H-hydrate dehydratase OS=Felis catus OX=9685 GN=CARKD PE=3 SV=3	None
tr|M3W374|M3W374_FELCA	0.823745	0.584634	714	DLIDN[1]QTWTDEGSVSQR	5	DLIDNQTWTDEGSVSQR	tr|M3W374|M3W374_FELCA;tr|A0A2I2UQW0|A0A2I2UQW0_FELCA	3.11e-125	264.03	2	-0.041349	1.35196e+10	4.86848e+09	1.06173e+10	1.64361e+10	8.718e+09	1.00576e+10	107.44	22	12	Aminopeptidase OS=Felis catus OX=9685 GN=ERAP1 PE=3 SV=3	None
tr|M3W838|M3W838_FELCA	0.815595	0.723595	60	TN[1]FSIPSACFSLAPTAAQLLR	2	TNFSIPSACFSLAPTAAQLLR	tr|M3W838|M3W838_FELCA	7.32e-21	129.77	2	-0.078486	3.95508e+09	2.67287e+09	2.37233e+08	2.76769e+09	4.21798e+09	1.43172e+09	44.61	15.5	3	Solute carrier family 51 alpha subunit OS=Felis catus OX=9685 GN=SLC51A PE=4 SV=2	None
tr|A0A337SPT2|A0A337SPT2_FELCA	2.35165	0.281108	466	AIATDTVAN[1]LSR	9	AIATDTVANLSR	tr|A0A337SPT2|A0A337SPT2_FELCA;tr|A0A337SSI9|A0A337SSI9_FELCA;tr|M3XC00|M3XC00_FELCA	2.63e-08	140.45	2	1.0587	2.1281e+10	2.95373e+10	7.44175e+10	9.61645e+09	2.95047e+10	1.41332e+10	68.708	28.1	12	N-acylsphingosine amidohydrolase 2 OS=Felis catus OX=9685 GN=ASAH2 PE=4 SV=1	None
tr|M3WI96|M3WI96_FELCA	0.434491	0.234014	1134	TN[1]FTYYPN[1]PVFEAFGPSGVLELKPGTPIILK	2	TNFTYYPNPVFEAFGPSGVLELKPGTPIILK	tr|M3WI96|M3WI96_FELCA;tr|A0A2I2UHV9|A0A2I2UHV9_FELCA	6.54e-14	79.917	3	-1.897	6.05795e+08	2.35535e+08	0	9.36899e+08	4.3748e+08	1.53016e+09	209.86	9.9	7	Plexin A4 OS=Felis catus OX=9685 GN=PLXNA4 PE=4 SV=3	None
tr|M3VZ53|M3VZ53_FELCA	0.417423	NA	15	AVLVDLN[1]GTLHIEDAAVPGAQEALKR	7	AVLVDLNGTLHIEDAAVPGAQEALKR	tr|M3VZ53|M3VZ53_FELCA	8.54e-28	119.48	4	0.51917	0	0	1.55699e+08	6.54462e+07	1.95397e+08	8.58158e+08	28.572	39	4	Haloacid dehalogenase like hydrolase domain containing 2 OS=Felis catus OX=9685 GN=HDHD2 PE=4 SV=1	None
tr|A0A337RXB5|A0A337RXB5_FELCA	0.862483	0.794714	450	VPGN[1]LTSVLLNNLHPR	4	VPGNLTSVLLNNLHPR	tr|A0A337RXB5|A0A337RXB5_FELCA;tr|M3VZ78|M3VZ78_FELCA;tr|A0A337SG65|A0A337SG65_FELCA;tr|M3X412|M3X412_FELCA;tr|A0A337SQE0|A0A337SQE0_FELCA	6.15e-18	136.83	3	-0.7217	2.63881e+08	3.07001e+08	1.13122e+08	1.60385e+08	0	3.68324e+08	109.38	11	7	TEK receptor tyrosine kinase OS=Felis catus OX=9685 GN=TEK PE=3 SV=1	None
tr|M3VWN7|M3VWN7_FELCA	0.765761	0.627878	124	LGIYEDMGN[1]FTCMGYPGITLDK	9	LGIYEDMGNFTCMGYPGITLDK	tr|M3VWN7|M3VWN7_FELCA	2.79e-09	92.792	2	1.4911	1.52425e+08	1.40775e+08	1.28801e+08	1.18591e+08	0	2.488e+08	46.878	25.4	7	Alpha-galactosidase OS=Felis catus OX=9685 GN=NAGA PE=3 SV=1	None
tr|A0A337S6K2|A0A337S6K2_FELCA	0.299045	0.173756	382	HAEN[1]SSLWR	4	HAENSSLWR	tr|A0A337S6K2|A0A337S6K2_FELCA;tr|A0A2I2V4P2|A0A2I2V4P2_FELCA;tr|A0A337SQA6|A0A337SQA6_FELCA	0.000711886	119.68	2	0.91786	4.07497e+08	3.28112e+08	4.95988e+08	1.01509e+09	8.06032e+08	2.29732e+09	68.061	20.9	9	Complement C2 OS=Felis catus OX=9685 GN=C2 PE=3 SV=1	None
tr|M3WNH6|M3WNH6_FELCA	2.55197	0.0606301	71	IQGTQLFLN[1]VTPDYEK	9	IQGTQLFLNVTPDYEK	tr|M3WNH6|M3WNH6_FELCA	6.45e-89	231.41	2	0.74827	5.69961e+09	5.72961e+09	9.57903e+09	2.30865e+09	4.49583e+09	1.4277e+09	68.99	14.9	6	Uncharacterized protein OS=Felis catus OX=9685 GN=CDHR5 PE=4 SV=3	None
tr|M3WBF0|M3WBF0_FELCA	13.315	NA	1816	FGLHFVN[1]YTDPSLPR	7	FGLHFVNYTDPSLPR	tr|M3WBF0|M3WBF0_FELCA	1.73e-44	198.87	3	-0.44849	9.16843e+09	3.44498e+10	1.9519e+11	0	5.97841e+09	0	218.39	29.8	44	Lactase OS=Felis catus OX=9685 GN=LCT PE=4 SV=3	None
tr|M3W8Y0|M3W8Y0_FELCA	0.221291	NA	355	VHSIGN[1]YSTLLCQIELDGEGK	6	VHSIGNYSTLLCQIELDGEGK	tr|M3W8Y0|M3W8Y0_FELCA	3.95e-05	64.522	3	-0.065497	0	8.49366e+07	0	0	0	3.83823e+08	107.89	15.7	8	Oncostatin M receptor OS=Felis catus OX=9685 GN=OSMR PE=4 SV=2	None
tr|A0A337SH29|A0A337SH29_FELCA	0.458675	0.606007	18	FWLPHN[1]VTWADLK	6	FWLPHNVTWADLK	tr|A0A337SH29|A0A337SH29_FELCA;tr|A0A337S8V8|A0A337S8V8_FELCA	0.000169033	98.592	3	-0.20017	5.63576e+08	2.57934e+08	0	1.57938e+09	0	2.11669e+08	44.819	3.4	1	Ceramide synthase 6 OS=Felis catus OX=9685 GN=CERS6 PE=4 SV=1	None
tr|M3WHV8|M3WHV8_FELCA	0.476782	0.110678	230	HVDNIMFEN[1]HTVADR	9	HVDNIMFENHTVADR	tr|M3WHV8|M3WHV8_FELCA	1.61e-26	168.41	3	0.47576	1.64701e+09	2.74732e+09	1.8166e+09	5.77001e+09	2.71695e+09	4.53979e+09	67.871	29.8	10	NPL4 homolog, ubiquitin recognition factor OS=Felis catus OX=9685 GN=NPLOC4 PE=4 SV=3	None
tr|M3WSQ5|M3WSQ5_FELCA	7.26308	0.0243999	323	MSN[0.999]ITFLNFDPPIEEFHQYYQHIVTTLIK	3	MSNITFLNFDPPIEEFHQYYQHIVTTLIK	tr|M3WSQ5|M3WSQ5_FELCA	6.92e-05	47.286	3	-0.24743	0	3.52257e+09	2.80753e+09	9.36547e+08	9.78991e+07	2.72871e+08	56.825	30.7	9	Prenylcysteine oxidase 1 OS=Felis catus OX=9685 GN=PCYOX1 PE=3 SV=3	Up
tr|A0A337S8K3|A0A337S8K3_FELCA	0.872951	0.668244	485	RN[1]QSLSLLYK	2	RNQSLSLLYK	tr|A0A337S8K3|A0A337S8K3_FELCA;tr|A0A2I2UM58|A0A2I2UM58_FELCA;tr|M3WBJ8|M3WBJ8_FELCA;tr|A0A337SFY4|A0A337SFY4_FELCA	0.00878509	86.014	2	0.82518	7.69706e+08	4.68717e+08	0	6.19274e+08	0	7.99389e+08	80.479	16.8	9	Amyloid beta precursor like protein 2 OS=Felis catus OX=9685 GN=APLP2 PE=4 SV=1	None
tr|M3X3S9|M3X3S9_FELCA	3.26707	0.0292866	331	IFIFN[1]QTGIEAK	5	IFIFNQTGIEAK	tr|M3X3S9|M3X3S9_FELCA	3.17e-11	151.98	2	0.78358	2.56594e+09	2.10136e+09	1.4725e+09	9.24773e+08	5.46457e+08	4.0807e+08	43.087	15.8	4	Thioredoxin domain containing 15 OS=Felis catus OX=9685 GN=TXNDC15 PE=4 SV=3	Up
tr|E1AWN9|E1AWN9_FELCA	4.33792	0.150908	247	AIPTVISDGN[1]ITIK	10	AIPTVISDGNITIK	tr|E1AWN9|E1AWN9_FELCA	3.6e-05	96.135	3	-0.5258	2.43453e+10	2.87686e+10	6.99375e+10	4.30097e+09	1.99129e+10	4.15254e+09	73.013	11.6	6	Sodium/glucose cotransporter-1 OS=Felis catus OX=9685 GN=SGLT1 PE=2 SV=1	None
tr|M3VU18|M3VU18_FELCA	1.40793	0.539612	562	AN[1]SSEPHSALGYTWNIPVK	2	ANSSEPHSALGYTWNIPVK	tr|M3VU18|M3VU18_FELCA	1.14e-147	256.79	3	-0.40382	8.27765e+09	1.17552e+10	2.55279e+09	3.46876e+09	8.87174e+09	3.70119e+09	109.48	36.1	26	Aminopeptidase OS=Felis catus OX=9685 GN=ENPEP PE=3 SV=1	None
tr|M3WMI2|M3WMI2_FELCA	0.889706	0.756424	209	YN[1]LTAQDVGSGTTN[1]N[1]SQACAQFLEQYFHDSDLAEFMR	2	YNLTAQDVGSGTTNNSQACAQFLEQYFHDSDLAEFMR	tr|M3WMI2|M3WMI2_FELCA;tr|A0A2I2V5I2|A0A2I2V5I2_FELCA	0	296.35	3	-1.723	3.89108e+09	4.44925e+09	2.76507e+09	3.60962e+09	6.52675e+09	2.34573e+09	61.135	23.8	7	Uncharacterized protein OS=Felis catus OX=9685 GN=TPP1 PE=4 SV=3	None
tr|A0A2I2V3M5|A0A2I2V3M5_FELCA	3.81037	0.0888357	52	VSQILQDHGHN[1]VTMLLYGGDYLNPK	11	VSQILQDHGHNVTMLLYGGDYLNPK	tr|A0A2I2V3M5|A0A2I2V3M5_FELCA;tr|A0A2I2UYH6|A0A2I2UYH6_FELCA;tr|A0A2I2UC89|A0A2I2UC89_FELCA	1.43e-43	154.92	4	0.096444	7.39594e+09	3.21217e+09	8.81575e+09	9.45289e+08	3.10882e+09	1.04351e+09	58.969	23.4	6	UDP-glucuronosyltransferase OS=Felis catus OX=9685 PE=3 SV=1	None
tr|M3WIG3|M3WIG3_FELCA	0.890297	0.83299	1851	AIN[1]QTAVECTWTGPR	3	AINQTAVECTWTGPR	tr|M3WIG3|M3WIG3_FELCA	3.1e-20	157.37	2	0.1795	2.10455e+09	5.20587e+08	7.98703e+08	9.13563e+08	0	1.65026e+09	247.87	14.4	22	Sortilin related receptor 1 OS=Felis catus OX=9685 GN=SORL1 PE=4 SV=3	None
tr|A0A337SUK1|A0A337SUK1_FELCA	1.49299	0.588146	718	SLDNDNYVFTAPYFN[1]K	15	SLDNDNYVFTAPYFNK	tr|A0A337SUK1|A0A337SUK1_FELCA;tr|A0A337S8R7|A0A337S8R7_FELCA;tr|A0A2I2U2E0|A0A2I2U2E0_FELCA;tr|A0A2I2UTD9|A0A2I2UTD9_FELCA;tr|M3WUB2|M3WUB2_FELCA	1.05e-12	123.02	2	0.21631	2.40868e+09	5.47418e+08	7.25979e+08	1.44776e+09	5.78333e+08	4.40159e+08	117.7	18.8	1	Calcium voltage-gated channel auxiliary subunit alpha2delta 1 OS=Felis catus OX=9685 GN=CACNA2D1 PE=4 SV=1	None
tr|M3WPP7|M3WPP7_FELCA	2.9531	0.42398	842	VINNNYTDPNN[0.992]LTFTDIIILGMDK	11	VINNNYTDPNNLTFTDIIILGMDK	tr|M3WPP7|M3WPP7_FELCA	4.79e-101	207.17	3	-0.33073	7.06898e+08	2.23384e+08	0	1.53334e+08	1.61685e+08	0	240.4	32	39	Maltase-glucoamylase 2 (putative) OS=Felis catus OX=9685 GN=MGAM2 PE=4 SV=3	None
tr|A0A337SW78|A0A337SW78_FELCA	0.900628	0.7839	140	RPSCWSLVN[1]GTVESLGEK	9	RPSCWSLVNGTVESLGEK	tr|A0A337SW78|A0A337SW78_FELCA;tr|M3W918|M3W918_FELCA	1.48e-08	102.89	3	-1.6094	3.78405e+08	4.46154e+08	1.19559e+08	4.05731e+08	4.1535e+08	2.27208e+08	73.203	12.8	6	Semaphorin 7A (John Milton Hagen blood group) OS=Felis catus OX=9685 GN=SEMA7A PE=3 SV=1	None
tr|M3W7V9|M3W7V9_FELCA	2.99244	NA	220	VYDPLFCESVHN[1]FTLPSWATEDTMTK	12	VYDPLFCESVHNFTLPSWATEDTMTK	tr|M3W7V9|M3W7V9_FELCA	0.000447057	43.696	3	-0.5321	2.16785e+08	0	1.50456e+08	0	6.13616e+07	0	48.045	21.1	4	Acid phosphatase, prostate OS=Felis catus OX=9685 GN=ACPP PE=3 SV=2	None
tr|M3WBU9|M3WBU9_FELCA	2.25926	0.289279	19	LWLPVN[1]LTWADLEDRDGR	6	LWLPVNLTWADLEDRDGR	tr|M3WBU9|M3WBU9_FELCA;tr|A0A337SX67|A0A337SX67_FELCA	6.81e-100	226.7	3	0.13627	3.49068e+09	8.69824e+08	1.61734e+09	6.61907e+08	1.01512e+09	9.68909e+08	44.807	12.6	4	Ceramide synthase 2 OS=Felis catus OX=9685 GN=CERS2 PE=4 SV=2	None
tr|A0A2I2U6X8|A0A2I2U6X8_FELCA	1.93088	0.292072	228	MFSAFN[1]ATSGK	6	MFSAFNATSGK	tr|A0A2I2U6X8|A0A2I2U6X8_FELCA;tr|M3WJW1|M3WJW1_FELCA	0.000984893	89.805	2	0.18272	2.94811e+08	2.67634e+08	4.19043e+08	0	7.97269e+07	2.59147e+08	65.858	9	4	Family with sequence similarity 234 member B OS=Felis catus OX=9685 GN=FAM234B PE=4 SV=1	None
tr|M3WEV4|M3WEV4_FELCA	1.19625	0.34291	99	GVQIIVFPEDGIHGFN[1]FTR	16	GVQIIVFPEDGIHGFNFTR	tr|M3WEV4|M3WEV4_FELCA;tr|A0A2I2UUC2|A0A2I2UUC2_FELCA;tr|A0A2I2U4L9|A0A2I2U4L9_FELCA	1.64e-25	131.67	2	0.0077348	2.09603e+09	1.59056e+09	2.31762e+09	2.10533e+09	1.48642e+09	1.42745e+09	58.458	31.9	10	Biotinidase OS=Felis catus OX=9685 GN=BTD PE=4 SV=2	None
tr|M3W217|M3W217_FELCA	0.763548	NA	139	TLQQIENYN[0.965]SSLK	9	TLQQIENYNSSLK	tr|M3W217|M3W217_FELCA	7.43e-05	102.52	2	0.50691	2.52857e+08	6.82434e+08	1.19055e+08	0	0	4.60283e+08	254.06	10.1	14	ATP binding cassette subfamily A member 1 OS=Felis catus OX=9685 GN=ABCA1 PE=4 SV=2	None
tr|M3VZ93|M3VZ93_FELCA	1.61387	0.111039	1660	N[1]GSSIIDLSPLIHR	1	NGSSIIDLSPLIHR	tr|M3VZ93|M3VZ93_FELCA	7.21e-33	173.44	2	-0.13083	4.17201e+09	2.89177e+09	2.83071e+09	2.84412e+09	1.92817e+09	1.35862e+09	274.52	28.9	47	Insulin like growth factor 2 receptor OS=Felis catus OX=9685 GN=IGF2R PE=4 SV=3	None
tr|A0A337SHS7|A0A337SHS7_FELCA	0.864798	0.649177	772	TEQN[1]GTEGAEWLHFASCGEDHTVK	4	TEQNGTEGAEWLHFASCGEDHTVK	tr|A0A337SHS7|A0A337SHS7_FELCA;tr|A0A337S2H4|A0A337S2H4_FELCA	2.26e-17	113.42	3	0.022204	2.98996e+08	4.78926e+08	0	3.00394e+08	5.1125e+08	5.37668e+08	89.546	17.1	8	Elongator acetyltransferase complex subunit 2 OS=Felis catus OX=9685 GN=ELP2 PE=4 SV=1	None
tr|M3WDR7|M3WDR7_FELCA	1.76211	NA	82	QPDKEN[1]VSLLHWAAINNR	6	QPDKENVSLLHWAAINNR	tr|M3WDR7|M3WDR7_FELCA	0.018336	40.493	3	2.6737	0	1.43892e+09	0	3.43541e+08	1.79083e+09	3.15392e+08	71.058	17.2	6	Palmitoyltransferase OS=Felis catus OX=9685 GN=ZDHHC13 PE=3 SV=2	None
tr|M3VVI7|M3VVI7_FELCA	0.35387	0.00240839	243	ECHAIQN[1]YTLWK	7	ECHAIQNYTLWK	tr|M3VVI7|M3VVI7_FELCA	9.88e-53	220.31	2	-0.50407	9.61347e+09	5.59052e+09	5.76915e+09	2.20551e+10	1.7442e+10	1.97708e+10	39.391	21.8	5	Cathepsin Z OS=Felis catus OX=9685 GN=CTSZ PE=3 SV=3	Down
tr|M3WC88|M3WC88_FELCA	0.505065	0.436912	1352	RAN[1]TSALTVPSPVSNSADTR	3	RANTSALTVPSPVSNSADTR	tr|M3WC88|M3WC88_FELCA	1.37e-05	77.469	3	-0.17539	8.65212e+07	4.24232e+08	0	3.02439e+08	2.63795e+08	9.5066e+08	196.1	19.5	24	Laminin subunit beta 2 OS=Felis catus OX=9685 GN=LAMB2 PE=4 SV=2	None
tr|M3VU91|M3VU91_FELCA	1.53501	NA	2539	AQDEFECAN[1]GECIN[1]FSLTCDGVSHCK	14	AQDEFECANGECINFSLTCDGVSHCK	tr|M3VU91|M3VU91_FELCA;tr|M3X7K5|M3X7K5_FELCA	0.000158868	48.286	3	4.0946	0	3.49662e+08	0	2.27791e+08	0	0	504.66	24.5	71	LDL receptor related protein 1 OS=Felis catus OX=9685 GN=LRP1 PE=4 SV=3	None
tr|M3WMP5|M3WMP5_FELCA	2.23925	0.0124208	95	FN[1]GTLGLWR	2	FNGTLGLWR	tr|M3WMP5|M3WMP5_FELCA	1.31e-05	152.34	2	-0.4712	3.37855e+09	3.11903e+09	3.11554e+09	1.50613e+09	1.82577e+09	9.61117e+08	30.801	13.1	3	Uncharacterized protein OS=Felis catus OX=9685 GN=CLDND1 PE=4 SV=3	Up
tr|A0A337SWJ4|A0A337SWJ4_FELCA	1.91442	0.314045	254	TIHWN[1]GSFR	5	TIHWNGSFR	tr|A0A337SWJ4|A0A337SWJ4_FELCA;tr|M3WUC4|M3WUC4_FELCA	8.22e-06	146.69	2	0.93397	6.31855e+09	5.26816e+09	1.41821e+10	2.81627e+09	8.72056e+09	1.92354e+09	55.662	34.9	10	Polyamine oxidase OS=Felis catus OX=9685 GN=PAOX PE=4 SV=1	None
tr|A0A337SB27|A0A337SB27_FELCA	1.3234	NA	132	QSEQN[1]LTGEQGGPDVVPPYAAYAPPGTPQGLLVYANR	5	QSEQNLTGEQGGPDVVPPYAAYAPPGTPQGLLVYANR	tr|A0A337SB27|A0A337SB27_FELCA;tr|M3W5J6|M3W5J6_FELCA	1.29e-15	84.183	3	0.0765	0	0	1.21307e+09	6.35525e+08	1.19773e+09	0	75.719	20	9	N-acetylated alpha-linked acidic dipeptidase like 1 OS=Felis catus OX=9685 GN=NAALADL1 PE=4 SV=1	None
sp|O46432|MA2B1_FELCA	0.799378	0.487331	134	WWHQQTN[1]ATQEVVR	7	WWHQQTNATQEVVR	sp|O46432|MA2B1_FELCA;tr|A0A2I2UJS0|A0A2I2UJS0_FELCA	4.89e-53	207.64	3	0.20708	5.42972e+09	3.24367e+09	9.10461e+09	7.51127e+09	8.59927e+09	6.12927e+09	113.23	34.7	1	Lysosomal alpha-mannosidase OS=Felis catus OX=9685 GN=MAN2B1 PE=2 SV=1	None
tr|M3WCX1|M3WCX1_FELCA	0.191427	0.326944	73	QVAHESN[0.992]HTNIFFSPVSIATALAMLSLGSK	7	QVAHESNHTNIFFSPVSIATALAMLSLGSK	tr|M3WCX1|M3WCX1_FELCA	2.87e-43	131.08	3	-0.67141	7.86544e+09	1.62958e+10	1.06888e+10	3.67174e+10	9.9522e+09	1.35385e+11	48.554	38.8	11	Serpin family A member 1 OS=Felis catus OX=9685 GN=SERPINA1 PE=3 SV=2	None
tr|A0A2I2V4I9|A0A2I2V4I9_FELCA	0.571736	0.110503	281	HYYAGMVSLMDEAVGN[1]VTAALK	16	HYYAGMVSLMDEAVGNVTAALK	tr|A0A2I2V4I9|A0A2I2V4I9_FELCA;sp|P33727|ARSB_FELCA	1.01e-77	191.65	3	-0.34436	4.84712e+08	6.73545e+08	2.22165e+08	8.48208e+08	8.30742e+08	7.35492e+08	59.84	14.4	4	Arylsulfatase B OS=Felis catus OX=9685 GN=ARSB PE=4 SV=2	None
tr|A0A337SNL8|A0A337SNL8_FELCA	0.0878996	NA	1012	HSN[1]GSYSAFGEQDENGNTWLTAFVTK	3	HSNGSYSAFGEQDENGNTWLTAFVTK	tr|A0A337SNL8|A0A337SNL8_FELCA;tr|A0A337S3K5|A0A337S3K5_FELCA	1.32e-126	214.08	3	0.18208	2.41713e+08	0	0	3.9235e+09	0	1.57626e+09	160.75	22.1	25	Alpha-2-macroglobulin like 1 OS=Felis catus OX=9685 GN=A2ML1 PE=4 SV=1	None
tr|A0A337SIZ7|A0A337SIZ7_FELCA	1.0749	NA	790	LECEAAPTGN[1]ESLR	10	LECEAAPTGNESLR	tr|A0A337SIZ7|A0A337SIZ7_FELCA;tr|M3XFF6|M3XFF6_FELCA;tr|M3WAH9|M3WAH9_FELCA	5.73e-05	91.307	2	-0.96087	3.34173e+08	0	0	3.05569e+08	3.16203e+08	0	120.34	9.6	6	Uncharacterized protein OS=Felis catus OX=9685 GN=LOC101087216 PE=3 SV=1	None
tr|M3WIA6|M3WIA6_FELCA	3.99792	0.189308	117	PN[1]VSELVVGPLPHPSYLR	2	PNVSELVVGPLPHPSYLR	tr|M3WIA6|M3WIA6_FELCA;tr|A0A337SHL6|A0A337SHL6_FELCA;tr|A0A337S5C2|A0A337S5C2_FELCA;tr|A0A337SWK3|A0A337SWK3_FELCA;tr|M3X290|M3X290_FELCA	1.91e-71	200.45	4	-0.74099	4.07315e+10	3.66956e+10	6.42385e+09	4.10469e+09	6.23575e+09	1.06332e+10	82.478	29.9	2	Amine oxidase OS=Felis catus OX=9685 GN=LOC101093157 PE=3 SV=3	None
tr|M3W7T8|M3W7T8_FELCA	1.61772	0.260996	407	IDTVLPPEFFEVLASSQN[1]GSYHHVR	18	IDTVLPPEFFEVLASSQNGSYHHVR	tr|M3W7T8|M3W7T8_FELCA	7.1e-86	198.64	3	-0.3398	1.26107e+09	1.41042e+09	1.22562e+09	0	1.03254e+09	5.73463e+08	204.57	22.9	26	Nucleoporin 210 OS=Felis catus OX=9685 GN=NUP210 PE=4 SV=3	None
tr|M3WJX7|M3WJX7_FELCA	1.76957	0.449458	153	QVATGVSDTICHPCPAGFFSN[1]VSSASEK	21	QVATGVSDTICHPCPAGFFSNVSSASEK	tr|M3WJX7|M3WJX7_FELCA;tr|A0A337S4N5|A0A337S4N5_FELCA	2.56e-29	119.35	3	-0.93821	2.35809e+09	1.36611e+09	2.30597e+08	7.16581e+08	0	7.73348e+08	30.789	32.3	4	CD40 molecule OS=Felis catus OX=9685 GN=CD40 PE=4 SV=1	None
tr|M3WZE7|M3WZE7_FELCA	0.130086	0.220952	187	N[1]MSLLVEQLETLDKNNVLAIR	1	NMSLLVEQLETLDKNNVLAIR	tr|M3WZE7|M3WZE7_FELCA	1.47e-107	218.79	3	0.43184	5.77046e+08	2.03652e+09	2.26165e+09	2.27467e+10	1.33345e+09	1.33967e+10	57.249	15.1	7	Olfactomedin 4 OS=Felis catus OX=9685 GN=OLFM4 PE=4 SV=2	None
tr|B2BE52|B2BE52_FELCA	1.21312	0.733364	589	VLN[1]LSHN[1]SIYTLTEQDLR	3	VLNLSHNSIYTLTEQDLR	tr|B2BE52|B2BE52_FELCA	3.75e-100	235.7	3	0.47304	7.61392e+08	4.21252e+08	1.14683e+08	2.73625e+08	2.95517e+08	5.0027e+08	119.53	21.8	15	Toll-like receptor 8 OS=Felis catus OX=9685 GN=TLR8 PE=3 SV=1	None
tr|M3W8H0|M3W8H0_FELCA	0.427319	NA	93	LTCALN[1]HSTTEIIGHR	6	LTCALNHSTTEIIGHR	tr|M3W8H0|M3W8H0_FELCA	9.04e-06	86.497	4	-3.302	1.19742e+09	0	0	2.85427e+09	0	2.75008e+09	34.492	30.3	7	Uncharacterized protein OS=Felis catus OX=9685 GN=BSG PE=4 SV=3	None
tr|M3VWR5|M3VWR5_FELCA	1.02115	0.970579	131	MVIFQGHPGIN[1]TTK	11	MVIFQGHPGINTTK	tr|M3VWR5|M3VWR5_FELCA	2.06e-25	159.12	2	1.1964	1.87316e+09	1.50631e+09	2.57627e+08	1.99866e+09	8.94434e+08	6.6868e+08	70.507	15.7	7	Endoglin OS=Felis catus OX=9685 GN=ENG PE=4 SV=2	None
tr|M3WLL8|M3WLL8_FELCA	0.411868	NA	224	MTINKWVSN[1]K	9	MTINKWVSNK	tr|M3WLL8|M3WLL8_FELCA	0.0213278	59.198	3	-0.55694	0	0	6.79438e+07	6.25084e+07	0	2.67422e+08	52.42	30.6	12	Serpin family C member 1 OS=Felis catus OX=9685 GN=SERPINC1 PE=3 SV=1	None
tr|M3VYQ5|M3VYQ5_FELCA	0.452118	NA	283	DN[1]LTAFQK	2	DNLTAFQK	tr|M3VYQ5|M3VYQ5_FELCA;tr|A0A337RWP4|A0A337RWP4_FELCA	0.0110454	85.666	2	-0.40895	1.40653e+08	0	1.14178e+08	0	0	2.8182e+08	173.86	8.2	8	UDP-glucose glycoprotein glucosyltransferase 2 OS=Felis catus OX=9685 GN=UGGT2 PE=4 SV=3	None
tr|M3W626|M3W626_FELCA	1.88732	0.144622	107	GLNIALVN[1]GTTGMVLTQK	8	GLNIALVNGTTGMVLTQK	tr|M3W626|M3W626_FELCA	6.51e-72	208.43	2	0.003425	3.53491e+09	3.7044e+09	2.69673e+09	3.12697e+09	1.3466e+09	7.91044e+08	24.969	12.5	2	Family with sequence similarity 3 member D OS=Felis catus OX=9685 GN=FAM3D PE=4 SV=2	None
tr|M3W292|M3W292_FELCA	0.761509	0.39042	677	GVN[1]YTVR	3	GVNYTVR	tr|M3W292|M3W292_FELCA;tr|A0A337SC37|A0A337SC37_FELCA	0.000657402	158.12	2	-0.52554	6.5417e+09	2.94674e+09	4.67547e+09	7.33854e+09	3.93749e+09	7.32375e+09	197.29	26.6	30	Laminin subunit beta 1 OS=Felis catus OX=9685 GN=LAMB1 PE=4 SV=1	None
tr|M3X6Z7|M3X6Z7_FELCA	0.529892	0.0510889	222	N[1]STIEAANLAGLK	1	NSTIEAANLAGLK	tr|M3X6Z7|M3X6Z7_FELCA	0.00191889	72.891	2	0.15472	1.43622e+09	9.40545e+08	6.19145e+08	2.04371e+09	1.73634e+09	1.87377e+09	56.159	9.6	3	Heat shock protein family A (Hsp70) member 13 OS=Felis catus OX=9685 GN=HSPA13 PE=3 SV=3	None
tr|M3VYT3|M3VYT3_FELCA	0.762183	0.696107	144	GMLHIEN[1]VSYGIEPLQN[1]SSR	7	GMLHIENVSYGIEPLQNSSR	tr|M3VYT3|M3VYT3_FELCA	0.00561066	44.054	3	3.2062	1.20602e+08	3.47028e+07	0	1.32875e+08	7.08876e+07	0	90.902	19.3	10	ADAM metallopeptidase domain 9 OS=Felis catus OX=9685 GN=ADAM9 PE=4 SV=2	None
tr|Q6TAW4|Q6TAW4_FELCA	0.655818	0.190366	33	LASPPSQGEVPPGPLPEAVLALYN[1]STR	24	LASPPSQGEVPPGPLPEAVLALYNSTR	tr|Q6TAW4|Q6TAW4_FELCA;tr|M3W421|M3W421_FELCA	9.91e-11	88.708	2	0.21455	3.59338e+08	3.66394e+08	0	7.38013e+08	4.05895e+08	5.16001e+08	25.593	24.3	3	TGF beta (Fragment) OS=Felis catus OX=9685 PE=2 SV=1	None
tr|M3VXY8|M3VXY8_FELCA	0.774119	0.322949	310	N[1]HTYNTYVGR	1	NHTYNTYVGR	tr|M3VXY8|M3VXY8_FELCA	9.84e-06	137.95	2	0.090939	1.23277e+09	9.21198e+08	8.37857e+08	1.15553e+09	9.96245e+08	1.71305e+09	64.479	32.3	11	Peptidylprolyl isomerase OS=Felis catus OX=9685 GN=FKBP10 PE=4 SV=2	None
tr|A0A337SNL8|A0A337SNL8_FELCA	0.0927026	NA	448	LQPFYN[1]TTR	6	LQPFYNTTR	tr|A0A337SNL8|A0A337SNL8_FELCA	0.00686218	80.231	2	0.15051	4.95967e+08	0	0	6.27114e+09	0	4.42904e+09	160.75	22.1	25	Alpha-2-macroglobulin like 1 OS=Felis catus OX=9685 GN=A2ML1 PE=4 SV=1	None
tr|M3W7T6|M3W7T6_FELCA	1.20547	0.354989	844	LQQFN[1]YTWLR	5	LQQFNYTWLR	tr|M3W7T6|M3W7T6_FELCA	0.00500117	76.85	2	-1.3408	5.43825e+08	6.34884e+08	5.33617e+08	5.3996e+08	4.07013e+08	0	106.84	7	3	Polypeptide N-acetylgalactosaminyltransferase OS=Felis catus OX=9685 GN=GALNT5 PE=3 SV=2	None
tr|A0A337SIC6|A0A337SIC6_FELCA	0.644208	0.379917	45	N[1]ASYYGNR	1	NASYYGNR	tr|A0A337SIC6|A0A337SIC6_FELCA;tr|M3VXZ3|M3VXZ3_FELCA	0.014143	80.438	2	-0.58377	1.45557e+08	2.95922e+08	0	4.96009e+08	3.51701e+08	1.80248e+08	54.807	16.3	8	DnaJ heat shock protein family (Hsp40) member C7 OS=Felis catus OX=9685 GN=DNAJC7 PE=4 SV=1	None
tr|M3XC31|M3XC31_FELCA	0.476684	NA	41	PGGN[1]VTVGVELLEHSPSQVTVK	4	PGGNVTVGVELLEHSPSQVTVK	tr|M3XC31|M3XC31_FELCA;tr|A0A337SB54|A0A337SB54_FELCA	4.97e-15	114.63	3	-0.4529	0	0	7.33906e+08	0	0	1.53961e+09	161.74	14.8	14	CD109 molecule OS=Felis catus OX=9685 GN=CD109 PE=4 SV=3	None
tr|M3VU91|M3VU91_FELCA	0.19651	0.205642	4075	LN[1]GTDPIVAADSK	2	LNGTDPIVAADSK	tr|M3VU91|M3VU91_FELCA;tr|M3X7K5|M3X7K5_FELCA	1.88e-05	111.66	2	-3.2975	1.4933e+09	7.77142e+08	5.6111e+08	6.3807e+09	6.4445e+08	7.38408e+09	504.66	24.5	71	LDL receptor related protein 1 OS=Felis catus OX=9685 GN=LRP1 PE=4 SV=3	None
tr|A0A2I2UHD0|A0A2I2UHD0_FELCA	1.28657	0.421586	64	DN[1]DSHYYFSDVR	2	DNDSHYYFSDVR	tr|A0A2I2UHD0|A0A2I2UHD0_FELCA;tr|M3VZW9|M3VZW9_FELCA	0.000341089	94.507	2	-0.071956	1.45418e+09	1.29428e+09	1.79684e+09	8.98546e+08	1.4567e+09	0	71.59	29.8	14	Acyl-CoA synthetase long chain family member 5 OS=Felis catus OX=9685 GN=ACSL5 PE=4 SV=2	None
tr|M3W9W5|M3W9W5_FELCA	0.811292	0.683303	726	GEGN[1]ETSNMVITWKPLR	4	GEGNETSNMVITWKPLR	tr|M3W9W5|M3W9W5_FELCA;tr|A0A2I2U6T7|A0A2I2U6T7_FELCA;tr|A0A2I2UZB1|A0A2I2UZB1_FELCA	2.15e-07	99.344	2	2.9487	1.52579e+09	1.13022e+09	4.22267e+08	6.95973e+08	9.82835e+08	2.11548e+09	139.93	24.6	19	L1 cell adhesion molecule OS=Felis catus OX=9685 GN=L1CAM PE=4 SV=3	None
tr|M3W1S6|M3W1S6_FELCA	3.55849	NA	138	VLQPLGPGALYVCGTNAFQPACDHLN[1]LTSFQFLGR	26	VLQPLGPGALYVCGTNAFQPACDHLNLTSFQFLGR	tr|M3W1S6|M3W1S6_FELCA;tr|A0A337SKV9|A0A337SKV9_FELCA	3.62e-41	127.4	3	-0.40906	4.5439e+08	6.46172e+08	0	1.54639e+08	0	0	94.867	22.7	12	Semaphorin 4D OS=Felis catus OX=9685 GN=SEMA4D PE=3 SV=3	None
tr|M3WL80|M3WL80_FELCA	0.60029	0.038369	228	QQEKPEGTETTAPTTN[1]GSIGDPSK	16	QQEKPEGTETTAPTTNGSIGDPSK	tr|M3WL80|M3WL80_FELCA;tr|A0A337SU89|A0A337SU89_FELCA;tr|A0A337SUI8|A0A337SUI8_FELCA	4.9e-17	112.88	2	-1.7323	8.74574e+08	9.48323e+08	0	1.26776e+09	1.55834e+09	1.72893e+09	40.671	19.9	5	LIM and cysteine rich domains 1 OS=Felis catus OX=9685 GN=LMCD1 PE=4 SV=3	None
tr|A0A2I2U723|A0A2I2U723_FELCA	0.608189	0.288877	144	NTN[1]FSCVFADPEQTAQR	3	NTNFSCVFADPEQTAQR	tr|A0A2I2U723|A0A2I2U723_FELCA	1.43e-24	148.46	2	2.1375	4.30804e+08	3.53531e+08	0	9.98659e+08	4.44783e+08	4.90995e+08	21.086	15	2	Interleukin 18 binding protein OS=Felis catus OX=9685 GN=IL18BP PE=4 SV=2	None
tr|M3WGW7|M3WGW7_FELCA	0.566511	NA	1649	QGGSGEALVN[1]FTQAEVYAGTVLYEHEMPPEPFWEVR	10	QGGSGEALVNFTQAEVYAGTVLYEHEMPPEPFWEVR	tr|M3WGW7|M3WGW7_FELCA	1.39e-30	108.9	3	-1.438	0	5.80569e+07	0	1.02481e+08	0	0	250.91	23.7	29	Chondroitin sulfate proteoglycan 4 OS=Felis catus OX=9685 GN=CSPG4 PE=4 SV=2	None
tr|A0A2I2UX16|A0A2I2UX16_FELCA	0.869456	0.663	107	QN[1]YSCNLK	2	QNYSCNLK	tr|A0A2I2UX16|A0A2I2UX16_FELCA	0.00103595	138.26	2	0.22069	4.8286e+09	5.94752e+09	3.91695e+09	6.37851e+09	7.58048e+09	2.94016e+09	110.63	33.3	25	Protein tyrosine phosphatase, receptor type C OS=Felis catus OX=9685 GN=PTPRC PE=4 SV=2	None
tr|M3WEV4|M3WEV4_FELCA	2.75171	NA	329	NPLGLIGPEN[1]ATGEMNPSHSK	10	NPLGLIGPENATGEMNPSHSK	tr|M3WEV4|M3WEV4_FELCA;tr|A0A2I2UUC2|A0A2I2UUC2_FELCA;tr|A0A2I2U4L9|A0A2I2U4L9_FELCA	1.28e-28	137.12	3	-1.8698	2.47959e+08	0	2.01579e+09	0	4.11335e+08	0	58.458	31.9	10	Biotinidase OS=Felis catus OX=9685 GN=BTD PE=4 SV=2	None
tr|M3WWN6|M3WWN6_FELCA	0.585562	0.411699	274	ITDIEN[1]GSLANIPR	6	ITDIENGSLANIPR	tr|M3WWN6|M3WWN6_FELCA	1.23e-52	200.19	2	-0.34461	1.27365e+10	9.84402e+09	1.11218e+10	1.3726e+10	9.39702e+09	3.44324e+10	42.319	30.9	6	Asporin OS=Felis catus OX=9685 GN=ASPN PE=3 SV=1	None
tr|M3X4T0|M3X4T0_FELCA	1.19854	0.507688	43	IYHPNINSN[1]GSICLDILR	9	IYHPNINSNGSICLDILR	tr|M3X4T0|M3X4T0_FELCA;tr|A0A2I2U852|A0A2I2U852_FELCA;tr|M3X3D6|M3X3D6_FELCA;tr|A0A2I2UMA4|A0A2I2UMA4_FELCA;tr|M3WU76|M3WU76_FELCA;tr|A0A337SH36|A0A337SH36_FELCA;tr|A0A2I2V2U8|A0A2I2V2U8_FELCA;tr|A0A337S4R5|A0A337S4R5_FELCA;tr|A0A2I2U7D7|A0A2I2U7D7_FELCA	3.14e-23	142.26	3	1.9995	0	5.10875e+09	6.99675e+09	4.29335e+09	3.99668e+09	6.86024e+09	12.421	16.5	1	Ubiquitin conjugating enzyme E2 D1 OS=Felis catus OX=9685 GN=UBE2D1 PE=3 SV=3	None
tr|A0A2I2UQD8|A0A2I2UQD8_FELCA	0.343693	NA	494	AN[0.904]NTGTLVITDPTR	2	ANNTGTLVITDPTR	tr|A0A2I2UQD8|A0A2I2UQD8_FELCA;tr|A0A2I2U968|A0A2I2U968_FELCA;tr|A0A337S344|A0A337S344_FELCA;tr|M3X487|M3X487_FELCA;tr|M3X8F4|M3X8F4_FELCA	0.00104382	72.315	2	0.76289	0	0	1.17091e+08	4.24308e+08	2.39145e+08	3.58601e+08	113.44	17.9	10	Contactin 1 OS=Felis catus OX=9685 GN=CNTN1 PE=4 SV=1	None
tr|M3WPP7|M3WPP7_FELCA	0.90559	0.846782	877	SILN[1]VTYN[1]VSSK	8	SILNVTYNVSSK	tr|M3WPP7|M3WPP7_FELCA	8.84e-05	113.24	2	0.3388	1.09926e+09	8.20999e+08	1.84722e+09	5.62358e+08	2.41442e+09	1.18347e+09	240.4	32	39	Maltase-glucoamylase 2 (putative) OS=Felis catus OX=9685 GN=MGAM2 PE=4 SV=3	None
tr|A0A337SGR1|A0A337SGR1_FELCA	3.1255	0.146694	1684	N[1]CTVCPADLVLLLDDSR	1	NCTVCPADLVLLLDDSR	tr|A0A337SGR1|A0A337SGR1_FELCA	1.22e-11	116.13	3	-2.397	1.32842e+08	1.66154e+08	1.31402e+08	0	7.49063e+07	1.68972e+07	205.93	15.7	21	Proprotein convertase subtilisin/kexin type 5 OS=Felis catus OX=9685 GN=PCSK5 PE=3 SV=1	None
tr|A0A222NT34|A0A222NT34_FELCA	2.49127	0.430977	501	DN[0.857]NSLICSGLGDCLCGQCVCHQSDIPNK	2	DNNSLICSGLGDCLCGQCVCHQSDIPNK	tr|A0A222NT34|A0A222NT34_FELCA;tr|M3VY84|M3VY84_FELCA;tr|A0A337SAY1|A0A337SAY1_FELCA	5.86e-49	151.19	3	-1.4153	1.67705e+09	5.87569e+08	0	4.57924e+08	0	4.51099e+08	84.764	25.5	15	Integrin beta OS=Felis catus OX=9685 GN=ITGB2 PE=2 SV=1	None
tr|M3WBF1|M3WBF1_FELCA	2.47267	0.0377403	405	DCLGN[1]WTWQEGSQQTLTCQAR	5	DCLGNWTWQEGSQQTLTCQAR	tr|M3WBF1|M3WBF1_FELCA;tr|A0A337SRM7|A0A337SRM7_FELCA	1.86e-124	227.95	3	-1.8124	2.32854e+09	2.45868e+09	0	1.46341e+09	4.14709e+08	1.02597e+09	58.023	38.3	12	Intercellular adhesion molecule 1 OS=Felis catus OX=9685 GN=ICAM1 PE=4 SV=3	Up
tr|A0A2I2UVC9|A0A2I2UVC9_FELCA	0.795585	0.235438	998	KGDILTLLN[1]STNK	9	KGDILTLLNSTNK	tr|A0A2I2UVC9|A0A2I2UVC9_FELCA;tr|A0A2I2U6D2|A0A2I2U6D2_FELCA;tr|A0A2I2UB74|A0A2I2UB74_FELCA;tr|A0A2I2UU45|A0A2I2UU45_FELCA;tr|M3W4T6|M3W4T6_FELCA;tr|A0A2I2V259|A0A2I2V259_FELCA	2.13e-87	242.92	2	-0.30048	3.60589e+08	4.6205e+08	4.53861e+08	6.36152e+08	4.11455e+08	5.56873e+08	282.05	38.2	1	Spectrin alpha, non-erythrocytic 1 OS=Felis catus OX=9685 GN=SPTAN1 PE=4 SV=2	None
tr|M3WI47|M3WI47_FELCA	1.05546	0.929461	332	LIDN[1]N[1]KTEEEIIHTLGNVCSK	5	LIDNNKTEEEIIHTLGNVCSK	tr|M3WI47|M3WI47_FELCA	0	367.96	2	-0.19687	2.02477e+10	2.38751e+10	1.02654e+10	3.40841e+10	3.5434e+09	1.3903e+10	57.907	37.6	15	Prosaposin OS=Felis catus OX=9685 GN=PSAP PE=4 SV=3	None
tr|M3WAM8|M3WAM8_FELCA	1.36614	0.275252	84	HGPGQTPDVKPVQN[1]GSQLFIK	14	HGPGQTPDVKPVQNGSQLFIK	tr|M3WAM8|M3WAM8_FELCA	1.32e-20	127.1	3	-1.1377	1.19917e+09	1.15611e+09	0	1.26403e+09	5.41332e+08	7.80688e+08	119.44	9	5	PHD finger protein 2 OS=Felis catus OX=9685 GN=PHF2 PE=4 SV=3	None
tr|M3WF16|M3WF16_FELCA	0.944831	0.885997	165	LN[1]ASLPALLLIR	2	LNASLPALLLIR	tr|M3WF16|M3WF16_FELCA	3.8e-08	138.63	2	0.12703	1.65141e+09	9.61591e+08	4.81071e+08	1.0263e+09	8.06963e+08	1.44147e+09	51.542	18.5	5	ATPase H+ transporting accessory protein 1 OS=Felis catus OX=9685 GN=ATP6AP1 PE=4 SV=3	None
tr|M3WI96|M3WI96_FELCA	1.97163	NA	163	EHYLSGVN[1]ESGSVFGVIVSYSNLDDK	8	EHYLSGVNESGSVFGVIVSYSNLDDK	tr|M3WI96|M3WI96_FELCA;tr|A0A2I2UHV9|A0A2I2UHV9_FELCA;tr|A0A337RWZ2|A0A337RWZ2_FELCA;tr|A0A337SE25|A0A337SE25_FELCA	4.39e-05	52.97	3	0.93	1.12756e+08	0	0	5.7189e+07	0	0	209.86	9.9	7	Plexin A4 OS=Felis catus OX=9685 GN=PLXNA4 PE=4 SV=3	None
tr|M3WCY7|M3WCY7_FELCA	2.18546	0.16837	507	LLLTAN[1]QTLTGQTSQVDWR	6	LLLTANQTLTGQTSQVDWR	tr|M3WCY7|M3WCY7_FELCA;tr|A0A2I2U310|A0A2I2U310_FELCA;tr|A0A337SPV6|A0A337SPV6_FELCA	1.51e-214	295.98	3	0.34326	1.20979e+10	7.52632e+09	1.61716e+10	1.73977e+09	1.11966e+10	3.44264e+09	139.32	21	19	NPC1 like intracellular cholesterol transporter 1 OS=Felis catus OX=9685 GN=NPC1L1 PE=4 SV=3	None
tr|M3X096|M3X096_FELCA	6.19796	0.279354	384	GAN[1]TTFDIYTEPWALDASQETR	3	GANTTFDIYTEPWALDASQETR	tr|M3X096|M3X096_FELCA	1.19e-162	256.92	2	1.4505	1.28161e+09	1.44735e+08	3.11872e+09	3.51156e+08	0	1.37723e+08	73.636	20.7	10	Carboxylic ester hydrolase OS=Felis catus OX=9685 GN=CEL PE=3 SV=2	None
tr|M3WDM5|M3WDM5_FELCA	0.723924	0.380752	91	YELCPFHN[1]VTQHEQTFR	8	YELCPFHNVTQHEQTFR	tr|M3WDM5|M3WDM5_FELCA	1.02e-10	106.93	4	-0.051712	2.31939e+08	2.05051e+08	9.46372e+07	1.97292e+08	0	2.92287e+08	34.267	22.1	4	N-acetylglucosamine-1-phosphate transferase subunit gamma OS=Felis catus OX=9685 GN=GNPTG PE=4 SV=3	None
tr|A0A337RZG8|A0A337RZG8_FELCA	0.869399	0.67999	45	AATFPLQVLGFEIDALNSVQFSN[1]HTGYPHWK	23	AATFPLQVLGFEIDALNSVQFSNHTGYPHWK	tr|A0A337RZG8|A0A337RZG8_FELCA;tr|M3W9L0|M3W9L0_FELCA	1.35e-117	208.58	4	0.15349	5.02185e+08	2.05077e+08	5.26843e+08	4.96284e+08	3.01786e+08	6.21423e+08	34.564	38.1	6	Pyridoxal kinase OS=Felis catus OX=9685 GN=PDXK PE=4 SV=1	None
tr|A0A2I2UBK6|A0A2I2UBK6_FELCA	4.36718	0.105116	45	FN[1]CTVSQGWK	2	FNCTVSQGWK	tr|A0A2I2UBK6|A0A2I2UBK6_FELCA;tr|M3W2M0|M3W2M0_FELCA	1.09e-10	160.36	2	-0.52108	1.55227e+09	9.47408e+08	2.50697e+09	3.63282e+08	3.99198e+08	3.83944e+08	36.512	24.9	5	Uncharacterized protein OS=Felis catus OX=9685 GN=IGSF5 PE=4 SV=1	None
tr|M3WYP9|M3WYP9_FELCA	91.4375	0.404135	1882	FKEN[1]LTQNINK	4	FKENLTQNINK	tr|M3WYP9|M3WYP9_FELCA	0.0258077	50.194	3	0.1768	7.81723e+08	7.7492e+10	2.31023e+09	5.47954e+08	0	3.95793e+07	332.22	0.8	2	WD repeat domain 87 OS=Felis catus OX=9685 GN=WDR87 PE=4 SV=3	None
tr|A0A2I2UXR9|A0A2I2UXR9_FELCA	1.32332	0.50082	1291	VILILDPAISGN[1]ETQPYPAFTR	12	VILILDPAISGNETQPYPAFTR	tr|A0A2I2UXR9|A0A2I2UXR9_FELCA	4.38e-50	166.27	2	1.7108	1.51356e+09	1.88057e+09	3.59572e+09	1.62366e+09	2.51068e+09	1.14773e+09	206.63	27.1	32	Maltase-glucoamylase OS=Felis catus OX=9685 GN=MGAM PE=4 SV=1	None
tr|A0A2I2UTI9|A0A2I2UTI9_FELCA	1.20474	0.279597	821	VVQQQQTN[1]QSSQLLDSVER	8	VVQQQQTNQSSQLLDSVER	tr|A0A2I2UTI9|A0A2I2UTI9_FELCA	4.7e-46	170.61	2	1.4534	3.44094e+08	3.35282e+08	3.21385e+08	1.9957e+08	3.20252e+08	3.10862e+08	149.83	6.6	6	Adhesion G protein-coupled receptor F5 OS=Felis catus OX=9685 GN=ADGRF5 PE=3 SV=2	None
tr|M3WHJ9|M3WHJ9_FELCA	4.1788	0.243537	166	MN[1]GTFLSLR	2	MNGTFLSLR	tr|M3WHJ9|M3WHJ9_FELCA	0.000389593	130.66	2	-0.40529	4.47201e+09	4.048e+09	2.04834e+08	8.61744e+08	0	5.30178e+08	32.277	33.3	6	Tissue factor OS=Felis catus OX=9685 GN=F3 PE=3 SV=2	None
tr|M3WDG7|M3WDG7_FELCA	0.805706	0.50904	69	NVLDRN[1]GDAYGFYN[1]DSVK	14	NVLDRNGDAYGFYNDSVK	tr|M3WDG7|M3WDG7_FELCA	1.33e-46	183.06	3	0.44955	7.44834e+09	7.24134e+09	1.30915e+10	1.14079e+10	7.38403e+09	1.56887e+10	63.277	33.6	15	Phospholipase B-like OS=Felis catus OX=9685 GN=PLBD1 PE=3 SV=2	None
tr|M3WEJ3|M3WEJ3_FELCA	1.0497	NA	242	VNLLAANTHN[0.92]TSMHMTGSGIYAPEAVK	10	VNLLAANTHNTSMHMTGSGIYAPEAVK	tr|M3WEJ3|M3WEJ3_FELCA	5.5e-07	63.291	4	-0.25233	0	0	4.26315e+08	0	8.70775e+07	7.25186e+08	53.791	11.6	3	Uncharacterized protein OS=Felis catus OX=9685 GN=LOC101097240 PE=4 SV=3	None
tr|M3VUJ2|M3VUJ2_FELCA	0.357751	0.0203561	131	ASSSFQPN[1]GTK	8	ASSSFQPNGTK	tr|M3VUJ2|M3VUJ2_FELCA	0.000897874	90.689	2	-0.030644	9.62605e+08	1.18977e+09	1.08642e+09	3.02495e+09	2.48233e+09	3.5459e+09	45.522	12.3	2	Napsin A aspartic peptidase OS=Felis catus OX=9685 GN=NAPSA PE=3 SV=2	Down
tr|A0A337SQ88|A0A337SQ88_FELCA	1.84744	0.056974	110	WIN[1]GTEWTSCFPIR	3	WINGTEWTSCFPIR	tr|A0A337SQ88|A0A337SQ88_FELCA;tr|M3WP48|M3WP48_FELCA	0.00286861	72.209	2	-0.18919	7.50633e+08	8.18777e+08	0	2.82952e+08	6.15974e+08	3.75332e+08	18.814	35.8	4	C-type lectin domain family 2 member D OS=Felis catus OX=9685 GN=CLEC2D PE=4 SV=1	None
tr|M3WG01|M3WG01_FELCA	1.46429	0.365175	1071	VVFLSPAVPEEPEAYN[1]LTALIQMDGHR	16	VVFLSPAVPEEPEAYNLTALIQMDGHR	tr|M3WG01|M3WG01_FELCA	4.11e-22	116.38	4	1.3236	5.3725e+09	7.63024e+09	7.01057e+09	6.3023e+09	6.41947e+09	9.45784e+08	204.84	32.1	31	Plexin B2 OS=Felis catus OX=9685 GN=PLXNB2 PE=4 SV=2	None
tr|A0A2I2ULS3|A0A2I2ULS3_FELCA	1.35563	0.642796	591	LN[1]FTNCSSFR	2	LNFTNCSSFR	tr|A0A2I2ULS3|A0A2I2ULS3_FELCA	0.000758724	102.53	2	-0.25862	1.27763e+08	2.53614e+08	0	7.29765e+07	0	2.08351e+08	176.47	17.4	15	Plexin C1 OS=Felis catus OX=9685 GN=PLXNC1 PE=4 SV=2	None
tr|M3W7T8|M3W7T8_FELCA	1.53224	0.336092	803	RFDN[1]FSSLNIQWESTR	4	RFDNFSSLNIQWESTR	tr|M3W7T8|M3W7T8_FELCA	2.41e-07	106.38	3	-0.038294	2.40456e+08	3.651e+08	3.29852e+08	1.21291e+08	3.74164e+08	1.15029e+08	204.57	22.9	26	Nucleoporin 210 OS=Felis catus OX=9685 GN=NUP210 PE=4 SV=3	None
tr|A0A2I2V4V4|A0A2I2V4V4_FELCA	0.261627	0.250982	337	LHIGN[1]YN[1]GTAGDALHFSK	7	LHIGNYNGTAGDALHFSK	tr|A0A2I2V4V4|A0A2I2V4V4_FELCA	1.1e-58	187.39	4	-0.80185	2.51292e+09	1.65161e+09	8.51789e+08	3.46369e+09	3.38342e+09	1.23264e+10	50.346	25.2	9	Fibrinogen like 2 OS=Felis catus OX=9685 GN=FGL2 PE=4 SV=1	None
tr|A0A2I2U7U8|A0A2I2U7U8_FELCA	1.53263	0.51178	327	IGPGEPLELLCN[1]VSGALPPPGR	12	IGPGEPLELLCNVSGALPPPGR	tr|A0A2I2U7U8|A0A2I2U7U8_FELCA	3.61e-06	75.533	3	0.36895	2.78742e+08	1.31382e+08	0	8.81203e+07	0	1.79474e+08	64.897	26.3	8	Immunoglobulin superfamily member 8 OS=Felis catus OX=9685 GN=IGSF8 PE=4 SV=1	None
tr|M3WAV9|M3WAV9_FELCA	1.63909	0.140984	172	AQN[1]YSQFWGMTLEEGFK	3	AQNYSQFWGMTLEEGFK	tr|M3WAV9|M3WAV9_FELCA;tr|A0A337SA15|A0A337SA15_FELCA	1.62e-51	188.27	2	-0.12903	9.83634e+08	1.57337e+09	1.31918e+09	9.15185e+08	1.07491e+09	3.74744e+08	54.503	23.4	8	Tubulointerstitial nephritis antigen OS=Felis catus OX=9685 GN=TINAG PE=3 SV=1	None
tr|M3W9V4|M3W9V4_FELCA	1.20772	NA	47	EGPAQAPPYHTEN[1]QTCQDR	13	EGPAQAPPYHTENQTCQDR	tr|M3W9V4|M3W9V4_FELCA	0.000143804	68.639	3	0.62864	5.48848e+08	0	3.15596e+08	3.57881e+08	0	0	46.375	10.3	2	Lymphotoxin beta receptor OS=Felis catus OX=9685 GN=LTBR PE=4 SV=2	None
tr|A0A2I2UIY1|A0A2I2UIY1_FELCA	1.37548	NA	329	N[1]QTSAVVSR	1	NQTSAVVSR	tr|A0A2I2UIY1|A0A2I2UIY1_FELCA;tr|A0A2I2UP03|A0A2I2UP03_FELCA;tr|A0A2I2V0M9|A0A2I2V0M9_FELCA	0.0406131	57.532	2	0.18873	1.29628e+08	0	0	0	1.69944e+08	1.85406e+07	140.15	27.1	22	LIM domain 7 OS=Felis catus OX=9685 GN=LMO7 PE=4 SV=2	None
tr|A0A337SUK1|A0A337SUK1_FELCA	0.969975	NA	612	ISDN[0.964]NTEFLLNFNEFIDR	4	ISDNNTEFLLNFNEFIDR	tr|A0A337SUK1|A0A337SUK1_FELCA;tr|A0A337S8R7|A0A337S8R7_FELCA;tr|A0A2I2U2E0|A0A2I2U2E0_FELCA;tr|A0A2I2UTD9|A0A2I2UTD9_FELCA;tr|M3WUB2|M3WUB2_FELCA	4.75e-23	141.07	2	-2.2304	0	0	2.25769e+08	3.26276e+08	1.39239e+08	0	117.7	18.8	1	Calcium voltage-gated channel auxiliary subunit alpha2delta 1 OS=Felis catus OX=9685 GN=CACNA2D1 PE=4 SV=1	None
tr|M3WPE0|M3WPE0_FELCA	1.76643	0.218795	139	SMNFIGQGTFSYYAISN[1]ATSLLK	17	SMNFIGQGTFSYYAISNATSLLK	tr|M3WPE0|M3WPE0_FELCA	3.77e-65	173.81	3	-1.1814	9.45068e+08	3.90656e+08	6.03651e+08	4.45029e+08	3.77299e+08	2.75581e+08	116.61	12.9	14	Collagen type XXVIII alpha 1 chain OS=Felis catus OX=9685 GN=COL28A1 PE=4 SV=3	None
tr|M3VTY8|M3VTY8_FELCA	0.935794	0.748353	140	N[1]ATYGHYEPGEEFHDVEDAETYK	1	NATYGHYEPGEEFHDVEDAETYK	tr|M3VTY8|M3VTY8_FELCA	5.83e-41	148.09	3	-0.89578	4.27471e+08	0	4.38932e+08	0	3.91699e+08	5.34149e+08	37.721	26.5	4	Reticulocalbin 3 OS=Felis catus OX=9685 GN=RCN3 PE=4 SV=2	None
tr|A0A2I2UL98|A0A2I2UL98_FELCA	0.633337	NA	191	SFFTDDDKHDHLTWEWN[1]LSIK	17	SFFTDDDKHDHLTWEWNLSIK	tr|A0A2I2UL98|A0A2I2UL98_FELCA	0.000249915	58.093	4	1.3051	1.70066e+08	1.50572e+08	0	0	0	2.53134e+08	22.893	73	11	Rho GDP dissociation inhibitor beta OS=Felis catus OX=9685 GN=ARHGDIB PE=4 SV=1	None
tr|M3X7Z4|M3X7Z4_FELCA	4.12116	0.0254491	616	VMSWWDYGYQIAGMAN[1]R	16	VMSWWDYGYQIAGMANR	tr|M3X7Z4|M3X7Z4_FELCA	3.17e-33	168.5	3	-0.31793	8.76321e+08	7.93156e+08	9.19469e+08	4.5375e+08	6.77231e+07	1.06734e+08	93.684	10.2	6	STT3B, catalytic subunit of the oligosaccharyltransferase complex OS=Felis catus OX=9685 GN=STT3B PE=4 SV=3	Up
tr|A0A337SEF3|A0A337SEF3_FELCA	1.17768	0.723995	114	WN[1]CSTVDNTSVFGR	2	WNCSTVDNTSVFGR	tr|A0A337SEF3|A0A337SEF3_FELCA	7.45e-33	173.06	2	-0.21425	5.5501e+08	6.45989e+08	1.53567e+08	4.3948e+08	2.03263e+08	5.07454e+08	42.355	11.3	3	Protein Wnt OS=Felis catus OX=9685 GN=WNT5A PE=3 SV=1	None
tr|M3XFG7|M3XFG7_FELCA	0.767825	NA	110	GN[0.994]QTSPWHNVDAFAPFEK	2	GNQTSPWHNVDAFAPFEK	tr|M3XFG7|M3XFG7_FELCA	0.0014196	51.566	3	-0.33496	0	1.41082e+08	0	1.83742e+08	0	0	63.327	7.8	3	Interferon alpha and beta receptor subunit 1 OS=Felis catus OX=9685 GN=IFNAR1 PE=4 SV=3	None
tr|A0A337SFF9|A0A337SFF9_FELCA	0.357892	0.224217	83	IN[1]SSSVCVSSISENDHGITFTCK	2	INSSSVCVSSISENDHGITFTCK	tr|A0A337SFF9|A0A337SFF9_FELCA;tr|M3W1H3|M3W1H3_FELCA	5.1e-23	120.33	3	0.48556	7.91574e+08	2.61437e+08	0	1.74852e+09	2.24292e+09	4.21955e+08	24.479	31.3	3	Transmembrane and immunoglobulin domain containing 1 OS=Felis catus OX=9685 GN=TMIGD1 PE=4 SV=1	None
tr|A0A291NGS6|A0A291NGS6_FELCA	0.243282	0.046011	215	GEN[1]FSCTASHPELK	3	GENFSCTASHPELK	tr|A0A291NGS6|A0A291NGS6_FELCA;tr|A0A291NGS1|A0A291NGS1_FELCA;tr|A0A291NGQ8|A0A291NGQ8_FELCA;tr|A0A291NGR7|A0A291NGR7_FELCA;tr|A0A291NGS0|A0A291NGS0_FELCA;tr|A0A291NGR9|A0A291NGR9_FELCA;tr|A0A291NGR1|A0A291NGR1_FELCA;tr|A0A291NGR0|A0A291NGR0_FELCA;tr|A0A291NGS7|A0A291NGS7_FELCA;tr|A0A291NGR3|A0A291NGR3_FELCA;tr|A0A291NGS8|A0A291NGS8_FELCA;tr|A0A291NGT0|A0A291NGT0_FELCA;tr|A0A291NGS9|A0A291NGS9_FE…	2.01e-25	159.41	2	-0.47735	2.02875e+10	1.20408e+10	1.31462e+10	4.37894e+10	6.06083e+10	8.25229e+10	39.881	28	1	IgA constant region (Fragment) OS=Felis catus OX=9685 PE=2 SV=1	Down
tr|M3W966|M3W966_FELCA	1.55274	0.337842	299	DEIGN[1]VSTSHLLILDDSVEMEIRPR	5	DEIGNVSTSHLLILDDSVEMEIRPR	tr|M3W966|M3W966_FELCA	4.16e-55	161.41	4	0.98364	8.00797e+08	2.16253e+09	2.04222e+09	4.45149e+08	1.30313e+09	1.47541e+09	68.518	42.5	17	Dolichyl-diphosphooligosaccharide--protein glycosyltransferase subunit 1 OS=Felis catus OX=9685 GN=RPN1 PE=3 SV=2	None
tr|A0A2I2V393|A0A2I2V393_FELCA	0.213249	0.0568123	90	NSASATTPLSGN[1]SSR	12	NSASATTPLSGNSSR	tr|A0A2I2V393|A0A2I2V393_FELCA;tr|A0A2I2U830|A0A2I2U830_FELCA;tr|A0A2I2UEX2|A0A2I2UEX2_FELCA;tr|M3VWJ2|M3VWJ2_FELCA	3.92e-10	127.62	2	0.48234	8.43484e+07	2.8649e+08	0	9.44725e+08	8.68554e+08	7.95216e+08	45.484	32.8	9	LRR binding FLII interacting protein 2 OS=Felis catus OX=9685 GN=LRRFIP2 PE=4 SV=2	None
tr|M3WXS7|M3WXS7_FELCA	1.20045	0.678283	1240	N[1]ISQDLEK	1	NISQDLEK	tr|M3WXS7|M3WXS7_FELCA	2.44e-06	182.29	2	0.1164	7.13535e+09	4.31075e+09	2.0281e+09	4.09595e+09	2.41656e+09	4.71183e+09	177.64	29	34	Laminin subunit gamma 1 OS=Felis catus OX=9685 GN=LAMC1 PE=4 SV=3	None
tr|M3W912|M3W912_FELCA	0.940992	0.929538	433	LLGHGQPLN[1]WTSLKPN[1]GILVELPR	9	LLGHGQPLNWTSLKPNGILVELPR	tr|M3W912|M3W912_FELCA	3.5e-68	173.55	3	-0.23608	8.43275e+07	5.88752e+08	1.63164e+09	4.93943e+08	7.70014e+08	1.18528e+09	54.45	25.6	8	Alpha-L-fucosidase OS=Felis catus OX=9685 GN=FUCA2 PE=3 SV=3	None
tr|M3WBP2|M3WBP2_FELCA	0.463412	0.251946	608	TVGFGTN[0.969]NSEHIAYLEHNPYEK	7	TVGFGTNNSEHIAYLEHNPYEK	tr|M3WBP2|M3WBP2_FELCA	8.67e-15	112.58	3	-0.7868	3.51919e+08	4.69377e+08	0	6.71756e+08	0	1.10052e+09	92.271	28.3	15	Cell division cycle 5 like OS=Felis catus OX=9685 GN=CDC5L PE=4 SV=1	None
sp|O46432|MA2B1_FELCA	1.38998	0.488697	347	LIQLVN[1]AQQQAN[1]GSR	12	LIQLVNAQQQANGSR	sp|O46432|MA2B1_FELCA	7.08e-54	210.14	2	0.52395	6.28592e+09	5.52934e+09	1.45856e+10	4.8377e+09	6.41051e+09	7.74554e+09	113.23	34.7	1	Lysosomal alpha-mannosidase OS=Felis catus OX=9685 GN=MAN2B1 PE=2 SV=1	None
tr|M3WLK8|M3WLK8_FELCA	4.53175	0.0419843	819	THEGSTLSQWSLGN[1]GTPVTSK	14	THEGSTLSQWSLGNGTPVTSK	tr|M3WLK8|M3WLK8_FELCA	0	367.05	3	-0.019555	2.51068e+10	2.40666e+10	4.05651e+10	8.65058e+09	6.95168e+09	4.1999e+09	99.941	30.5	16	Endoplasmic reticulum metallopeptidase 1 OS=Felis catus OX=9685 GN=ERMP1 PE=4 SV=3	Up
tr|M3WBE5|M3WBE5_FELCA	2.15363	0.272051	93	SSQGN[1]FSQGAGLPLLPSK	5	SSQGNFSQGAGLPLLPSK	tr|M3WBE5|M3WBE5_FELCA	1.1e-22	136.46	2	0.42494	4.8592e+09	3.32544e+09	1.04804e+09	1.99964e+09	9.77283e+08	1.31011e+09	131.03	34.7	26	Alpha-mannosidase OS=Felis catus OX=9685 GN=MAN2A1 PE=3 SV=3	None
tr|M3X660|M3X660_FELCA	0.290828	NA	70	EQSGAN[1]VSSYCLSSR	6	EQSGANVSSYCLSSR	tr|M3X660|M3X660_FELCA	9.83e-15	139.49	2	-1.4445	2.29026e+08	0	0	1.31782e+08	1.44321e+09	0	15.597	49.3	6	Uncharacterized protein OS=Felis catus OX=9685 PE=4 SV=3	None
tr|M3WBJ9|M3WBJ9_FELCA	0.741897	0.465019	109	ITNENFLDAYENSN[0.997]STEFANLASK	14	ITNENFLDAYENSNSTEFANLASK	tr|M3WBJ9|M3WBJ9_FELCA	1.23e-100	206.49	2	-0.265	1.12812e+09	6.77532e+08	4.48697e+08	1.31712e+09	1.21088e+09	5.10622e+08	94.719	22.5	10	Suppressor of tumorigenicity 14 protein homolog OS=Felis catus OX=9685 GN=ST14 PE=3 SV=2	None
tr|M3WJA0|M3WJA0_FELCA	0.572406	NA	106	NQITCHGLVGSFSN[1]CSFSNANQR	14	NQITCHGLVGSFSNCSFSNANQR	tr|M3WJA0|M3WJA0_FELCA	2.11e-08	83.871	3	-0.86438	1.04952e+09	4.14343e+08	1.46937e+08	9.38027e+08	0	0	52.995	29.5	9	CD5 molecule OS=Felis catus OX=9685 GN=CD5 PE=4 SV=3	None
tr|M3WPL0|M3WPL0_FELCA	2.39786	0.292319	50	SCGECIQAGPNCGWCVN[1]STFLQEGMPTSAR	17	SCGECIQAGPNCGWCVNSTFLQEGMPTSAR	tr|M3WPL0|M3WPL0_FELCA;tr|A0A2I2UHV6|A0A2I2UHV6_FELCA;sp|P53713|ITB1_FELCA	2.16e-67	168.09	3	-0.024279	7.80536e+09	4.77867e+09	1.23673e+09	1.69014e+09	1.82414e+09	2.24951e+09	88.222	39.2	21	Integrin beta OS=Felis catus OX=9685 GN=ITGB1 PE=3 SV=2	None
tr|A0A337SBQ0|A0A337SBQ0_FELCA	0.441621	0.12965	50	DN[1]FSIGYGPSSTAGPTCSLLQEAFR	2	DNFSIGYGPSSTAGPTCSLLQEAFR	tr|A0A337SBQ0|A0A337SBQ0_FELCA;sp|P49614|HEXB_FELCA;tr|G4XSW0|G4XSW0_FELCA;tr|A0A0A0MQ23|A0A0A0MQ23_FELCA;tr|O18795|O18795_FELCA	4.92e-43	154.86	2	0.74581	1.37041e+08	1.98122e+08	2.20094e+08	3.96827e+08	5.97064e+08	2.63425e+08	60.564	37.9	13	Beta-hexosaminidase OS=Felis catus OX=9685 GN=HEXB PE=3 SV=1	None
tr|M3WM81|M3WM81_FELCA	0.935459	NA	505	FSLSTEDSN[0.924]FTLTDNHDNTANITVK	9	FSLSTEDSNFTLTDNHDNTANITVK	tr|M3WM81|M3WM81_FELCA;tr|A0A337SJ76|A0A337SJ76_FELCA;tr|A0A337SGD0|A0A337SGD0_FELCA	4.6e-06	63.398	3	-2.4761	0	1.2497e+08	0	6.19359e+07	0	2.05249e+08	85.692	20.7	8	Cadherin 5 OS=Felis catus OX=9685 GN=CDH5 PE=4 SV=3	None
tr|M3WNH6|M3WNH6_FELCA	3.34095	0.155237	392	ITN[1]NTNFR	3	ITNNTNFR	tr|M3WNH6|M3WNH6_FELCA	1.13e-05	157.58	2	0.67158	1.53382e+10	1.16859e+10	3.28057e+10	7.40622e+09	8.89138e+09	1.61044e+09	68.99	14.9	6	Uncharacterized protein OS=Felis catus OX=9685 GN=CDHR5 PE=4 SV=3	None
tr|A0A337SQ35|A0A337SQ35_FELCA	1.86738	0.0123132	808	GILN[1]ATISVAEINHPVTTYK	4	GILNATISVAEINHPVTTYK	tr|A0A337SQ35|A0A337SQ35_FELCA;tr|A0A337SN31|A0A337SN31_FELCA;tr|M3WNV5|M3WNV5_FELCA	3.61e-56	180.8	2	0.22677	1.8202e+09	2.34548e+09	2.03261e+09	1.12225e+09	1.37539e+09	8.2161e+08	148.98	30.5	25	Carboxypeptidase D OS=Felis catus OX=9685 GN=CPD PE=4 SV=1	None
tr|A0A337SUI1|A0A337SUI1_FELCA	0.558972	NA	450	QEN[1]ISVGSVLLTVN[1]ATDPDSLQHQTIR	3	QENISVGSVLLTVNATDPDSLQHQTIR	tr|A0A337SUI1|A0A337SUI1_FELCA;tr|M3W235|M3W235_FELCA	2.37e-22	116.99	3	-1.0581	5.45404e+08	3.33877e+08	2.28213e+08	0	0	6.60435e+08	73.642	23.3	11	Cadherin 13 OS=Felis catus OX=9685 GN=CDH13 PE=4 SV=1	None
tr|M3XCG9|M3XCG9_FELCA	0.20795	NA	2035	N[1]GSHVDAVLDK	1	NGSHVDAVLDK	tr|M3XCG9|M3XCG9_FELCA;tr|A0A337SER1|A0A337SER1_FELCA;tr|A0A337SDT8|A0A337SDT8_FELCA	0.0263768	54.199	2	3.8252	0	0	2.85071e+07	0	1.37086e+08	0	422.4	17.9	44	Vacuolar protein sorting 13 homolog C OS=Felis catus OX=9685 GN=VPS13C PE=4 SV=3	None
tr|M3WI47|M3WI47_FELCA	0.57581	0.276927	80	DVITAAGDMLKDN[1]ATEQEILVYLER	13	DVITAAGDMLKDNATEQEILVYLER	tr|M3WI47|M3WI47_FELCA	0	378.63	3	0.15077	1.2967e+10	1.07944e+10	7.20454e+09	2.70523e+10	9.1237e+09	1.7602e+10	57.907	37.6	15	Prosaposin OS=Felis catus OX=9685 GN=PSAP PE=4 SV=3	None
tr|M3WPP7|M3WPP7_FELCA	3.75031	0.134976	859	QPMN[1]FTVSLK	4	QPMNFTVSLK	tr|M3WPP7|M3WPP7_FELCA	0.00477296	77.744	2	-0.69906	2.13264e+09	8.90151e+08	3.05573e+09	3.87436e+08	6.93101e+08	0	240.4	32	39	Maltase-glucoamylase 2 (putative) OS=Felis catus OX=9685 GN=MGAM2 PE=4 SV=3	None
tr|A0A2I2U6L5|A0A2I2U6L5_FELCA	0.0317929	NA	116	ALQATLTTQLQNFDDHFQHLLN[1]ESER	22	ALQATLTTQLQNFDDHFQHLLNESER	tr|A0A2I2U6L5|A0A2I2U6L5_FELCA;tr|M3X0U1|M3X0U1_FELCA	8.02e-75	184.3	3	-0.35263	1.62933e+07	0	0	0	0	5.12482e+08	61.376	22.1	7	Glypican 1 OS=Felis catus OX=9685 GN=GPC1 PE=3 SV=2	None
tr|M3XBS0|M3XBS0_FELCA	0.725223	0.228078	55	EKEEFAVPEN[1]SSVQQFK	10	EKEEFAVPENSSVQQFK	tr|M3XBS0|M3XBS0_FELCA;tr|M3WLU7|M3WLU7_FELCA;tr|M3XBF9|M3XBF9_FELCA	9.92e-45	173.28	3	1.0724	1.40897e+09	2.77091e+09	3.21871e+09	3.41828e+09	3.39521e+09	3.38834e+09	59.351	12.6	4	Ubiquilin 1 OS=Felis catus OX=9685 GN=UBQLN1 PE=4 SV=2	None
tr|M3X7W6|M3X7W6_FELCA	6.33544	0.0460885	384	NYSN[1]GTHNIEVIVQDSAGR	4	NYSNGTHNIEVIVQDSAGR	tr|M3X7W6|M3X7W6_FELCA	6.35e-96	213.03	2	0.66056	3.06688e+09	2.11025e+09	4.28813e+09	3.43118e+08	7.79076e+08	3.71823e+08	72.595	28	9	Transmembrane protein 62 OS=Felis catus OX=9685 GN=TMEM62 PE=4 SV=3	Up
tr|A0A2I2UP14|A0A2I2UP14_FELCA	1.13166	0.676272	327	HNIIPIFAVTN[1]YSYSYYER	11	HNIIPIFAVTNYSYSYYER	tr|A0A2I2UP14|A0A2I2UP14_FELCA;tr|M3W4M5|M3W4M5_FELCA	2.11e-81	204.05	2	-0.3992	7.57201e+09	8.75772e+09	8.89923e+09	3.59517e+09	8.35388e+09	1.03446e+10	202.78	36.1	3	Integrin beta OS=Felis catus OX=9685 GN=ITGB4 PE=3 SV=2	None
tr|M3WEV4|M3WEV4_FELCA	0.549535	0.0551111	307	SFWHHDMEN[1]ATGHLIIAQVAR	9	SFWHHDMENATGHLIIAQVAR	tr|M3WEV4|M3WEV4_FELCA;tr|A0A2I2UUC2|A0A2I2UUC2_FELCA;tr|A0A2I2U4L9|A0A2I2U4L9_FELCA	9.6e-21	124.69	4	-0.97122	2.23653e+08	1.52834e+08	2.60731e+08	3.54942e+08	3.18117e+08	4.86501e+08	58.458	31.9	10	Biotinidase OS=Felis catus OX=9685 GN=BTD PE=4 SV=2	None
tr|M3XF37|M3XF37_FELCA	0.690978	0.412186	53	VVRPDSELGERPAEDN[1]QSFQYDHEAFLGK	16	VVRPDSELGERPAEDNQSFQYDHEAFLGK	tr|M3XF37|M3XF37_FELCA	3.34e-43	139.19	4	0.65098	6.92903e+08	3.68401e+08	6.65205e+08	1.19374e+09	9.39873e+08	3.65036e+08	38.82	25.7	6	Uncharacterized protein OS=Felis catus OX=9685 GN=RCN1 PE=4 SV=3	None
tr|M3WNY7|M3WNY7_FELCA	1.25568	0.731392	541	QSPIISLWDPSGTPMRN[1]FTVDTVSK	17	QSPIISLWDPSGTPMRNFTVDTVSK	tr|M3WNY7|M3WNY7_FELCA	1.92e-08	81.263	3	0.40892	4.91049e+09	6.74591e+09	5.60755e+09	1.97525e+09	7.19057e+09	0	100.87	36.8	21	Chloride channel accessory 4 OS=Felis catus OX=9685 GN=CLCA4 PE=4 SV=3	None
tr|M3W9W0|M3W9W0_FELCA	0.700453	NA	351	VVEGN[1]HTVYR	5	VVEGNHTVYR	tr|M3W9W0|M3W9W0_FELCA;tr|A0A337SAD0|A0A337SAD0_FELCA;tr|A0A337SRK0|A0A337SRK0_FELCA	0.000146653	109.29	3	0.090982	2.48469e+08	0	0	4.95022e+08	3.45961e+08	2.23196e+08	46.325	19.3	4	Cytohesin 1 OS=Felis catus OX=9685 GN=CYTH1 PE=4 SV=3	None
tr|A0A2I2UQR1|A0A2I2UQR1_FELCA	0.994029	0.990928	531	THN[1]SSLEYNIFEGMECR	3	THNSSLEYNIFEGMECR	tr|A0A2I2UQR1|A0A2I2UQR1_FELCA;tr|A0A2I2V3P6|A0A2I2V3P6_FELCA	8.65e-125	258.82	3	-0.54118	2.21669e+09	2.95026e+09	4.80633e+08	2.51551e+09	2.42322e+09	7.42782e+08	73.547	26.3	11	Dihydropyrimidinase like 2 OS=Felis catus OX=9685 GN=DPYSL2 PE=4 SV=2	None
tr|M3WBF1|M3WBF1_FELCA	0.839047	0.655491	181	DDHLAN[1]FSCR	6	DDHLANFSCR	tr|M3WBF1|M3WBF1_FELCA;tr|M3WYZ5|M3WYZ5_FELCA	7.74e-11	163.66	3	-0.18639	5.70807e+09	3.78538e+09	1.29216e+09	5.1969e+09	3.41989e+09	4.2378e+09	58.023	38.3	12	Intercellular adhesion molecule 1 OS=Felis catus OX=9685 GN=ICAM1 PE=4 SV=3	None
tr|M3X4H1|M3X4H1_FELCA	4.30047	0.263382	683	NHN[0.964]GDIYEHQDPAFFGQN[1]SLLVN[1]SSR	23	NHNGDIYEHQDPAFFGQNSLLVNSSR	tr|M3X4H1|M3X4H1_FELCA;tr|B1Q4L3|B1Q4L3_FELCA	3.26e-127	223.18	4	-0.24591	3.47168e+09	2.49483e+09	1.19781e+10	2.6778e+08	3.35088e+09	5.54057e+08	210.62	35.7	41	Uncharacterized protein OS=Felis catus OX=9685 GN=SI PE=4 SV=3	None
tr|M3X4Z2|M3X4Z2_FELCA	1.98587	0.164971	380	KFN[1]ALFAQGN[1]YSEAAK	10	KFNALFAQGNYSEAAK	tr|M3X4Z2|M3X4Z2_FELCA	8.92e-61	200.69	2	4.3061	1.00697e+09	8.20084e+08	1.72117e+09	6.19302e+08	5.71858e+08	0	192.06	40	41	Clathrin heavy chain OS=Felis catus OX=9685 GN=CLTC PE=3 SV=3	None
tr|M3VZ93|M3VZ93_FELCA	2.18044	NA	874	TGPMVEDSGSLLLEYVN[1]GSACTTSDGR	17	TGPMVEDSGSLLLEYVNGSACTTSDGR	tr|M3VZ93|M3VZ93_FELCA	3.99e-90	196.41	3	-0.594	3.85594e+08	1.44657e+08	0	0	1.21592e+08	0	274.52	28.9	47	Insulin like growth factor 2 receptor OS=Felis catus OX=9685 GN=IGF2R PE=4 SV=3	None
tr|A0A337RYE3|A0A337RYE3_FELCA	2.41456	0.286714	137	LVQQPQN[0.999]ASTFINRPALGILPPENFVEK	7	LVQQPQNASTFINRPALGILPPENFVEK	tr|A0A337RYE3|A0A337RYE3_FELCA;tr|M3WQN5|M3WQN5_FELCA	5.52e-29	117.83	3	0.13118	1.77465e+09	9.42048e+08	3.64599e+09	3.19853e+08	2.07824e+09	2.37032e+08	56.326	43	15	4-aminobutyrate aminotransferase OS=Felis catus OX=9685 GN=ABAT PE=3 SV=1	None
tr|M3W8H0|M3W8H0_FELCA	2.49975	0.227875	201	MESSGDQVISN[1]SSQNK	11	MESSGDQVISNSSQNK	tr|M3W8H0|M3W8H0_FELCA	1.75e-123	258.41	2	-0.62093	1.25911e+09	5.35614e+09	3.56606e+09	1.29963e+09	1.29553e+09	1.47777e+09	34.492	30.3	7	Uncharacterized protein OS=Felis catus OX=9685 GN=BSG PE=4 SV=3	None
tr|M3W4V3|M3W4V3_FELCA	0.710634	0.708527	68	QLN[1]FTASGVAEAR	3	QLNFTASGVAEAR	tr|M3W4V3|M3W4V3_FELCA;tr|A0A337ST92|A0A337ST92_FELCA	1.22e-07	127.79	2	-0.035002	1.01361e+09	1.74364e+09	6.34218e+08	6.61462e+08	2.52016e+09	0	86.837	20.8	11	Integrin beta OS=Felis catus OX=9685 GN=ITGB7 PE=3 SV=1	None
tr|A0A2I2UTZ7|A0A2I2UTZ7_FELCA	3.30881	0.200248	161	VCYYPN[1]K	6	VCYYPNK	tr|A0A2I2UTZ7|A0A2I2UTZ7_FELCA	0.0278728	88.734	2	0.096821	2.6567e+09	9.82049e+08	4.59134e+09	4.48399e+08	1.80219e+09	2.36735e+08	150.58	33.2	27	Angiotensin-converting enzyme OS=Felis catus OX=9685 GN=ACE PE=3 SV=2	None
tr|A0A061DD19|A0A061DD19_FELCA	1.9754	0.335738	2790	CTN[1]GSLVYHEVLNAMQCTCSPR	3	CTNGSLVYHEVLNAMQCTCSPR	tr|A0A061DD19|A0A061DD19_FELCA;tr|A0A337S7R6|A0A337S7R6_FELCA;tr|M3W6M3|M3W6M3_FELCA	1.4e-38	149.12	3	0.02647	1.25744e+09	7.81914e+08	4.02852e+08	1.32699e+08	9.55247e+08	1.4836e+08	309.86	27.7	1	von Willebrand factor OS=Felis catus OX=9685 GN=VWF PE=2 SV=1	None
tr|A0A337S790|A0A337S790_FELCA	0.282774	NA	377	GN[1]GTGFQN[0.818]NSICWVR	2	GNGTGFQNNSICWVR	tr|A0A337S790|A0A337S790_FELCA;tr|M3VYY8|M3VYY8_FELCA	0.00274467	66.246	2	-0.39967	7.34494e+07	0	0	1.07995e+08	4.11498e+08	0	56.966	5.7	2	Adhesion G protein-coupled receptor G5 OS=Felis catus OX=9685 GN=ADGRG5 PE=3 SV=1	None
tr|M3W0J6|M3W0J6_FELCA	0.746664	0.603752	230	MTATGSGEN[1]STVAEHLIAQHSAIK	9	MTATGSGENSTVAEHLIAQHSAIK	tr|M3W0J6|M3W0J6_FELCA	5.48e-24	125.31	3	-0.048706	3.75848e+08	1.46023e+09	8.90703e+08	0	1.62197e+09	8.12661e+08	38.072	33.5	7	Uncharacterized protein OS=Felis catus OX=9685 GN=COPS6 PE=4 SV=3	None
tr|M3WBC6|M3WBC6_FELCA	0.937746	0.809436	305	AN[1]DSDQGANAEIDYTFHQAPEVVR	2	ANDSDQGANAEIDYTFHQAPEVVR	tr|M3WBC6|M3WBC6_FELCA	8.3e-24	122.39	3	0.29575	1.23557e+09	1.3516e+09	2.51838e+09	1.80978e+09	1.72182e+09	1.91288e+09	133.87	18.4	11	Protocadherin 1 OS=Felis catus OX=9685 GN=PCDH1 PE=4 SV=3	None
tr|M3WEF9|M3WEF9_FELCA	1.82813	0.609379	38	EEQVISLGPQVAEGENVFGVCHIFASFN[1]DTFVHVTDLSGK	28	EEQVISLGPQVAEGENVFGVCHIFASFNDTFVHVTDLSGK	tr|M3WEF9|M3WEF9_FELCA;tr|Q66TU2|Q66TU2_FELCA	2.45e-86	164.46	4	-0.11654	5.0229e+08	2.32953e+09	0	5.17907e+08	7.60004e+08	1.04563e+09	16.273	58.3	6	Uncharacterized protein OS=Felis catus OX=9685 GN=RPS14 PE=3 SV=3	None
tr|M3WUH9|M3WUH9_FELCA	4.96502	0.293459	144	SCIN[1]ESAIDSR	4	SCINESAIDSR	tr|M3WUH9|M3WUH9_FELCA	4.24e-06	134.13	2	-0.43697	8.46279e+09	1.26558e+10	5.19769e+10	9.27099e+07	1.33046e+10	1.32479e+09	85.57	26.3	17	Membrane metalloendopeptidase OS=Felis catus OX=9685 GN=MME PE=4 SV=2	None
tr|M3WPG8|M3WPG8_FELCA	1.48391	0.313705	106	N[1]SSWIFFCEEETR	1	NSSWIFFCEEETR	tr|M3WPG8|M3WPG8_FELCA	0.00052004	87.083	2	-0.38096	5.22705e+08	0	3.58311e+08	3.32247e+08	3.07731e+08	2.5059e+08	54.664	30	9	Glycoprotein-N-acetylgalactosamine 3-beta-galactosyltransferase 1 OS=Felis catus OX=9685 GN=B3GLCT PE=3 SV=3	None
tr|M3VX68|M3VX68_FELCA	4.78979	0.0450141	331	SSFAPPHFPVCMLGN[1]R	15	SSFAPPHFPVCMLGNR	tr|M3VX68|M3VX68_FELCA;tr|A0A337SQN6|A0A337SQN6_FELCA;tr|A0A2I2U7J3|A0A2I2U7J3_FELCA;tr|A0A2I2UF14|A0A2I2UF14_FELCA	6.8e-05	74.853	3	-0.34699	4.87297e+08	3.63394e+08	2.39821e+08	0	1.01495e+08	5.0288e+07	122.35	11.6	6	Solute carrier family 12 member 6 OS=Felis catus OX=9685 GN=SLC12A6 PE=4 SV=2	Up
tr|A0A337S6B4|A0A337S6B4_FELCA	2.59603	0.135973	286	GAYLVN[1]ITYNYPVR	6	GAYLVNITYNYPVR	tr|A0A337S6B4|A0A337S6B4_FELCA	1.44e-18	147.24	2	0.91988	3.67897e+09	2.9349e+09	3.30669e+09	7.11011e+08	1.83661e+09	0	38.939	45.1	9	Cell cycle control protein OS=Felis catus OX=9685 GN=TMEM30B PE=3 SV=1	None
tr|M3W0R2|M3W0R2_FELCA	1.32105	0.647977	662	PSN[1]DSTQLLCLPN[1]HMQASVSR	3	PSNDSTQLLCLPNHMQASVSR	tr|M3W0R2|M3W0R2_FELCA	9.36e-163	253.83	3	-0.12339	4.14441e+09	4.09931e+09	2.35491e+09	1.48463e+09	7.68946e+08	5.76932e+09	108.98	24.1	13	Uncharacterized protein OS=Felis catus OX=9685 PE=4 SV=3	None
sp|P08480|IPSG_FELCA	0.114896	0.398186	7	ASPPEVN[1]CSQYNR	7	ASPPEVNCSQYNR	sp|P08480|IPSG_FELCA	0.000337133	91.62	2	-0.84434	3.61902e+08	2.39084e+08	6.40103e+08	5.90587e+09	0	1.29538e+09	12.788	43.2	5	Double-headed protease inhibitor, submandibular gland OS=Felis catus OX=9685 PE=1 SV=1	None
tr|M3VU18|M3VU18_FELCA	2.00596	0.20317	758	EALDN[1]ATQLFQQWLSGTVR	5	EALDNATQLFQQWLSGTVR	tr|M3VU18|M3VU18_FELCA	0	358.57	2	-0.025755	3.95214e+10	2.87922e+10	3.87989e+10	8.21558e+09	3.74839e+10	7.69778e+09	109.48	36.1	26	Aminopeptidase OS=Felis catus OX=9685 GN=ENPEP PE=3 SV=1	None
tr|A0A2I2UZY7|A0A2I2UZY7_FELCA	2.27082	0.0694064	81	N[1]ASNMEYR	1	NASNMEYR	tr|A0A2I2UZY7|A0A2I2UZY7_FELCA;tr|M3W5R1|M3W5R1_FELCA	0.000145514	149.65	2	0.015308	4.01495e+09	3.57217e+09	6.22327e+09	2.52234e+09	2.30954e+09	1.24978e+09	31.379	45.4	10	Neuroplastin OS=Felis catus OX=9685 GN=NPTN PE=4 SV=1	None
tr|A0A2I2UTZ7|A0A2I2UTZ7_FELCA	0.989473	0.975954	443	IGLLDN[1]VSNDMESDINYLLK	6	IGLLDNVSNDMESDINYLLK	tr|A0A2I2UTZ7|A0A2I2UTZ7_FELCA	1.08e-55	171.79	2	0.28169	1.92961e+08	6.61649e+07	1.08365e+08	1.12436e+08	1.35164e+08	0	150.58	33.2	27	Angiotensin-converting enzyme OS=Felis catus OX=9685 GN=ACE PE=3 SV=2	None
tr|A0A2I2USS9|A0A2I2USS9_FELCA	2.01227	0.102749	76	NVIMNQPLDN[1]DTVASSFLK	10	NVIMNQPLDNDTVASSFLK	tr|A0A2I2USS9|A0A2I2USS9_FELCA;tr|A0A2I2U5Q4|A0A2I2U5Q4_FELCA;tr|M3WE45|M3WE45_FELCA;tr|A0A2I2U3C3|A0A2I2U3C3_FELCA;tr|A0A2I2U3W3|A0A2I2U3W3_FELCA;tr|A0A337SX56|A0A337SX56_FELCA	1.06e-55	179.46	2	-0.018131	6.99562e+09	6.36165e+09	1.10017e+10	2.65757e+09	6.56664e+09	2.88099e+09	125.79	30.9	18	Hephaestin OS=Felis catus OX=9685 GN=HEPH PE=3 SV=1	None
tr|M3VVR9|M3VVR9_FELCA	0.779147	0.373394	1117	YN[1]YTEDPTILK	2	YNYTEDPTILK	tr|M3VVR9|M3VVR9_FELCA	0.0009017	90.614	2	-0.52055	3.4255e+08	3.7329e+08	1.7109e+08	2.74069e+08	4.05194e+08	4.59072e+08	218.78	10	11	Plexin A1 OS=Felis catus OX=9685 GN=PLXNA1 PE=4 SV=2	None
tr|M3VU42|M3VU42_FELCA	0.29928	0.164346	419	IIIHENYN[0.998]GSSYENDIALIEMK	8	IIIHENYNGSSYENDIALIEMK	tr|M3VU42|M3VU42_FELCA;tr|A0A2I2U350|A0A2I2U350_FELCA	2.03e-107	214.44	2	1.5929	1.23159e+09	2.06044e+09	1.31366e+09	7.79186e+09	1.99642e+09	5.6009e+09	65.125	35	10	Uncharacterized protein OS=Felis catus OX=9685 GN=CFI PE=3 SV=3	None
tr|M3W9A8|M3W9A8_FELCA	1.20724	0.662855	1114	TN[1]VSHVVGQLDDIR	2	TNVSHVVGQLDDIR	tr|M3W9A8|M3W9A8_FELCA	9.77e-10	122.63	3	-0.5882	5.59586e+08	2.32803e+08	3.59344e+08	5.17138e+08	2.63692e+08	1.73195e+08	142.3	10.2	9	N-acetylglucosamine-1-phosphate transferase subunits alpha and beta OS=Felis catus OX=9685 GN=GNPTAB PE=4 SV=2	None
tr|A0A2I2UZ44|A0A2I2UZ44_FELCA	1.09789	NA	855	SDFQVNLNN[0.964]ASRSQSSHSYDDSTLPLIDR	9	SDFQVNLNNASRSQSSHSYDDSTLPLIDR	tr|A0A2I2UZ44|A0A2I2UZ44_FELCA;tr|M3W695|M3W695_FELCA;tr|A0A337S7Q5|A0A337S7Q5_FELCA;tr|A0A337S0J6|A0A337S0J6_FELCA	8.94e-43	133.61	3	0.1562	2.43495e+08	0	0	0	0	2.21784e+08	104.81	36.7	1	Catenin delta 1 OS=Felis catus OX=9685 GN=CTNND1 PE=4 SV=2	None
tr|A0A2I2U432|A0A2I2U432_FELCA	3.78737	0.13172	1765	NLQVYN[1]ATSN[1]SLTVK	6	NLQVYNATSNSLTVK	tr|A0A2I2U432|A0A2I2U432_FELCA;tr|M3WZM8|M3WZM8_FELCA;tr|M3XED7|M3XED7_FELCA;tr|A0A341ZMI2|A0A341ZMI2_FELCA;tr|A0A337SQ09|A0A337SQ09_FELCA;tr|A0A337RU52|A0A337RU52_FELCA	5.15e-26	161.04	2	1.0124	1.93723e+10	1.85932e+10	5.78513e+09	2.91257e+09	3.39017e+09	5.24899e+09	332.87	20.2	45	Collagen type XII alpha 1 chain OS=Felis catus OX=9685 GN=COL12A1 PE=4 SV=1	None
tr|A0A2I2UXU4|A0A2I2UXU4_FELCA	5.61695	0.0030118	239	VN[1]N[1]SSLIGLGYTQTLKPGIK	3	VNNSSLIGLGYTQTLKPGIK	tr|A0A2I2UXU4|A0A2I2UXU4_FELCA	4.82e-35	147.25	3	0.72446	8.56479e+09	1.0627e+10	8.16538e+09	3.27742e+09	1.21276e+09	3.80294e+08	30.756	41	8	Uncharacterized protein OS=Felis catus OX=9685 GN=VDAC1 PE=4 SV=1	Up
tr|A0A2I2U260|A0A2I2U260_FELCA	1.85803	0.00737783	70	N[1]ETIWYVR	1	NETIWYVR	tr|A0A2I2U260|A0A2I2U260_FELCA	0.00398583	95.909	2	-0.15394	4.35687e+08	4.21317e+08	5.08713e+08	2.60652e+08	0	2.2937e+08	9.228	9.9	1	V-type proton ATPase subunit OS=Felis catus OX=9685 GN=ATP6V0E2 PE=3 SV=1	None
tr|M3WB05|M3WB05_FELCA	1.16139	0.849742	359	KN[1]GSYCVLQMDPSYSPDENEVR	2	KNGSYCVLQMDPSYSPDENEVR	tr|M3WB05|M3WB05_FELCA	5.92e-15	114.76	3	-0.69567	0	1.68344e+09	4.50817e+08	8.3023e+08	9.58578e+08	9.67703e+08	64.821	26.2	11	5-aminoimidazole-4-carboxamide ribonucleotide formyltransferase/IMP cyclohydrolase OS=Felis catus OX=9685 GN=ATIC PE=3 SV=1	None
tr|A0A337S474|A0A337S474_FELCA	0.336931	0.02564	301	EN[1]TTDYLYPEQLK	2	ENTTDYLYPEQLK	tr|A0A337S474|A0A337S474_FELCA;tr|M3WMV1|M3WMV1_FELCA	0.000228279	96.135	2	0.62013	2.53157e+08	1.34997e+08	0	4.77431e+08	5.4925e+08	7.01357e+08	45.69	26.1	6	Plasminogen activator, urokinase OS=Felis catus OX=9685 GN=PLAU PE=3 SV=1	Down
tr|M3WK35|M3WK35_FELCA	0.91664	NA	178	NAN[0.989]ISYAFDTHTNTQIVPR	3	NANISYAFDTHTNTQIVPR	tr|M3WK35|M3WK35_FELCA	4.11e-18	123.59	3	-0.21594	1.90125e+08	0	0	1.6496e+08	2.29784e+08	2.275e+08	27.457	8.2	1	Uncharacterized protein OS=Felis catus OX=9685 GN=OLFML2B PE=4 SV=3	None
tr|M3WE87|M3WE87_FELCA	4.06832	0.115119	786	FEITVGMPYSGAN[1]GSR	13	FEITVGMPYSGANGSR	tr|M3WE87|M3WE87_FELCA	4.54e-06	89.911	2	3.8713	1.80085e+09	5.80549e+08	1.38866e+09	3.63099e+08	0	2.54692e+08	99.991	12.8	7	Uncharacterized protein OS=Felis catus OX=9685 GN=WFS1 PE=4 SV=2	None
tr|M3WKD0|M3WKD0_FELCA	1.484	0.468464	125	YSVQLMGFIYN[1]LSDTQIFPN[1]ASSK	20	YSVQLMGFIYNLSDTQIFPNASSK	tr|M3WKD0|M3WKD0_FELCA;tr|C6GGN9|C6GGN9_FELCA	1.47e-42	151.71	2	-3.1706	4.60441e+08	3.69466e+08	2.44517e+08	3.50923e+08	1.31748e+08	0	44.376	27.9	7	Uncharacterized protein OS=Felis catus OX=9685 GN=LAMP1 PE=3 SV=3	None
tr|A0A337SPT2|A0A337SPT2_FELCA	1.10053	0.841277	572	GLLGHSN[1]ATIQWHIPGTAQPGIYR	7	GLLGHSNATIQWHIPGTAQPGIYR	tr|A0A337SPT2|A0A337SPT2_FELCA;tr|A0A337SSI9|A0A337SSI9_FELCA;tr|M3XC00|M3XC00_FELCA	2.39e-13	103.31	3	1.2565	6.41098e+08	5.61712e+08	3.24051e+08	1.7201e+08	3.94928e+08	8.20453e+08	68.708	28.1	12	N-acylsphingosine amidohydrolase 2 OS=Felis catus OX=9685 GN=ASAH2 PE=4 SV=1	None
tr|M3W923|M3W923_FELCA	0.781932	0.608044	456	N[1]GTMTCVQPLGDSSYK	1	NGTMTCVQPLGDSSYK	tr|M3W923|M3W923_FELCA;tr|A0A337S3S4|A0A337S3S4_FELCA;tr|A0A337SFC4|A0A337SFC4_FELCA	7.96e-07	98.408	2	0.60297	1.39619e+09	1.76971e+09	0	1.4952e+09	1.12453e+09	3.4535e+09	83.834	7.7	3	Selectin P OS=Felis catus OX=9685 GN=SELP PE=4 SV=3	None
tr|A0A2I2UG73|A0A2I2UG73_FELCA	0.510639	NA	211	HYTN[1]ASDGLCTR	4	HYTNASDGLCTR	tr|A0A2I2UG73|A0A2I2UG73_FELCA;tr|A0A2I2V1Z0|A0A2I2V1Z0_FELCA;tr|M3WH17|M3WH17_FELCA	0.00114908	84.365	2	0.55305	0	1.99501e+08	0	3.15884e+08	4.65495e+08	0	58.031	23.2	7	Tyrosine-protein kinase OS=Felis catus OX=9685 GN=LCK PE=3 SV=1	None
tr|A0A337SPR9|A0A337SPR9_FELCA	0.669308	NA	75	LQLEAVN[1]ITDLSK	7	LQLEAVNITDLSK	tr|A0A337SPR9|A0A337SPR9_FELCA	0.000682109	83.692	2	0.19524	0	1.41448e+08	0	1.43337e+08	0	2.79331e+08	16.171	22.4	2	Interleukin-1 OS=Felis catus OX=9685 GN=IL1RN PE=3 SV=1	None
tr|M3WX61|M3WX61_FELCA	0.877709	0.843147	77	VHN[1]TFLHDSFEN[1]VSDTCLLSN[1]VTCK	12	VHNTFLHDSFENVSDTCLLSNVTCK	tr|M3WX61|M3WX61_FELCA	1.07e-85	198.55	3	-0.41167	2.6356e+09	1.09695e+10	1.75192e+09	8.3171e+09	6.12446e+09	3.05518e+09	17.854	64.3	7	Ribonuclease A family member k6 OS=Felis catus OX=9685 GN=RNASE6 PE=3 SV=1	None
tr|M3W7D3|M3W7D3_FELCA	0.248272	0.0742759	252	KVN[1]ETPGPLPIISWCGSLDSR	3	KVNETPGPLPIISWCGSLDSR	tr|M3W7D3|M3W7D3_FELCA	8.51e-15	115.54	3	0.049983	2.44927e+08	7.76489e+07	0	7.04807e+08	5.92485e+08	6.51637e+08	58.515	23.6	7	KDEL motif containing 2 OS=Felis catus OX=9685 GN=KDELC2 PE=4 SV=3	None
tr|A0A2I2UDZ7|A0A2I2UDZ7_FELCA	1.38699	0.7117	353	CGPACPATCN[1]SEATPSN[1]CSGR	17	CGPACPATCNSEATPSNCSGR	tr|A0A2I2UDZ7|A0A2I2UDZ7_FELCA	6.66e-38	151.96	2	1.1929	5.23836e+08	1.01591e+09	1.47021e+09	1.59172e+08	1.28758e+09	0	273.91	46.8	67	Uncharacterized protein OS=Felis catus OX=9685 GN=FCGBP PE=4 SV=2	None
tr|M3XD71|M3XD71_FELCA	1.98646	NA	295	KCDGGAIN[0.998]CTNVQVCDSPFHCTQEEAR	8	KCDGGAINCTNVQVCDSPFHCTQEEAR	tr|M3XD71|M3XD71_FELCA	5.32e-21	107.01	4	-0.13626	1.09842e+09	0	0	4.29286e+08	6.45458e+08	5.84121e+08	38.873	55.8	14	Pyrophosphatase (inorganic) 2 OS=Felis catus OX=9685 GN=PPA2 PE=4 SV=1	None
tr|A0A2I2UUI8|A0A2I2UUI8_FELCA	1.27368	0.779367	674	YMGLPTPQDN[1]LDYYKN[1]STVMSR	16	YMGLPTPQDNLDYYKNSTVMSR	tr|A0A2I2UUI8|A0A2I2UUI8_FELCA;sp|Q9N2I7|DPP4_FELCA;tr|M3W283|M3W283_FELCA;tr|A0A337S073|A0A337S073_FELCA	9.83e-50	161.04	3	-0.61015	3.76099e+09	2.99654e+09	1.47364e+10	1.93323e+09	1.25436e+10	2.39857e+09	87.558	34	21	Dipeptidyl peptidase 4 OS=Felis catus OX=9685 GN=DPP4 PE=3 SV=1	None
tr|M3XB41|M3XB41_FELCA	0.806571	0.272503	223	KWEN[1]GTFPGWPK	4	KWENGTFPGWPK	tr|M3XB41|M3XB41_FELCA	1.26e-10	150.69	2	-0.79653	1.01913e+09	1.31938e+09	0	1.58946e+09	1.31577e+09	1.44374e+09	58.891	28.5	9	Splicing factor 3a subunit 3 OS=Felis catus OX=9685 GN=SF3A3 PE=4 SV=3	None
tr|A0A2I2U3Y8|A0A2I2U3Y8_FELCA	1.08902	0.906183	113	DTSDGFISN[1]LTIQR	9	DTSDGFISNLTIQR	tr|A0A2I2U3Y8|A0A2I2U3Y8_FELCA;tr|M3WPP5|M3WPP5_FELCA;tr|A0A2I2UQ94|A0A2I2UQ94_FELCA	6.55e-53	205.96	2	-0.043567	1.04987e+10	3.32576e+09	7.6123e+08	5.23145e+09	2.79075e+09	5.37115e+09	61.02	16.7	9	Prolyl 4-hydroxylase subunit alpha 1 OS=Felis catus OX=9685 GN=P4HA1 PE=4 SV=1	None
tr|M3VYM8|M3VYM8_FELCA	0.877331	NA	175	SSHN[1]N[1]GTCFGTDLNR	5	SSHNNGTCFGTDLNR	tr|M3VYM8|M3VYM8_FELCA	9.75e-66	213.69	2	-0.73952	2.78665e+09	6.56355e+08	5.0747e+08	0	1.50094e+09	0	42.703	39.7	10	Carboxypeptidase O OS=Felis catus OX=9685 GN=CPO PE=4 SV=3	None
tr|M3W2S3|M3W2S3_FELCA	0.939492	NA	451	LLQVLN[1]LSHCLLDTSNQHLLAGLVDLR	6	LLQVLNLSHCLLDTSNQHLLAGLVDLR	tr|M3W2S3|M3W2S3_FELCA	1.32e-74	181.92	3	0.61152	0	2.49535e+08	0	0	7.0809e+07	4.60404e+08	74.106	18.2	7	CD180 molecule OS=Felis catus OX=9685 GN=CD180 PE=4 SV=1	None
tr|A0A337SSI6|A0A337SSI6_FELCA	1.44506	0.371038	172	VPDSCCVN[1]VTQGCGISFK	8	VPDSCCVNVTQGCGISFK	tr|A0A337SSI6|A0A337SSI6_FELCA;sp|Q76B49|CD63_FELCA	6.84e-156	278.4	3	-0.62998	4.27841e+09	7.32958e+09	2.95502e+09	2.40376e+09	3.76948e+09	3.90454e+09	25.709	26.9	5	Tetraspanin OS=Felis catus OX=9685 GN=CD63 PE=3 SV=1	None
tr|M3VUX6|M3VUX6_FELCA	1.49413	0.685306	177	DAEACN[1]ATNWIEYMFSK	6	DAEACNATNWIEYMFSK	tr|M3VUX6|M3VUX6_FELCA;tr|Q9N0Q0|Q9N0Q0_FELCA;tr|Q8MKD8|Q8MKD8_FELCA;tr|Q8MI49|Q8MI49_FELCA;tr|A0A2I2UCH5|A0A2I2UCH5_FELCA	5.8e-33	170	2	0.43884	1.74209e+09	2.42836e+08	1.93292e+08	4.80104e+08	3.25454e+08	6.52291e+08	140.88	18	13	Uncharacterized protein OS=Felis catus OX=9685 GN=NPC1 PE=4 SV=2	None
tr|M3W4Q6|M3W4Q6_FELCA	2.15596	0.214869	65	SAEFFN[1]YTVR	6	SAEFFNYTVR	tr|M3W4Q6|M3W4Q6_FELCA	6.49e-11	164.97	2	0.2414	9.15865e+09	6.16498e+09	2.98787e+09	5.91518e+08	3.00112e+09	4.9008e+09	84.96	18.4	10	Procollagen-lysine,2-oxoglutarate 5-dioxygenase 3 OS=Felis catus OX=9685 GN=PLOD3 PE=4 SV=3	None
tr|A0A2I2UJS0|A0A2I2UJS0_FELCA	1.04171	0.934218	346	LIQLVN[1]AQQAN[1]GSR	11	LIQLVNAQQANGSR	tr|A0A2I2UJS0|A0A2I2UJS0_FELCA	1.16e-25	164.64	2	-0.66152	5.75062e+09	1.35899e+10	2.77168e+10	1.29251e+10	2.02042e+10	1.20439e+10	113.09	36.6	2	Alpha-mannosidase OS=Felis catus OX=9685 GN=MAN2B1 PE=3 SV=1	None
tr|M3VU91|M3VU91_FELCA	0.631929	0.765053	446	FN[1]STDYQVVTR	2	FNSTDYQVVTR	tr|M3VU91|M3VU91_FELCA;tr|M3X7K5|M3X7K5_FELCA	4.42e-14	155.48	2	0.87326	6.80453e+09	2.5349e+09	2.01273e+09	3.14403e+08	0	1.16618e+10	504.66	24.5	71	LDL receptor related protein 1 OS=Felis catus OX=9685 GN=LRP1 PE=4 SV=3	None
tr|A0A2I2UZY7|A0A2I2UZY7_FELCA	3.04811	0.00579548	55	DSPVLPVTLQCN[1]LTSSSHTLTYSYWTK	12	DSPVLPVTLQCNLTSSSHTLTYSYWTK	tr|A0A2I2UZY7|A0A2I2UZY7_FELCA;tr|M3W5R1|M3W5R1_FELCA	4.52e-90	189.18	3	0.21196	1.50846e+10	1.29376e+10	1.14539e+10	3.35885e+09	4.97038e+09	4.62179e+09	31.379	45.4	10	Neuroplastin OS=Felis catus OX=9685 GN=NPTN PE=4 SV=1	Up
tr|O19434|O19434_FELCA	0.484733	0.338765	143	FSPPVIN[1]VTWLR	7	FSPPVINVTWLR	tr|O19434|O19434_FELCA;tr|A0A2I2V567|A0A2I2V567_FELCA;tr|A0A2I2UUB6|A0A2I2UUB6_FELCA;tr|O19433|O19433_FELCA;tr|O19432|O19432_FELCA;tr|M3VX37|M3VX37_FELCA;tr|C6ZK74|C6ZK74_FELCA;tr|C6ZK73|C6ZK73_FELCA;tr|A0A341ZMH0|A0A341ZMH0_FELCA	5.52e-31	190.36	2	-0.36392	7.02775e+10	7.23415e+10	2.76681e+10	1.54554e+11	1.75684e+11	2.10633e+10	28.43	37.4	2	MHC class II antigen OS=Felis catus OX=9685 GN=DRA PE=2 SV=1	None
tr|M3WH78|M3WH78_FELCA	0.918648	0.894382	434	IAVDSAAGPYQN[1]HTVVFLGSEK	12	IAVDSAAGPYQNHTVVFLGSEK	tr|M3WH78|M3WH78_FELCA;tr|A0A337SET2|A0A337SET2_FELCA;tr|A0A2I2U038|A0A2I2U038_FELCA	1.68e-15	116.45	3	-0.45844	3.17615e+08	2.37907e+08	4.77996e+08	1.81556e+08	7.66461e+08	1.77026e+08	108.44	15.3	8	Semaphorin 6A OS=Felis catus OX=9685 GN=SEMA6A PE=3 SV=2	None
tr|M3W183|M3W183_FELCA	1.20301	0.574686	367	N[1]ESVHN[1]QVEALLSTLEK	1	NESVHNQVEALLSTLEK	tr|M3W183|M3W183_FELCA;tr|A0A337S9P8|A0A337S9P8_FELCA	1.96e-52	197.67	3	0.67953	9.47863e+08	2.31058e+09	2.02318e+09	1.38416e+09	1.10489e+09	1.90127e+09	76.703	30.3	13	Nicastrin OS=Felis catus OX=9685 GN=NCSTN PE=4 SV=3	None
tr|A0A2I2UF78|A0A2I2UF78_FELCA	1.99606	NA	1007	LSISFPN[1]STSDGYPVLYPSGWSSSNNANCR	7	LSISFPNSTSDGYPVLYPSGWSSSNNANCR	tr|A0A2I2UF78|A0A2I2UF78_FELCA	1.14e-05	49.087	3	-0.29057	8.00936e+08	0	3.80813e+08	0	2.96021e+08	0	131.01	31	21	Integrin subunit alpha 1 OS=Felis catus OX=9685 GN=ITGA1 PE=3 SV=1	None
tr|A0A337SJD7|A0A337SJD7_FELCA	1.89512	0.532568	582	LCHTHGWN[1]ETSELMPPGAVFSCLYR	8	LCHTHGWNETSELMPPGAVFSCLYR	tr|A0A337SJD7|A0A337SJD7_FELCA;tr|M3VZ10|M3VZ10_FELCA;tr|A0A337S123|A0A337S123_FELCA;tr|A0A2I2URA0|A0A2I2URA0_FELCA	7.58e-06	62.193	4	-1.3369	7.53847e+08	2.35019e+08	0	1.18126e+08	0	4.03671e+08	134.13	26.9	20	Golgi glycoprotein 1 OS=Felis catus OX=9685 GN=GLG1 PE=4 SV=1	None
tr|M3X665|M3X665_FELCA	2.42473	0.0210248	268	ASVSFLHFN[1]VSNCEK	9	ASVSFLHFNVSNCEK	tr|M3X665|M3X665_FELCA	6.67e-43	195.23	2	-0.94264	1.0025e+09	9.32767e+08	1.16875e+09	3.33763e+08	6.71509e+08	2.74877e+08	91.701	26.4	14	CUB domain containing protein 1 OS=Felis catus OX=9685 GN=CDCP1 PE=4 SV=3	Up
tr|M3W4S3|M3W4S3_FELCA	0.261236	0.13789	231	N[1]TN[1]FN[1]FTELLK	5	NTNFNFTELLK	tr|M3W4S3|M3W4S3_FELCA;tr|E3UTY9|E3UTY9_FELCA;tr|Q3ZU89|Q3ZU89_FELCA	2.45e-46	257.8	2	0.094288	5.66859e+10	4.86037e+10	3.91004e+10	2.41469e+11	7.05477e+10	2.40702e+11	38.302	39.6	13	Haptoglobin OS=Felis catus OX=9685 GN=HP PE=3 SV=1	None
tr|A0A2I2U0E6|A0A2I2U0E6_FELCA	1.3301	0.492303	175	PVAHIDWEGDLGEMESTTTSFPN[1]ETATIVSQYK	23	PVAHIDWEGDLGEMESTTTSFPNETATIVSQYK	tr|A0A2I2U0E6|A0A2I2U0E6_FELCA;tr|M3WK30|M3WK30_FELCA;tr|A0A2I2UY51|A0A2I2UY51_FELCA	2.24e-21	92.865	4	-1.2973	2.96348e+08	1.23186e+08	3.68808e+08	1.9792e+08	2.71063e+08	1.23711e+08	51.577	16.6	3	Nectin cell adhesion molecule 3 OS=Felis catus OX=9685 GN=NECTIN3 PE=4 SV=2	None
tr|M3WSA1|M3WSA1_FELCA	0.509665	0.398644	70	SQSPPVN[1]VSLYYEALCPGCR	7	SQSPPVNVSLYYEALCPGCR	tr|M3WSA1|M3WSA1_FELCA	5.96e-06	88.176	2	2.1742	0	2.4447e+08	1.08594e+08	0	2.16109e+08	4.76627e+08	27.383	31.4	5	IFI30, lysosomal thiol reductase OS=Felis catus OX=9685 GN=IFI30 PE=4 SV=3	None
tr|M3WIG3|M3WIG3_FELCA	1.36551	0.52015	868	LTIVN[1]SSVLDRPR	5	LTIVNSSVLDRPR	tr|M3WIG3|M3WIG3_FELCA	2.62e-57	217.88	2	0.22823	1.78017e+09	6.77663e+08	8.34014e+08	5.93379e+08	1.01375e+09	0	247.87	14.4	22	Sortilin related receptor 1 OS=Felis catus OX=9685 GN=SORL1 PE=4 SV=3	None
tr|A0A2I2UP88|A0A2I2UP88_FELCA	1.52929	NA	706	AN[1]LTVLR	2	ANLTVLR	tr|A0A2I2UP88|A0A2I2UP88_FELCA	0.0120246	111.04	2	0.91406	0	0	7.58167e+08	0	4.95765e+08	0	87.83	24	12	Integrin beta OS=Felis catus OX=9685 GN=ITGB5 PE=3 SV=2	None
tr|M3WZT0|M3WZT0_FELCA	0.508125	0.0615234	113	IHAGN[1]FSTIPQYFK	5	IHAGNFSTIPQYFK	tr|M3WZT0|M3WZT0_FELCA;tr|A0A337SJX9|A0A337SJX9_FELCA;tr|A0A337SSK3|A0A337SSK3_FELCA	0.000194574	84.753	2	0.855	1.4198e+08	2.94255e+08	1.55687e+08	4.19458e+08	4.64709e+08	2.80749e+08	61.409	5.3	2	Uncharacterized protein OS=Felis catus OX=9685 GN=IDS PE=4 SV=2	None
tr|M3WUB4|M3WUB4_FELCA	1.65547	0.237159	643	ELGGAIDSGAAYVLEQATSHMGN[1]STQAAVR	23	ELGGAIDSGAAYVLEQATSHMGNSTQAAVR	tr|M3WUB4|M3WUB4_FELCA	1.43e-33	119.35	3	0.64975	6.85568e+08	4.96685e+08	0	2.53919e+08	0	4.60228e+08	73.212	18.2	7	Atlastin GTPase 3 OS=Felis catus OX=9685 GN=ATL3 PE=4 SV=3	None
tr|M3WR81|M3WR81_FELCA	4.28771	0.32307	68	GAN[1]DTAEN[1]MIVSYKPPSDTWQSGPMFSGR	3	GANDTAENMIVSYKPPSDTWQSGPMFSGR	tr|M3WR81|M3WR81_FELCA	2.63e-204	253.69	3	2.1502	2.87845e+09	1.59298e+09	1.17643e+10	4.03891e+08	3.06748e+09	3.15206e+08	39.154	28.6	7	Uncharacterized protein OS=Felis catus OX=9685 GN=CEACAM18 PE=4 SV=3	None
tr|M3X4H1|M3X4H1_FELCA	3.63415	0.0763624	1235	N[1]TSEVQQVYNDMVAAQIPYDVQYTDIDYMER	1	NTSEVQQVYNDMVAAQIPYDVQYTDIDYMER	tr|M3X4H1|M3X4H1_FELCA;tr|B1Q4L3|B1Q4L3_FELCA	1.34e-68	162.01	3	0.13643	1.92221e+09	8.26947e+08	1.70478e+09	1.81852e+08	6.352e+08	0	210.62	35.7	41	Uncharacterized protein OS=Felis catus OX=9685 GN=SI PE=4 SV=3	None
tr|M3X167|M3X167_FELCA	2.42448	0.318527	32	YN[1]FTEMN[1]YSLIPVDINK	2	YNFTEMNYSLIPVDINK	tr|M3X167|M3X167_FELCA	0.00213129	62.94	2	-0.41066	2.29452e+08	8.74792e+07	5.029e+08	5.09136e+07	1.97395e+08	8.98376e+07	42.662	13.3	3	Leucine rich repeat containing 19 OS=Felis catus OX=9685 GN=LRRC19 PE=4 SV=3	None
tr|M3WGH5|M3WGH5_FELCA	1.7637	0.104601	498	N[1]GSFWRPPPLNPYLHGMSEEQETEAFVEEPSKK	1	NGSFWRPPPLNPYLHGMSEEQETEAFVEEPSKK	tr|M3WGH5|M3WGH5_FELCA	1.63e-144	213.15	5	-0.42911	6.61171e+08	5.28718e+08	0	3.47807e+08	1.76452e+08	4.87722e+08	118.23	17.7	11	U2 snRNP associated SURP domain containing OS=Felis catus OX=9685 GN=U2SURP PE=4 SV=3	None
tr|M3XF55|M3XF55_FELCA	0.303338	0.0313068	604	RPIMSN[1]HTATHILNFALR	6	RPIMSNHTATHILNFALR	tr|M3XF55|M3XF55_FELCA	2.98e-23	136.26	4	-0.36363	2.53506e+08	1.02689e+08	9.2103e+07	3.31613e+08	5.49634e+08	5.96639e+08	106.68	23.6	13	Alanyl-tRNA synthetase OS=Felis catus OX=9685 GN=AARS PE=3 SV=2	Down
tr|M3W2C3|M3W2C3_FELCA	0.474108	NA	337	VTAPGAPPLQGSTPGSAVDYPLGGLVLHTN[1]YTATVR	30	VTAPGAPPLQGSTPGSAVDYPLGGLVLHTNYTATVR	tr|M3W2C3|M3W2C3_FELCA	1.14e-06	53.674	3	0.65166	0	0	1.0508e+08	0	0	2.21638e+08	74.162	11.3	3	Tenascin XB OS=Felis catus OX=9685 GN=TNXB PE=4 SV=3	None
tr|M3VV49|M3VV49_FELCA	1.72409	0.333075	97	N[1]N[1]GTAHFLEHMAFK	2	NNGTAHFLEHMAFK	tr|M3VV49|M3VV49_FELCA	4.41e-13	135.47	3	0.72503	4.23838e+08	1.06009e+08	4.15806e+08	1.85892e+08	1.68663e+08	1.93938e+08	54.568	7.2	3	Peptidase, mitochondrial processing beta subunit OS=Felis catus OX=9685 GN=PMPCB PE=3 SV=1	None
tr|A0A337SHD7|A0A337SHD7_FELCA	1.18909	NA	299	YLN[1]STDEADRIPFEEDWTK	3	YLNSTDEADRIPFEEDWTK	tr|A0A337SHD7|A0A337SHD7_FELCA	2.79e-66	191.44	2	-0.62956	0	0	1.98955e+09	1.80612e+09	0	1.54021e+09	53.775	16.2	5	Protein O-fucosyltransferase 2 OS=Felis catus OX=9685 GN=POFUT2 PE=4 SV=1	None
tr|M3VZN4|M3VZN4_FELCA	2.42393	0.364355	183	ILPN[1]GSIILN[0.9]GNLSYN[0.967]N[0.995]K	4	ILPNGSIILNGNLSYNNK	tr|M3VZN4|M3VZN4_FELCA	4.55e-58	188.27	2	1.527	4.45238e+08	8.97537e+08	2.64533e+09	7.0805e+08	6.50788e+08	2.86465e+08	142.48	18.3	13	Cadherin related family member 2 OS=Felis catus OX=9685 GN=CDHR2 PE=4 SV=3	None
tr|A0A337SBR4|A0A337SBR4_FELCA	7.4347	NA	47	RAN[1]ASEEITVK	3	RANASEEITVK	tr|A0A337SBR4|A0A337SBR4_FELCA	0.000643313	107.17	3	-0.16394	0	0	1.90626e+09	2.80809e+08	2.09336e+08	2.79055e+08	16.431	42.5	5	Prolactin induced protein OS=Felis catus OX=9685 GN=PIP PE=4 SV=1	None
tr|M3WBW4|M3WBW4_FELCA	16.2277	NA	1112	N[1]CTDIDECR	1	NCTDIDECR	tr|M3WBW4|M3WBW4_FELCA;tr|A0A2I2ULR2|A0A2I2ULR2_FELCA	0.000145187	140.11	2	0.14741	3.3026e+09	2.32561e+09	4.31011e+08	0	1.24462e+08	0	314.48	15.9	26	Fibrillin 2 OS=Felis catus OX=9685 GN=FBN2 PE=4 SV=3	None
tr|A0A2I2UWE2|A0A2I2UWE2_FELCA	0.919586	0.674663	447	EETLLYDN[0.984]NTSSVADR	8	EETLLYDNNTSSVADR	tr|A0A2I2UWE2|A0A2I2UWE2_FELCA;tr|M3W377|M3W377_FELCA	3.31e-31	166.52	2	-0.87911	2.31394e+09	1.40278e+09	2.24339e+09	2.61738e+09	1.76538e+09	2.09854e+09	117.26	43.4	25	Leucyl and cystinyl aminopeptidase OS=Felis catus OX=9685 GN=LNPEP PE=4 SV=1	None
tr|A0A2I2UKX1|A0A2I2UKX1_FELCA	0.982324	0.979067	1490	AQEGSLPGN[1]STFGLR	9	AQEGSLPGNSTFGLR	tr|A0A2I2UKX1|A0A2I2UKX1_FELCA;tr|M3WBR0|M3WBR0_FELCA;tr|A0A2I2UWD4|A0A2I2UWD4_FELCA	1.42e-06	101.53	2	-0.65151	2.73404e+09	3.83983e+09	1.10353e+09	9.16172e+08	5.41623e+09	1.48315e+09	191.31	30	5	Laminin subunit alpha 3 OS=Felis catus OX=9685 GN=LAMA3 PE=4 SV=2	None
tr|M3VZY7|M3VZY7_FELCA	0.618179	0.509331	138	EHEGAIYPDN[1]TTDFHK	10	EHEGAIYPDNTTDFHK	tr|M3VZY7|M3VZY7_FELCA;tr|A0A2I2U8E4|A0A2I2U8E4_FELCA	3.82e-105	240.82	2	0.23043	2.71797e+09	1.67193e+09	7.87713e+08	3.5007e+09	2.82978e+08	4.59192e+09	121.77	35.7	22	Ceruloplasmin OS=Felis catus OX=9685 GN=CP PE=3 SV=2	None
tr|M3W7T8|M3W7T8_FELCA	1.35226	0.342557	683	N[1]ITSEDTDSISLALFGPSTSR	1	NITSEDTDSISLALFGPSTSR	tr|M3W7T8|M3W7T8_FELCA	6.74e-38	151.89	2	3.2194	4.30168e+08	5.8102e+08	3.18658e+08	2.68358e+08	2.36813e+08	4.78251e+08	204.57	22.9	26	Nucleoporin 210 OS=Felis catus OX=9685 GN=NUP210 PE=4 SV=3	None
tr|A0A2I2UGV7|A0A2I2UGV7_FELCA	1.23693	0.661468	42	HEN[1]STTSPIQYEFSITR	3	HENSTTSPIQYEFSITR	tr|A0A2I2UGV7|A0A2I2UGV7_FELCA	1.57e-166	287.54	3	0.26968	1.03883e+10	1.24572e+10	2.74159e+09	3.69472e+09	9.2894e+09	7.7018e+09	17.966	32.9	3	Uncharacterized protein OS=Felis catus OX=9685 GN=THY1 PE=4 SV=1	None
tr|M3WE80|M3WE80_FELCA	1.13256	0.288342	72	VSPACN[1]ASLPAQR	6	VSPACNASLPAQR	tr|M3WE80|M3WE80_FELCA	0.000196261	97.463	2	0.079371	2.08304e+09	2.16763e+09	1.64773e+09	0	1.78989e+09	1.68213e+09	166.24	19.6	18	Mannose receptor C type 2 OS=Felis catus OX=9685 GN=MRC2 PE=4 SV=3	None
tr|A0A2I2UKX1|A0A2I2UKX1_FELCA	1.1942	0.666863	1119	FN[1]ISTPAFR	2	FNISTPAFR	tr|A0A2I2UKX1|A0A2I2UKX1_FELCA;tr|M3WBR0|M3WBR0_FELCA;tr|A0A2I2UWD4|A0A2I2UWD4_FELCA	4.16e-06	156.35	2	0.9412	3.8514e+09	4.77658e+09	1.30897e+09	1.97793e+09	3.3771e+09	2.96595e+09	191.31	30	5	Laminin subunit alpha 3 OS=Felis catus OX=9685 GN=LAMA3 PE=4 SV=2	None
tr|A0A337SR44|A0A337SR44_FELCA	1.09206	0.829312	505	MGLWN[1]DSVVR	5	MGLWNDSVVR	tr|A0A337SR44|A0A337SR44_FELCA	0.00160669	90.149	2	0.97682	0	9.05642e+08	9.25354e+08	1.11922e+09	5.57424e+08	0	97.783	7.8	4	V-type proton ATPase subunit a OS=Felis catus OX=9685 GN=ATP6V0A2 PE=3 SV=1	None
tr|A0A337SJD7|A0A337SJD7_FELCA	1.27221	0.482181	211	GN[1]ITEYQCHQYITK	2	GNITEYQCHQYITK	tr|A0A337SJD7|A0A337SJD7_FELCA;tr|M3VZ10|M3VZ10_FELCA;tr|A0A337S123|A0A337S123_FELCA;tr|A0A2I2URA0|A0A2I2URA0_FELCA	1.19e-79	230.23	2	-0.50607	6.31373e+09	3.84133e+09	2.80279e+09	3.01882e+09	2.83175e+09	4.33473e+09	134.13	26.9	20	Golgi glycoprotein 1 OS=Felis catus OX=9685 GN=GLG1 PE=4 SV=1	None
tr|Q8WNV8|Q8WNV8_FELCA	0.231123	0.167761	76	YN[1]VSMN[1]GTLK	2	YNVSMNGTLK	tr|Q8WNV8|Q8WNV8_FELCA	0.0009954	112.13	2	-0.040354	4.81624e+08	4.63429e+08	5.40385e+08	2.53793e+09	3.24471e+09	6.44398e+08	37.475	36.9	12	T-lymphocyte surface CD2 antigen OS=Felis catus OX=9685 GN=CD2 PE=2 SV=1	None
tr|M3WKV5|M3WKV5_FELCA	1.35441	0.160649	150	HLLEN[1]STASVSEAER	5	HLLENSTASVSEAER	tr|M3WKV5|M3WKV5_FELCA	1.82e-19	153.48	2	-0.13977	2.57887e+09	1.79527e+09	1.84945e+09	1.53786e+09	1.61095e+09	1.44625e+09	85.454	34.5	21	Endothelin converting enzyme 1 OS=Felis catus OX=9685 GN=ECE1 PE=4 SV=3	None
tr|A0A337SS18|A0A337SS18_FELCA	0.529822	NA	41	NPVGASAQVVN[1]SSPQK	11	NPVGASAQVVNSSPQK	tr|A0A337SS18|A0A337SS18_FELCA;tr|M3W7P7|M3W7P7_FELCA	1.74e-31	169.02	2	0.9334	0	3.14994e+08	0	0	7.10866e+08	4.78191e+08	19.004	30	5	Uncharacterized protein OS=Felis catus OX=9685 GN=THYN1 PE=4 SV=1	None
tr|M3W6E4|M3W6E4_FELCA	3.04263	0.190944	72	ELN[1]TTALAEFGEYIHSVFPTVFK	3	ELNTTALAEFGEYIHSVFPTVFK	tr|M3W6E4|M3W6E4_FELCA	4.59e-80	189.62	2	1.0553	8.21896e+09	7.8577e+09	1.73132e+09	3.27382e+09	1.75428e+09	8.24727e+08	55.324	29.2	9	Peptidase M20 domain containing 1 OS=Felis catus OX=9685 GN=PM20D1 PE=4 SV=2	None
tr|A0A2I2V191|A0A2I2V191_FELCA	1.71538	0.393545	227	CSGDGLDSDGN[1]QTLHWQAIGNPR	11	CSGDGLDSDGNQTLHWQAIGNPR	tr|A0A2I2V191|A0A2I2V191_FELCA;tr|M3WH42|M3WH42_FELCA	5.45e-12	99.569	3	0.59738	1.60893e+08	8.17274e+08	5.00438e+08	1.83277e+08	2.99668e+08	3.79027e+08	29.585	22.3	3	Somatomedin B and thrombospondin type 1 domain containing OS=Felis catus OX=9685 GN=SBSPON PE=4 SV=1	None
tr|M3VXR8|M3VXR8_FELCA	1.43836	0.351299	481	N[1]FSDVHSDYGAR	1	NFSDVHSDYGAR	tr|M3VXR8|M3VXR8_FELCA	1.28e-11	155.66	2	0.39318	1.30753e+09	6.37145e+08	1.48312e+09	3.94169e+08	1.05193e+09	9.37036e+08	59.809	28.8	11	Catalase OS=Felis catus OX=9685 GN=CAT PE=3 SV=1	None
tr|A0A2I2UKX1|A0A2I2UKX1_FELCA	0.298664	0.0197491	553	N[1]ASGDELVR	1	NASGDELVR	tr|A0A2I2UKX1|A0A2I2UKX1_FELCA;tr|M3WBR0|M3WBR0_FELCA;tr|A0A2I2UWD4|A0A2I2UWD4_FELCA	0.00114798	112.8	2	1.8414	7.27019e+08	1.43258e+09	9.31059e+08	2.55745e+09	4.05997e+09	3.73085e+09	191.31	30	5	Laminin subunit alpha 3 OS=Felis catus OX=9685 GN=LAMA3 PE=4 SV=2	Down
tr|M3W5N5|M3W5N5_FELCA	0.91043	NA	742	LITEEAN[1]K	7	LITEEANK	tr|M3W5N5|M3W5N5_FELCA	0.0165099	106.04	2	0.18847	0	1.65494e+09	0	2.11357e+09	1.36804e+09	1.97165e+09	202.28	25.8	29	Laminin subunit alpha 4 OS=Felis catus OX=9685 GN=LAMA4 PE=4 SV=3	None
tr|A0A061DD19|A0A061DD19_FELCA	1.33702	0.38807	1231	ITLNPDDPEHCQICHCDGVN[1]LTCEACR	20	ITLNPDDPEHCQICHCDGVNLTCEACR	tr|A0A061DD19|A0A061DD19_FELCA;tr|A0A337S7R6|A0A337S7R6_FELCA;tr|M3W6M3|M3W6M3_FELCA	2.89e-10	80.02	3	-0.63831	5.50078e+08	4.85783e+08	0	0	2.91716e+08	4.83037e+08	309.86	27.7	1	von Willebrand factor OS=Felis catus OX=9685 GN=VWF PE=2 SV=1	None
tr|A0A337S4F1|A0A337S4F1_FELCA	1.02969	0.934165	96	SYCSHN[1]STASDCQVLN[1]GTK	6	SYCSHNSTASDCQVLNGTK	tr|A0A337S4F1|A0A337S4F1_FELCA;tr|A0A337SA53|A0A337SA53_FELCA;tr|A0A2I2UX23|A0A2I2UX23_FELCA	2.75e-168	277.07	2	-0.34143	1.25303e+10	7.85443e+09	4.02054e+09	8.99815e+09	8.03888e+09	6.66468e+09	19.104	10.6	1	CD164 molecule OS=Felis catus OX=9685 GN=CD164 PE=4 SV=1	None
tr|A0A2I2U642|A0A2I2U642_FELCA	1.24899	NA	377	LLEGEDVIQTN[1]TTIEHLPSTLEEKDVKR	11	LLEGEDVIQTNTTIEHLPSTLEEKDVKR	tr|A0A2I2U642|A0A2I2U642_FELCA	2.92e-24	127.96	3	-0.38325	2.4485e+09	4.57645e+08	0	0	1.1634e+09	0	48.118	42.9	4	Keratin 20 OS=Felis catus OX=9685 GN=KRT20 PE=3 SV=1	None
tr|A0A337SJD7|A0A337SJD7_FELCA	0.947345	0.69877	166	LN[1]LTTDPK	2	LNLTTDPK	tr|A0A337SJD7|A0A337SJD7_FELCA;tr|M3VZ10|M3VZ10_FELCA;tr|A0A337S123|A0A337S123_FELCA;tr|A0A2I2URA0|A0A2I2URA0_FELCA	0.00407133	106.6	2	-0.048378	6.12468e+09	6.69493e+09	7.85431e+09	8.60334e+09	5.9849e+09	7.23477e+09	134.13	26.9	20	Golgi glycoprotein 1 OS=Felis catus OX=9685 GN=GLG1 PE=4 SV=1	None
tr|M3X3M3|M3X3M3_FELCA	0.262857	NA	201	VPNNALEGLEN[1]LTALYLQHNEIQEVGSAMR	11	VPNNALEGLENLTALYLQHNEIQEVGSAMR	tr|M3X3M3|M3X3M3_FELCA;tr|A0A2I2UMT4|A0A2I2UMT4_FELCA	1.78e-81	177.71	3	1.4503	7.95347e+07	0	0	0	0	3.02577e+08	43.164	13.6	3	Fibromodulin OS=Felis catus OX=9685 GN=FMOD PE=4 SV=1	None
tr|M3X9Q7|M3X9Q7_FELCA	1.44282	NA	404	N[1]ETWKPNQDLSLFVR	1	NETWKPNQDLSLFVR	tr|M3X9Q7|M3X9Q7_FELCA	6.1e-06	96.673	3	0.41641	0	2.35097e+08	0	0	9.29453e+07	2.32939e+08	192.37	16.8	22	Sterile alpha motif domain containing 9 like OS=Felis catus OX=9685 GN=SAMD9L PE=4 SV=2	None
tr|M3X2N9|M3X2N9_FELCA	0.40681	0.227354	181	MN[1]DSN[1]SSGAGGPVK	5	MNDSNSSGAGGPVK	tr|M3X2N9|M3X2N9_FELCA	7.92e-19	152.16	2	4.0356	8.78347e+08	2.47829e+09	0	3.01818e+09	5.23293e+09	0	23.63	12.6	2	RAB8B, member RAS oncogene family OS=Felis catus OX=9685 GN=RAB8B PE=4 SV=1	None
tr|M3WPP7|M3WPP7_FELCA	2.51126	0.0853736	1277	FVLILDPAISGN[1]ETHYPTFK	12	FVLILDPAISGNETHYPTFK	tr|M3WPP7|M3WPP7_FELCA;tr|M3X654|M3X654_FELCA	3.72e-19	129.46	3	0.19719	2.58697e+10	2.13495e+10	2.18544e+10	6.09919e+09	1.8291e+10	3.11541e+09	240.4	32	39	Maltase-glucoamylase 2 (putative) OS=Felis catus OX=9685 GN=MGAM2 PE=4 SV=3	None
tr|M3WCX6|M3WCX6_FELCA	0.23615	0.156631	107	FN[1]LTETPDTEIHR	2	FNLTETPDTEIHR	tr|M3WCX6|M3WCX6_FELCA;tr|A0A337SSR3|A0A337SSR3_FELCA	6.89e-27	175.21	2	1.2185	2.81327e+08	5.69961e+08	1.29942e+09	3.45452e+09	9.94793e+08	4.65808e+09	46.688	12.3	4	Serpin family A member 3 OS=Felis catus OX=9685 GN=SERPINA3 PE=3 SV=3	None
tr|M3VZG5|M3VZG5_FELCA	1.13011	0.811176	971	GN[1]ESSLWDCPAK	2	GNESSLWDCPAK	tr|M3VZG5|M3VZG5_FELCA;tr|A0A337SN37|A0A337SN37_FELCA	8.28e-45	160.22	2	-0.36192	6.55987e+09	3.94166e+09	1.17049e+09	4.25859e+09	2.04826e+09	4.02133e+09	115.33	39.6	24	CD163 molecule OS=Felis catus OX=9685 GN=CD163 PE=4 SV=3	None
tr|M3WYZ5|M3WYZ5_FELCA	0.20365	0.0640341	325	FWGPILN[1]LSESSASEGTK	7	FWGPILNLSESSASEGTK	tr|M3WYZ5|M3WYZ5_FELCA	2.42e-38	170.11	2	0.84213	5.6352e+08	6.60669e+08	5.51927e+08	1.76085e+09	3.8812e+09	3.07936e+09	59.517	19.2	6	Intercellular adhesion molecule 3 OS=Felis catus OX=9685 GN=ICAM3 PE=4 SV=3	None
tr|M3WZD3|M3WZD3_FELCA	8.58391	0.440526	234	HIN[1]LTTLSVAGGFR	3	HINLTTLSVAGGFR	tr|M3WZD3|M3WZD3_FELCA;tr|A0A337SUT7|A0A337SUT7_FELCA;tr|A0A337SEW0|A0A337SEW0_FELCA;tr|A0A337SEW9|A0A337SEW9_FELCA	5.31e-06	100.22	2	-0.72479	3.04375e+08	4.69403e+07	0	2.60194e+07	1.49078e+07	0	96.773	16.2	9	GPI inositol-deacylase OS=Felis catus OX=9685 GN=PGAP1 PE=3 SV=3	None
tr|Q6YBY1|Q6YBY1_FELCA	0.835561	0.221116	163	INN[0.769]GTNPVLQK	3	INNGTNPVLQK	tr|Q6YBY1|Q6YBY1_FELCA;tr|A0A2I2UZL1|A0A2I2UZL1_FELCA;tr|M3W8A6|M3W8A6_FELCA	0.0236316	55.721	2	-0.010421	2.46904e+08	1.81233e+08	2.69775e+08	2.94042e+08	2.87095e+08	2.54124e+08	61.735	9.1	4	IL-18 receptor alpha OS=Felis catus OX=9685 PE=2 SV=1	None
tr|M3X1W7|M3X1W7_FELCA	1.33711	NA	211	EAIN[1]ITLDHK	4	EAINITLDHK	tr|M3X1W7|M3X1W7_FELCA;tr|A0A2I2UIC2|A0A2I2UIC2_FELCA	0.000975364	99.34	3	0.23084	8.28323e+08	5.71164e+08	7.01417e+08	0	0	5.23743e+08	87.174	20	11	Procollagen-lysine,2-oxoglutarate 5-dioxygenase 2 OS=Felis catus OX=9685 GN=PLOD2 PE=4 SV=3	None
tr|M3W9B9|M3W9B9_FELCA	0.063683	NA	323	YAN[1]N[1]GSVLQGSSVASVYHGK	4	YANNGSVLQGSSVASVYHGK	tr|M3W9B9|M3W9B9_FELCA	1.94e-12	107.02	3	0.035079	0	0	1.85599e+08	0	2.91443e+09	0	39.447	8.5	2	Paraoxonase 3 OS=Felis catus OX=9685 GN=PON3 PE=4 SV=1	None
tr|M3W8S9|M3W8S9_FELCA	1.0835	0.735309	148	YHVLHIN[1]TTK	7	YHVLHINTTK	tr|M3W8S9|M3W8S9_FELCA	0.000174516	106.35	2	-0.1479	7.20661e+08	4.64096e+08	6.141e+08	7.23772e+08	3.69629e+08	5.66827e+08	45.963	11.6	4	Uncharacterized protein OS=Felis catus OX=9685 GN=HS2ST1 PE=4 SV=1	None
tr|M3XCZ2|M3XCZ2_FELCA	0.837027	0.398217	331	AVGGIDWDSHPFGYN[1]LTLQAK	15	AVGGIDWDSHPFGYNLTLQAK	tr|M3XCZ2|M3XCZ2_FELCA	1.43e-37	144.82	3	-2.4336	7.69217e+08	5.18123e+08	6.05573e+08	9.09051e+08	7.98815e+08	5.53605e+08	505.65	21.8	60	FAT atypical cadherin 1 OS=Felis catus OX=9685 GN=FAT1 PE=4 SV=2	None
tr|M3WKP2|M3WKP2_FELCA	0.326718	0.281591	124	ASEGVCN[1]DTMMALWEECKPCLK	7	ASEGVCNDTMMALWEECKPCLK	tr|M3WKP2|M3WKP2_FELCA	6.79e-21	128.88	3	-0.87832	3.7707e+09	2.9102e+09	2.33678e+08	5.05576e+09	2.65093e+09	1.3457e+10	54.209	23	10	Clusterin OS=Felis catus OX=9685 GN=CLU PE=3 SV=2	None
tr|M3W5N5|M3W5N5_FELCA	0.830936	0.675498	531	EQMEGVN[1]ASLK	7	EQMEGVNASLK	tr|M3W5N5|M3W5N5_FELCA	0.000146938	94.767	2	0.35556	5.04945e+09	6.91193e+09	2.62251e+09	9.24914e+09	5.09773e+09	3.20429e+09	202.28	25.8	29	Laminin subunit alpha 4 OS=Felis catus OX=9685 GN=LAMA4 PE=4 SV=3	None
tr|M3W6I6|M3W6I6_FELCA	0.407521	0.559	212	FIQENVFVAASHN[0.989]GSLCSVNK	13	FIQENVFVAASHNGSLCSVNK	tr|M3W6I6|M3W6I6_FELCA	3.1e-11	103.58	3	-0.9822	1.81636e+09	1.37376e+09	0	0	1.11616e+09	6.71193e+09	52.511	39.4	14	Uridine monophosphate synthetase OS=Felis catus OX=9685 GN=UMPS PE=3 SV=1	None
tr|M3W2W7|M3W2W7_FELCA	1.21485	0.709512	234	IDHVAGIN[1]YSLVAPPTATTDSLDGQLK	8	IDHVAGINYSLVAPPTATTDSLDGQLK	tr|M3W2W7|M3W2W7_FELCA	3.56e-90	196.68	4	-1.4748	1.45844e+10	3.8912e+09	1.06378e+10	4.2299e+09	1.37829e+10	5.95181e+09	52.893	17.1	4	Bactericidal permeability increasing protein OS=Felis catus OX=9685 GN=BPI PE=4 SV=3	None
tr|M3WXS7|M3WXS7_FELCA	1.0886	0.929934	1222	TLAGEN[1]QTTLEIEELNRK	6	TLAGENQTTLEIEELNRK	tr|M3WXS7|M3WXS7_FELCA	2.63e-166	283.05	3	1.3992	9.63373e+09	9.17145e+08	5.29414e+09	8.58854e+08	1.26401e+09	1.24325e+10	177.64	29	34	Laminin subunit gamma 1 OS=Felis catus OX=9685 GN=LAMC1 PE=4 SV=3	None
tr|M3VWD9|M3VWD9_FELCA	2.24695	NA	872	PN[1]CSHDWGIHVK	2	PNCSHDWGIHVK	tr|M3VWD9|M3VWD9_FELCA	1.38e-05	107.99	4	0.12059	0	9.14531e+08	0	6.05251e+08	0	2.08768e+08	106.54	20.8	15	DExD/H-box helicase 58 OS=Felis catus OX=9685 GN=DDX58 PE=4 SV=3	None
tr|A0A2I2UQ66|A0A2I2UQ66_FELCA	1.3652	0.276961	106	SGDASIN[1]VTNLQLSDIGTYQCK	7	SGDASINVTNLQLSDIGTYQCK	tr|A0A2I2UQ66|A0A2I2UQ66_FELCA;tr|A0A337S2K2|A0A337S2K2_FELCA;tr|M3VZD4|M3VZD4_FELCA;tr|A0A337SL90|A0A337SL90_FELCA	1.54e-162	253.95	2	0.26269	1.54263e+09	1.44951e+09	2.41196e+09	1.11654e+09	1.75846e+09	1.08348e+09	38.969	27	6	Uncharacterized protein OS=Felis catus OX=9685 GN=CXADR PE=4 SV=2	None
tr|M3WGW7|M3WGW7_FELCA	1.56541	0.0696452	1206	AGQPATVFSQQDLLDGAILYSHN[1]GSLSPR	23	AGQPATVFSQQDLLDGAILYSHNGSLSPR	tr|M3WGW7|M3WGW7_FELCA	3.37e-54	151.28	3	0.23121	1.10876e+09	1.61644e+09	1.54041e+09	9.20261e+08	8.05289e+08	9.99375e+08	250.91	23.7	29	Chondroitin sulfate proteoglycan 4 OS=Felis catus OX=9685 GN=CSPG4 PE=4 SV=2	None
tr|A0A337S6B4|A0A337S6B4_FELCA	9.61277	0.0512095	273	QGN[1]YSAGLPR	3	QGNYSAGLPR	tr|A0A337S6B4|A0A337S6B4_FELCA	0.0310111	55.806	2	-0.62748	2.67899e+09	1.81468e+09	3.8874e+09	3.88649e+08	1.47643e+08	3.35576e+08	38.939	45.1	9	Cell cycle control protein OS=Felis catus OX=9685 GN=TMEM30B PE=3 SV=1	None
tr|M3X660|M3X660_FELCA	0.609436	0.425144	120	PVTQN[1]VSADTWGR	5	PVTQNVSADTWGR	tr|M3X660|M3X660_FELCA;tr|M3X6T6|M3X6T6_FELCA	1.41e-35	188.48	2	0.065815	7.56222e+09	2.00318e+09	3.0511e+09	7.90678e+09	1.05757e+10	2.21945e+09	15.597	49.3	6	Uncharacterized protein OS=Felis catus OX=9685 PE=4 SV=3	None
tr|G4XSV9|G4XSV9_FELCA	0.682	0.267413	157	SPEGTFFIN[1]K	9	SPEGTFFINK	tr|G4XSV9|G4XSV9_FELCA;tr|M3X8Q6|M3X8Q6_FELCA	4.25e-15	207.68	2	0.5359	5.00522e+09	4.48782e+09	1.06978e+10	1.24471e+10	8.3263e+09	8.83194e+09	60.575	13.8	5	Beta-hexosaminidase OS=Felis catus OX=9685 GN=HEXA PE=2 SV=1	None
tr|M3WXS7|M3WXS7_FELCA	0.853652	0.663886	649	LLN[1]N[1]LTSIK	4	LLNNLTSIK	tr|M3WXS7|M3WXS7_FELCA	0.000175226	144.66	2	0.1807	1.70339e+10	2.01305e+10	1.09422e+10	1.64283e+10	1.14409e+10	2.84846e+10	177.64	29	34	Laminin subunit gamma 1 OS=Felis catus OX=9685 GN=LAMC1 PE=4 SV=3	None
tr|M3VU42|M3VU42_FELCA	0.228336	0.259335	229	NYQDLAGVVCYTQNTVSSAN[1]DSFR	20	NYQDLAGVVCYTQNTVSSANDSFR	tr|M3VU42|M3VU42_FELCA;tr|A0A2I2U350|A0A2I2U350_FELCA;tr|A0A337SMB3|A0A337SMB3_FELCA	3.3e-157	244.78	2	-0.087127	0	2.01325e+08	1.2754e+08	4.74125e+08	0	9.66144e+08	65.125	35	10	Uncharacterized protein OS=Felis catus OX=9685 GN=CFI PE=3 SV=3	None
tr|M3W0W8|M3W0W8_FELCA	1.04327	0.948405	96	SN[0.996]NSMAQAMK	2	SNNSMAQAMK	tr|M3W0W8|M3W0W8_FELCA	0.000836819	101.38	2	0.031034	4.55718e+08	1.15088e+09	2.2485e+08	3.57184e+08	8.13139e+08	0	25.162	16.7	3	Charged multivesicular body protein 2A OS=Felis catus OX=9685 GN=CHMP2A PE=3 SV=1	None
tr|M3XD95|M3XD95_FELCA	1.86981	0.273095	522	GLLYAASHSGVVQVPVAN[1]CSLYQSCGDCVLAR	18	GLLYAASHSGVVQVPVANCSLYQSCGDCVLAR	tr|M3XD95|M3XD95_FELCA	3.61e-38	117.94	3	0.14774	2.63853e+09	1.74422e+09	7.73661e+08	6.5143e+08	1.29399e+09	8.12309e+08	92.211	30.4	14	Semaphorin 4B OS=Felis catus OX=9685 GN=SEMA4B PE=3 SV=3	None
tr|M3W2F5|M3W2F5_FELCA	0.923355	0.902202	1344	LMSTEASQN[1]ITYHCK	9	LMSTEASQNITYHCK	tr|M3W2F5|M3W2F5_FELCA;CON__Q862S4	5.13e-18	133.48	2	-2.0263	0	1.72056e+09	1.81978e+09	9.68413e+08	0	2.86581e+09	136.65	16.3	15	Collagen type I alpha 1 chain OS=Felis catus OX=9685 GN=COL1A1 PE=4 SV=2	None
tr|M3WAT6|M3WAT6_FELCA	1.62511	0.454541	60	GN[1]GSYSVGCTDLMFDYSNK	2	GNGSYSVGCTDLMFDYSNK	tr|M3WAT6|M3WAT6_FELCA	9.66e-12	110.6	2	-0.5592	7.86823e+08	6.89558e+08	9.14484e+07	4.09468e+08	3.12744e+08	2.42541e+08	49.537	33.2	7	Platelet-activating factor acetylhydrolase OS=Felis catus OX=9685 GN=PLA2G7 PE=4 SV=2	None
tr|M3W7T8|M3W7T8_FELCA	1.83591	0.267277	1443	GVAN[1]N[1]TCIVR	4	GVANNTCIVR	tr|M3W7T8|M3W7T8_FELCA	2.85e-15	173.37	2	0.79963	5.71596e+09	3.22406e+09	1.97814e+09	2.44768e+09	2.1845e+09	1.31484e+09	204.57	22.9	26	Nucleoporin 210 OS=Felis catus OX=9685 GN=NUP210 PE=4 SV=3	None
tr|M3W462|M3W462_FELCA	1.1905	0.744459	286	ADANPPATDYHWTTLN[1]GSLPK	16	ADANPPATDYHWTTLNGSLPK	tr|M3W462|M3W462_FELCA;tr|A0A337SBW1|A0A337SBW1_FELCA;tr|A0A337RZV6|A0A337RZV6_FELCA;tr|A0A337SR72|A0A337SR72_FELCA	5.39e-06	75.773	3	-0.10105	5.66307e+08	0	1.24904e+09	6.30237e+08	9.13224e+08	7.43837e+08	56.458	16.2	5	Nectin cell adhesion molecule 1 OS=Felis catus OX=9685 GN=NECTIN1 PE=4 SV=2	None
tr|M3WHF8|M3WHF8_FELCA	0.453101	0.181715	162	TEGVTMPLN[1]FTK	9	TEGVTMPLNFTK	tr|M3WHF8|M3WHF8_FELCA	3.93e-06	118.61	2	-0.085106	3.49564e+09	4.50873e+09	8.27708e+09	1.18027e+10	6.22952e+09	1.79012e+10	35.826	24.5	7	Gamma-glutamyl hydrolase OS=Felis catus OX=9685 GN=GGH PE=4 SV=2	None
tr|A0A337S790|A0A337S790_FELCA	0.282774	NA	383	GN[1]GTGFQN[0.818]NSICWVR	8	GNGTGFQNNSICWVR	tr|A0A337S790|A0A337S790_FELCA;tr|M3VYY8|M3VYY8_FELCA	0.00274467	66.246	2	-0.39967	7.34494e+07	0	0	1.07995e+08	4.11498e+08	0	56.966	5.7	2	Adhesion G protein-coupled receptor G5 OS=Felis catus OX=9685 GN=ADGRG5 PE=3 SV=1	None
tr|M3W369|M3W369_FELCA	1.29408	0.266718	205	GYAFN[1]HSADFETVR	5	GYAFNHSADFETVR	tr|M3W369|M3W369_FELCA;tr|A0A2I2UP96|A0A2I2UP96_FELCA	5.43e-33	176.4	2	0.039694	9.57784e+09	1.13329e+10	1.4525e+10	7.41609e+09	1.21063e+10	7.86067e+09	44.76	26.6	9	ARP2 actin related protein 2 homolog OS=Felis catus OX=9685 GN=ACTR2 PE=3 SV=2	None
tr|A0A0G2YAU5|A0A0G2YAU5_FELCA	0.943594	0.910807	188	FHIYN[1]GTR	5	FHIYNGTR	tr|A0A0G2YAU5|A0A0G2YAU5_FELCA	4.66e-15	97.542	2	0.54225	1.07243e+09	1.03166e+09	0	6.69098e+08	0	1.56077e+09	290.93	19.4	14	USP9Y OS=Felis catus OX=9685 GN=USP9Y PE=3 SV=1	None
tr|M3W1S6|M3W1S6_FELCA	0.688797	NA	614	HLLIFN[1]LSEGDSGVYQCLSEER	6	HLLIFNLSEGDSGVYQCLSEER	tr|M3W1S6|M3W1S6_FELCA	3.02e-05	65.184	3	0.42162	9.49749e+07	1.07623e+08	0	1.47067e+08	0	0	94.867	22.7	12	Semaphorin 4D OS=Felis catus OX=9685 GN=SEMA4D PE=3 SV=3	None
tr|M3WLH4|M3WLH4_FELCA	1.43752	0.348041	250	LFN[1]DSGACVR	3	LFNDSGACVR	tr|M3WLH4|M3WLH4_FELCA	0.00117898	96.342	2	0.41963	9.30606e+08	6.81781e+08	1.5454e+09	6.12696e+08	8.51762e+08	0	147.4	14.3	12	ERBB3 OS=Felis catus OX=9685 GN=ERBB3 PE=2 SV=2	None
tr|A0A2I2V4V9|A0A2I2V4V9_FELCA	1.45724	0.386742	111	VSLVYSMPSHN[1]VSLR	11	VSLVYSMPSHNVSLR	tr|A0A2I2V4V9|A0A2I2V4V9_FELCA	4.97e-05	79.652	3	0.18393	7.72222e+08	9.29107e+08	2.96943e+08	4.61766e+08	5.30092e+08	3.79414e+08	41.501	22.4	6	Endothelial cell adhesion molecule OS=Felis catus OX=9685 GN=ESAM PE=4 SV=2	None
tr|M3W7T1|M3W7T1_FELCA	1.43166	NA	512	KN[0.999]TTSEYTELDDSNFDWTCPNTQILFPNDPLYAQSIR	2	KNTTSEYTELDDSNFDWTCPNTQILFPNDPLYAQSIR	tr|M3W7T1|M3W7T1_FELCA;tr|A0A2I2UR70|A0A2I2UR70_FELCA;tr|A0A337RZR6|A0A337RZR6_FELCA	3.74e-10	65.962	3	3.0133	1.89063e+08	0	0	0	1.3033e+08	1.33786e+08	104.39	25.8	15	alpha-1,2-Mannosidase OS=Felis catus OX=9685 GN=EDEM3 PE=3 SV=2	None
tr|A0A337S7C4|A0A337S7C4_FELCA	0.527669	0.213213	105	N[1]LSLTLQEIATK	1	NLSLTLQEIATK	tr|A0A337S7C4|A0A337S7C4_FELCA;tr|M3X0Z4|M3X0Z4_FELCA	0.000220683	109	2	-1.829	1.30984e+08	1.17094e+08	0	1.70516e+08	1.75991e+08	3.58702e+08	24.634	13.2	2	C-type lectin domain family 12 member A OS=Felis catus OX=9685 GN=CLEC12A PE=4 SV=1	None
tr|M3W9H6|M3W9H6_FELCA	1.70159	NA	527	N[1]LSFLAR	1	NLSFLAR	tr|M3W9H6|M3W9H6_FELCA	0.0196466	100.74	2	-0.077959	2.74207e+08	3.17197e+08	1.73156e+08	1.49774e+08	0	0	83.046	11.7	7	Protein O-mannosyltransferase 1 OS=Felis catus OX=9685 GN=POMT1 PE=4 SV=3	None
tr|M3WBC6|M3WBC6_FELCA	0.692302	NA	818	YGTALVHLYVN[1]ETLAN[1]R	16	YGTALVHLYVNETLANR	tr|M3WBC6|M3WBC6_FELCA	0.00031966	65.231	3	-0.70472	0	1.08251e+08	0	0	0	1.56364e+08	133.87	18.4	11	Protocadherin 1 OS=Felis catus OX=9685 GN=PCDH1 PE=4 SV=3	None
tr|M3W6Y7|M3W6Y7_FELCA	0.797834	0.461323	167	DSYPDGN[1]ITWYR	7	DSYPDGNITWYR	tr|M3W6Y7|M3W6Y7_FELCA;tr|A0A2I2UX74|A0A2I2UX74_FELCA	0.000121364	103.44	2	1.7808	3.40419e+09	2.8719e+09	2.52114e+09	3.23977e+09	2.53913e+09	5.24748e+09	64.876	35.2	13	Activated leukocyte cell adhesion molecule OS=Felis catus OX=9685 GN=ALCAM PE=4 SV=2	None
tr|A0A0P0GH12|A0A0P0GH12_FELCA	0.95415	0.902474	32	GNVLYENTHALSVLSNYGTN[0.999]K	20	GNVLYENTHALSVLSNYGTNK	tr|A0A0P0GH12|A0A0P0GH12_FELCA;tr|M3WMN1|M3WMN1_FELCA;tr|A0A337S7U7|A0A337S7U7_FELCA	4.64e-28	136.62	2	1.3596	7.57829e+08	3.87179e+08	1.17475e+09	6.4892e+08	9.71902e+08	0	123.51	16.1	11	Receptor protein-tyrosine kinase (Fragment) OS=Felis catus OX=9685 GN=EGFR PE=2 SV=1	None
tr|Q8WNV8|Q8WNV8_FELCA	0.357788	0.225803	141	VSN[1]GTDPELK	3	VSNGTDPELK	tr|Q8WNV8|Q8WNV8_FELCA	0.002951	84.882	2	0.3397	1.09549e+09	5.62444e+08	6.77756e+08	2.92844e+09	3.05373e+09	5.45963e+08	37.475	36.9	12	T-lymphocyte surface CD2 antigen OS=Felis catus OX=9685 GN=CD2 PE=2 SV=1	None
tr|A0A337SDR3|A0A337SDR3_FELCA	1.13471	0.547121	88	IAPASN[1]VSHTVVLRPLK	6	IAPASNVSHTVVLRPLK	tr|A0A337SDR3|A0A337SDR3_FELCA	8.1e-20	157.56	3	-0.66358	1.00948e+10	7.32762e+09	5.73619e+09	6.51719e+09	6.96902e+09	6.92308e+09	20.069	30.1	3	Translocon-associated protein subunit beta OS=Felis catus OX=9685 GN=SSR2 PE=3 SV=1	None
tr|M3WNB7|M3WNB7_FELCA	0.150019	0.107818	161	SKENPRN[0.999]FSDNQLQEGK	7	SKENPRNFSDNQLQEGK	tr|M3WNB7|M3WNB7_FELCA	1.67e-60	204.07	3	0.57872	1.53131e+08	9.33028e+08	0	2.0294e+09	2.94133e+09	5.88947e+09	22.377	35.7	7	Transgelin OS=Felis catus OX=9685 GN=TAGLN2 PE=3 SV=3	None
tr|M3WDV2|M3WDV2_FELCA	5.69227	NA	99	ECISIHVGQAGVQMGNACWELYCLEHNIQPN[0.994]GTMPSDK	31	ECISIHVGQAGVQMGNACWELYCLEHNIQPNGTMPSDK	tr|M3WDV2|M3WDV2_FELCA	3.29e-56	141.97	4	-0.22828	9.19568e+08	9.93291e+08	0	0	1.68022e+08	0	57.585	35.5	4	Tubulin alpha chain OS=Felis catus OX=9685 GN=LOC101099268 PE=3 SV=2	None
tr|M3WKD0|M3WKD0_FELCA	0.787195	0.405354	98	LTLN[1]FTR	4	LTLNFTR	tr|M3WKD0|M3WKD0_FELCA;tr|C6GGN9|C6GGN9_FELCA	2.74e-07	166.17	2	-0.22869	5.20462e+10	5.56902e+10	4.58683e+10	8.13944e+10	3.89085e+10	7.48262e+10	44.376	27.9	7	Uncharacterized protein OS=Felis catus OX=9685 GN=LAMP1 PE=3 SV=3	None
tr|M3VWN8|M3VWN8_FELCA	3.90647	0.0489795	104	N[1]LSTCFSSGDLFAAHNFSN[0.98]QSR	19	NLSTCFSSGDLFAAHNFSNQSR	tr|M3VWN8|M3VWN8_FELCA;tr|A0A2I2V0X3|A0A2I2V0X3_FELCA	4.08e-07	70.994	3	1.1052	2.04747e+08	2.0056e+08	0	3.89636e+07	6.47892e+07	0	54.222	9.2	3	Solute carrier family 39 member 14 OS=Felis catus OX=9685 GN=SLC39A14 PE=4 SV=3	Up
tr|M3WNV4|M3WNV4_FELCA	1.87386	NA	128	ESVTSLQN[1]GTHTPSMGTEAAIPFR	8	ESVTSLQNGTHTPSMGTEAAIPFR	tr|M3WNV4|M3WNV4_FELCA	1.72e-32	138.66	3	0.20362	2.05921e+09	0	0	1.09891e+09	0	0	65.19	28.1	10	Mitochondrial poly(A) polymerase OS=Felis catus OX=9685 GN=MTPAP PE=4 SV=2	None
tr|F1SXA8|F1SXA8_FELCA	1.61976	0.758181	119	LQN[1]ASVEVER	3	LQNASVEVER	tr|F1SXA8|F1SXA8_FELCA;tr|F8R0X8|F8R0X8_FELCA	4.48e-09	157.75	2	0.29349	8.76251e+09	0	1.88848e+08	3.92138e+09	2.20704e+09	2.16108e+09	18.241	28.1	1	Tetherin OS=Felis catus OX=9685 GN=BST2 PE=2 SV=1	None
tr|M3W8R6|M3W8R6_FELCA	2.00086	0.107041	282	EMN[1]FTWK	3	EMNFTWK	tr|M3W8R6|M3W8R6_FELCA	0.0361667	131.03	2	0.18549	1.73958e+09	1.25643e+09	1.67355e+09	5.60328e+08	1.37684e+09	3.96608e+08	68.954	11.3	4	Transmembrane protein 181 OS=Felis catus OX=9685 GN=TMEM181 PE=4 SV=3	None
tr|M3WSQ5|M3WSQ5_FELCA	1.74926	0.0473681	196	LLHSLGGDEFLGMLN[1]R	15	LLHSLGGDEFLGMLNR	tr|M3WSQ5|M3WSQ5_FELCA	4.74e-89	233.62	3	-0.5759	7.1598e+09	8.77275e+09	5.86254e+09	5.49964e+09	3.39786e+09	3.56208e+09	56.825	30.7	9	Prenylcysteine oxidase 1 OS=Felis catus OX=9685 GN=PCYOX1 PE=3 SV=3	None
tr|M3WJW5|M3WJW5_FELCA	1.61008	NA	185	SEQLVN[1]FTAK	6	SEQLVNFTAK	tr|M3WJW5|M3WJW5_FELCA	0.000721221	103.08	2	-0.20647	7.3666e+08	2.93347e+08	5.56984e+08	0	3.28554e+08	0	27.804	4	1	Transmembrane protein 106C OS=Felis catus OX=9685 GN=TMEM106C PE=4 SV=2	None
tr|M3WFH8|M3WFH8_FELCA	0.507598	0.0658614	532	MTTTVWYN[1]R	8	MTTTVWYNR	tr|M3WFH8|M3WFH8_FELCA	0.00526337	84.615	2	-0.70418	3.80836e+08	0	4.3151e+08	9.02635e+08	5.76573e+08	9.21351e+08	82.38	17.8	8	N-acetyl-alpha-glucosaminidase OS=Felis catus OX=9685 GN=NAGLU PE=4 SV=3	None
tr|M3VYT3|M3VYT3_FELCA	2.62896	0.464311	636	NFQCVN[1]ASVLNYDCDIQK	6	NFQCVNASVLNYDCDIQK	tr|M3VYT3|M3VYT3_FELCA	4.67e-23	141.13	2	-0.68307	1.14579e+09	3.23432e+08	0	3.4952e+08	0	2.09341e+08	90.902	19.3	10	ADAM metallopeptidase domain 9 OS=Felis catus OX=9685 GN=ADAM9 PE=4 SV=2	None
tr|M3WMA9|M3WMA9_FELCA	0.20808	NA	861	ALGNVN[0.924]FTVSAEALESQEPCGTEVTVVPEYGK	6	ALGNVNFTVSAEALESQEPCGTEVTVVPEYGK	tr|M3WMA9|M3WMA9_FELCA	2.12e-21	95.867	3	-3.9496	0	4.98299e+08	0	0	0	2.39475e+09	162.59	30.6	28	Alpha-2-macroglobulin OS=Felis catus OX=9685 GN=A2M PE=4 SV=3	None
tr|M3XCB8|M3XCB8_FELCA	3.21336	NA	159	N[1]LSQILSDREEIAHNMQCTLDDATDDWGIK	1	NLSQILSDREEIAHNMQCTLDDATDDWGIK	tr|M3XCB8|M3XCB8_FELCA	7.2e-13	82.726	4	-0.52497	0	3.35884e+08	0	0	1.04527e+08	0	31.862	12.8	3	Stomatin OS=Felis catus OX=9685 GN=STOM PE=4 SV=2	None
tr|M3WIL3|M3WIL3_FELCA	1.95114	0.107964	351	N[1]SSHPFVGLAFK	1	NSSHPFVGLAFK	tr|M3WIL3|M3WIL3_FELCA	0.000500291	93.348	2	0.7663	1.81091e+08	0	1.6652e+08	0	1.08234e+08	6.99245e+07	83.525	17.4	8	Elongation factor G, mitochondrial OS=Felis catus OX=9685 GN=GFM1 PE=3 SV=1	None
tr|M3VXS2|M3VXS2_FELCA	0.762987	0.752112	252	PQCDEN[0.871]GNYKPLQCYGSTGYCWCVFPN[1]GTEVPHSR	27	PQCDENGNYKPLQCYGSTGYCWCVFPNGTEVPHSR	tr|M3VXS2|M3VXS2_FELCA	4.71e-15	84.183	4	-0.30685	6.81543e+08	0	1.01952e+08	6.43618e+08	3.8326e+08	0	32.844	25.1	4	CD74 molecule OS=Felis catus OX=9685 GN=CD74 PE=4 SV=3	None
tr|A0A2I2UF78|A0A2I2UF78_FELCA	2.77394	0.0559523	100	LDLPVN[1]TSIPN[1]VTEVK	6	LDLPVNTSIPNVTEVK	tr|A0A2I2UF78|A0A2I2UF78_FELCA	9.21e-23	144.97	2	0.44015	1.07055e+10	8.63157e+09	5.43058e+09	2.88169e+09	4.32449e+09	1.7225e+09	131.01	31	21	Integrin subunit alpha 1 OS=Felis catus OX=9685 GN=ITGA1 PE=3 SV=1	None
tr|M3W950|M3W950_FELCA	0.262149	0.102742	429	N[1]VTFWGK	1	NVTFWGK	tr|M3W950|M3W950_FELCA	1.96e-20	125.23	2	0.41829	7.78999e+08	2.44705e+08	9.70994e+07	1.71136e+09	6.31638e+08	1.93244e+09	51.184	10	5	Complement factor properdin OS=Felis catus OX=9685 GN=CFP PE=4 SV=3	None
tr|M3WXS7|M3WXS7_FELCA	0.965997	NA	1174	IAVAN[1]VSITQPESTGDPNN[0.812]MTLLAEEAR	19	IAVANVSITQPESTGDPNNMTLLAEEAR	tr|M3WXS7|M3WXS7_FELCA	9.07e-48	145.19	3	1.7115	0	7.28906e+08	0	6.6037e+08	0	8.48757e+08	177.64	29	34	Laminin subunit gamma 1 OS=Felis catus OX=9685 GN=LAMC1 PE=4 SV=3	None
tr|M3W2K3|M3W2K3_FELCA	0.52692	0.427908	100	TLLN[1]VTR	4	TLLNVTR	tr|M3W2K3|M3W2K3_FELCA	0.00440824	128.57	2	-0.14006	8.50401e+10	1.26506e+10	7.65133e+09	1.03328e+11	7.91666e+10	1.74261e+10	24.564	23.5	4	Uncharacterized protein OS=Felis catus OX=9685 PE=3 SV=3	None
tr|Q8MKF4|Q8MKF4_FELCA	0.685635	0.626503	431	FLN[1]QTAADTK	3	FLNQTAADTK	tr|Q8MKF4|Q8MKF4_FELCA	5.75e-08	152.54	2	-0.46975	2.44326e+09	5.0562e+09	1.74544e+09	4.06958e+09	8.81195e+09	6.02169e+08	128.79	25.2	1	Alpha E integrin OS=Felis catus OX=9685 GN=CD103 PE=2 SV=1	None
tr|A0A337S1P2|A0A337S1P2_FELCA	0.642798	0.272277	50	AACVVSHAVN[1]GTSVSCHPPAQIPR	10	AACVVSHAVNGTSVSCHPPAQIPR	tr|A0A337S1P2|A0A337S1P2_FELCA	9.85e-120	214.79	3	-0.36931	4.91698e+08	9.53094e+08	9.02954e+08	9.81386e+08	0	1.45354e+09	38.119	16.2	3	Leucine rich alpha-2-glycoprotein 1 OS=Felis catus OX=9685 GN=LRG1 PE=4 SV=1	None
tr|M3WC88|M3WC88_FELCA	0.554341	0.348182	1253	N[1]TSAASTAQLVEATEELRR	1	NTSAASTAQLVEATEELRR	tr|M3WC88|M3WC88_FELCA	8.97e-100	230.07	3	0.48808	2.27216e+08	3.27779e+08	1.11794e+08	3.24612e+08	1.96439e+08	6.81801e+08	196.1	19.5	24	Laminin subunit beta 2 OS=Felis catus OX=9685 GN=LAMB2 PE=4 SV=2	None
tr|M3VU42|M3VU42_FELCA	0.13069	NA	182	SFEVPEDLHIN[1]STECLHVHCR	11	SFEVPEDLHINSTECLHVHCR	tr|M3VU42|M3VU42_FELCA;tr|A0A2I2U350|A0A2I2U350_FELCA;tr|A0A337SMB3|A0A337SMB3_FELCA	4.55e-10	100.28	5	-0.26195	2.13501e+08	2.08998e+08	0	0	0	1.61642e+09	65.125	35	10	Uncharacterized protein OS=Felis catus OX=9685 GN=CFI PE=3 SV=3	None
tr|A0A337SB27|A0A337SB27_FELCA	1.24051	0.662612	548	LSDSLFLPLN[1]VSDYGETLR	10	LSDSLFLPLNVSDYGETLR	tr|A0A337SB27|A0A337SB27_FELCA;tr|M3W5J6|M3W5J6_FELCA;tr|A0A337SSI0|A0A337SSI0_FELCA	4.23e-35	155.79	2	0.25611	6.28285e+09	0	1.10671e+10	1.03497e+10	8.50455e+09	2.12503e+09	75.719	20	9	N-acetylated alpha-linked acidic dipeptidase like 1 OS=Felis catus OX=9685 GN=NAALADL1 PE=4 SV=1	None
tr|M3WN59|M3WN59_FELCA	0.194517	0.291911	284	LCDLLVANNHFAHFFAPQN[0.995]LTNLNK	19	LCDLLVANNHFAHFFAPQNLTNLNK	tr|M3WN59|M3WN59_FELCA	2.96e-43	151.42	4	0.0829	1.52586e+08	0	4.66743e+07	2.12429e+08	2.28101e+08	1.09605e+09	101.2	21.9	11	Inter-alpha-trypsin inhibitor heavy chain 1 OS=Felis catus OX=9685 GN=ITIH1 PE=4 SV=3	None
tr|M3WGA2|M3WGA2_FELCA	1.28654	0.233969	1070	GEYFLN[1]VSTR	6	GEYFLNVSTR	tr|M3WGA2|M3WGA2_FELCA	2.01e-05	130.98	2	0.66524	5.3076e+09	3.53498e+09	3.73475e+09	3.17872e+09	3.75915e+09	2.83826e+09	128.83	23.5	18	Integrin subunit alpha 2 OS=Felis catus OX=9685 GN=ITGA2 PE=3 SV=3	None
tr|M3WBZ1|M3WBZ1_FELCA	0.920781	0.724471	116	SAN[1]ASFNIK	3	SANASFNIK	tr|M3WBZ1|M3WBZ1_FELCA;tr|A0A337SBR8|A0A337SBR8_FELCA;tr|A0A337SX86|A0A337SX86_FELCA;tr|A0A337SGA3|A0A337SGA3_FELCA	0.0142953	70.363	2	-1.9212	3.20354e+08	0	4.20039e+08	4.78975e+08	2.71977e+08	4.55186e+08	118.4	16.7	12	Protein tyrosine kinase 7 (inactive) OS=Felis catus OX=9685 GN=PTK7 PE=3 SV=2	None
tr|A0A2I2UU74|A0A2I2UU74_FELCA	0.349355	0.373461	253	HAN[1]WTLTPLK	3	HANWTLTPLK	tr|A0A2I2UU74|A0A2I2UU74_FELCA;tr|M3WNF1|M3WNF1_FELCA	8.26e-11	163.12	2	1.0741	2.57908e+09	2.70751e+09	2.65536e+09	4.23639e+09	2.31646e+09	1.61803e+10	40.027	21.1	4	Paraoxonase 1 OS=Felis catus OX=9685 GN=PON1 PE=4 SV=1	None
tr|A0A2I2V028|A0A2I2V028_FELCA	1.33334	0.162938	135	FAEIN[1]GSALCSYNLKPSEYTTSSK	5	FAEINGSALCSYNLKPSEYTTSSK	tr|A0A2I2V028|A0A2I2V028_FELCA;tr|A0A2I2UJV6|A0A2I2UJV6_FELCA;tr|A0A2I2UCR4|A0A2I2UCR4_FELCA;tr|M3WIL5|M3WIL5_FELCA	3.34e-119	225.26	3	-0.49172	6.02889e+09	4.60115e+09	4.11356e+09	3.84313e+09	3.69082e+09	3.52373e+09	70.215	9.1	4	Solute carrier family 44 member 1 OS=Felis catus OX=9685 GN=SLC44A1 PE=3 SV=2	None
tr|A0A2I2V568|A0A2I2V568_FELCA	1.26805	NA	262	AGSFFWPGSDVAIN[1]GSFPSIYMSYN[1]R	14	AGSFFWPGSDVAINGSFPSIYMSYNR	tr|A0A2I2V568|A0A2I2V568_FELCA;tr|M3WK44|M3WK44_FELCA;tr|A0A337SVD5|A0A337SVD5_FELCA	1.49e-14	101.45	2	0.41143	1.19672e+08	3.57655e+08	0	0	1.88214e+08	0	98.009	37.7	20	Ectonucleotide pyrophosphatase/phosphodiesterase 3 OS=Felis catus OX=9685 GN=ENPP3 PE=4 SV=1	None
tr|A0A2I2V330|A0A2I2V330_FELCA	1.5309	0.118814	127	LFQN[1]CSELFK	4	LFQNCSELFK	tr|A0A2I2V330|A0A2I2V330_FELCA;tr|M3WU12|M3WU12_FELCA	0.000140502	123.42	2	-0.14284	4.26116e+09	3.22308e+09	2.71655e+09	2.76959e+09	1.50069e+09	2.39299e+09	63.145	20.2	10	Transmembrane protein 87A OS=Felis catus OX=9685 GN=TMEM87A PE=4 SV=2	None
tr|M3VX58|M3VX58_FELCA	0.474769	0.0509142	204	FN[1]SSSSSLEEK	2	FNSSSSSLEEK	tr|M3VX58|M3VX58_FELCA	0.00980378	67.519	2	-1.6333	3.01853e+08	2.35352e+08	2.03345e+08	6.49639e+08	3.9427e+08	5.159e+08	52.982	12.5	6	SIL1 nucleotide exchange factor OS=Felis catus OX=9685 GN=SIL1 PE=4 SV=3	None
tr|A0A2I2US09|A0A2I2US09_FELCA	4.28523	0.131315	2252	AEITFDDHKN[1]GSCGVSYIAQEPGNYEVSIK	10	AEITFDDHKNGSCGVSYIAQEPGNYEVSIK	tr|A0A2I2US09|A0A2I2US09_FELCA;tr|A0A2I2UUW4|A0A2I2UUW4_FELCA;tr|M3W620|M3W620_FELCA;tr|A0A337SRZ4|A0A337SRZ4_FELCA;tr|A0A337SEG2|A0A337SEG2_FELCA	4.21e-43	134.21	4	0.28747	1.6825e+09	1.15604e+09	0	2.19945e+08	3.11694e+08	4.61962e+08	278.5	42.5	1	Filamin B OS=Felis catus OX=9685 GN=FLNB PE=4 SV=1	None
tr|M3WAR8|M3WAR8_FELCA	0.4814	0.402818	196	MN[1]TTMN[1]DGISLLDLLPK	2	MNTTMNDGISLLDLLPK	tr|M3WAR8|M3WAR8_FELCA	1.13e-41	178.06	2	-0.16311	4.8576e+09	8.13287e+09	3.11326e+09	2.17618e+10	8.13984e+09	3.55022e+09	35.183	38.7	8	Carbonic anhydrase 4 OS=Felis catus OX=9685 GN=CA4 PE=4 SV=1	None
tr|A0A337SJL0|A0A337SJL0_FELCA	0.730318	0.619687	4	SLN[1]VSVFYPPK	3	SLNVSVFYPPK	tr|A0A337SJL0|A0A337SJL0_FELCA	0.00749451	68.536	2	0.0046963	8.60322e+08	1.28918e+08	2.02732e+08	2.99548e+08	7.54742e+08	5.77836e+08	19.492	27	3	Uncharacterized protein OS=Felis catus OX=9685 PE=4 SV=1	None
tr|A0A2I2U011|A0A2I2U011_FELCA	0.862079	0.778271	542	HEEGHMLN[1]CTCFGQGR	8	HEEGHMLNCTCFGQGR	tr|A0A2I2U011|A0A2I2U011_FELCA;tr|M3WB06|M3WB06_FELCA;tr|A0A2I2UAM2|A0A2I2UAM2_FELCA;tr|A0A337SX12|A0A337SX12_FELCA;tr|A0A337SWF2|A0A337SWF2_FELCA;tr|A0A337S9C4|A0A337S9C4_FELCA;tr|A0A337SC01|A0A337SC01_FELCA	9.61e-75	223.15	3	0.26397	5.32213e+09	2.28515e+09	1.05513e+09	3.18492e+09	1.99403e+09	4.86933e+09	262.34	34.5	1	Fibronectin 1 OS=Felis catus OX=9685 GN=FN1 PE=4 SV=1	None
tr|M3WGE1|M3WGE1_FELCA	0.436572	0.0147005	634	IINNLAN[0.999]TSHASVLAN[1]GTLSIPK	16	IINNLANTSHASVLANGTLSIPK	tr|M3WGE1|M3WGE1_FELCA	1.52e-16	111.11	3	-0.96954	1.84361e+08	2.3096e+08	2.55993e+08	5.41856e+08	0	4.83273e+08	309.68	13.8	25	Matrix remodeling associated 5 OS=Felis catus OX=9685 GN=MXRA5 PE=4 SV=3	Down
tr|A0A2I2UTM4|A0A2I2UTM4_FELCA	1.88733	NA	571	YLFPEVDVSSTN[1]FTGLSCR	12	YLFPEVDVSSTNFTGLSCR	tr|A0A2I2UTM4|A0A2I2UTM4_FELCA;tr|M3WFJ6|M3WFJ6_FELCA	0.000374983	70.837	2	0.014986	4.01768e+08	2.83464e+08	0	0	1.81535e+08	0	106.95	13.7	9	Thioredoxin domain containing 11 OS=Felis catus OX=9685 GN=TXNDC11 PE=4 SV=2	None
tr|M3VUJ9|M3VUJ9_FELCA	1.33945	0.313281	182	GHEVEDVDLELFN[1]TSVQLQPPATAPGPETAAFIER	13	GHEVEDVDLELFNTSVQLQPPATAPGPETAAFIER	tr|M3VUJ9|M3VUJ9_FELCA;tr|A0A2I2U776|A0A2I2U776_FELCA	5.47e-117	186.39	3	0.42496	2.50656e+09	1.77638e+09	1.30693e+09	1.36929e+09	1.11078e+09	1.69319e+09	26.824	23.6	2	ER membrane protein complex subunit 10 OS=Felis catus OX=9685 GN=EMC10 PE=4 SV=3	None
tr|M3WBF1|M3WBF1_FELCA	1.57909	0.0966859	234	TFVLPATHPN[1]LVTPSVVEAGTEWPVN[1]CTMDGLFPASEAQVR	26	TFVLPATHPNLVTPSVVEAGTEWPVNCTMDGLFPASEAQVR	tr|M3WBF1|M3WBF1_FELCA	1.77e-70	148.45	3	0.93466	2.05383e+09	2.01508e+09	0	1.69747e+09	1.33823e+09	8.29402e+08	58.023	38.3	12	Intercellular adhesion molecule 1 OS=Felis catus OX=9685 GN=ICAM1 PE=4 SV=3	None
tr|M3W8D8|M3W8D8_FELCA	0.86355	0.217513	21	DKIN[1]ITQLELK	4	DKINITQLELK	tr|M3W8D8|M3W8D8_FELCA	0.000487884	92.781	3	-0.38761	3.18188e+08	3.79682e+08	3.16376e+08	4.15827e+08	0	3.67178e+08	21.788	43.6	6	CD200 molecule OS=Felis catus OX=9685 GN=CD200 PE=4 SV=3	None
tr|M3WMG2|M3WMG2_FELCA	5.78681	0.223249	1703	NYYADN[1]QTCDGELLFN[1]MTK	6	NYYADNQTCDGELLFNMTK	tr|M3WMG2|M3WMG2_FELCA	1.38e-81	211.89	2	-0.87689	6.25749e+09	2.29169e+09	1.17649e+09	2.81288e+08	6.09739e+08	7.89636e+08	311.92	22.4	40	Fibrillin 1 OS=Felis catus OX=9685 GN=FBN1 PE=4 SV=3	None
tr|M3W183|M3W183_FELCA	2.36563	0.249778	510	AN[1]N[1]SWFQSILR	2	ANNSWFQSILR	tr|M3W183|M3W183_FELCA;tr|A0A337S9P8|A0A337S9P8_FELCA	4.64e-45	212.09	2	0.55251	2.43215e+09	7.80149e+09	1.14923e+10	3.29096e+09	3.9878e+09	1.90524e+09	76.703	30.3	13	Nicastrin OS=Felis catus OX=9685 GN=NCSTN PE=4 SV=3	None
tr|M3WIZ5|M3WIZ5_FELCA	0.710165	NA	349	NQGVPQIAVLVTHRPSEDN[1]VTK	19	NQGVPQIAVLVTHRPSEDNVTK	tr|M3WIZ5|M3WIZ5_FELCA	0.00177042	44.848	4	0.57748	0	5.10254e+07	0	0	0	7.185e+07	247.68	18.9	22	Collagen type VI alpha 6 chain OS=Felis catus OX=9685 GN=COL6A6 PE=4 SV=3	None
tr|M3WAK1|M3WAK1_FELCA	3.03705	0.14247	126	LN[1]YTSHQGHMVALSGVGGFQPQPVIVR	2	LNYTSHQGHMVALSGVGGFQPQPVIVR	tr|M3WAK1|M3WAK1_FELCA;tr|A0A337SS27|A0A337SS27_FELCA	3.16e-47	145.19	3	0.93699	2.22172e+08	5.35568e+08	7.30122e+08	9.62421e+07	2.6628e+08	1.27381e+08	109.4	47.5	32	Aminopeptidase OS=Felis catus OX=9685 GN=ANPEP PE=3 SV=3	None
tr|A0A337SI96|A0A337SI96_FELCA	0.865589	0.860348	72	AN[1]ASVATLPSFEGQPQQVR	2	ANASVATLPSFEGQPQQVR	tr|A0A337SI96|A0A337SI96_FELCA	3.47e-45	163.18	2	1.514	6.17197e+09	1.36454e+10	2.37016e+08	1.53546e+10	2.15921e+09	5.65469e+09	43.034	23.2	5	Hexosyltransferase OS=Felis catus OX=9685 GN=B3GNT3 PE=3 SV=1	None
tr|A0A337SIZ7|A0A337SIZ7_FELCA	1.63184	NA	954	EPPQHPEFLTQIPGSLVLN[1]CSIADCLR	19	EPPQHPEFLTQIPGSLVLNCSIADCLR	tr|A0A337SIZ7|A0A337SIZ7_FELCA;tr|M3XFF6|M3XFF6_FELCA;tr|M3WAH9|M3WAH9_FELCA	3.16e-05	50.029	3	0.079031	1.50092e+08	0	0	9.19767e+07	0	0	120.34	9.6	6	Uncharacterized protein OS=Felis catus OX=9685 GN=LOC101087216 PE=3 SV=1	None
tr|A0A2I2UXX3|A0A2I2UXX3_FELCA	0.717209	0.433607	59	N[1]TTSVDSGAPGGAAPGGPGFR	1	NTTSVDSGAPGGAAPGGPGFR	tr|A0A2I2UXX3|A0A2I2UXX3_FELCA	3.75e-21	130.36	2	0.37853	4.07769e+09	3.70159e+09	5.82008e+08	4.76656e+09	3.50676e+09	3.38477e+09	163.92	19.1	18	Latent transforming growth factor beta binding protein 4 OS=Felis catus OX=9685 GN=LTBP4 PE=4 SV=2	None
tr|M3W8Q1|M3W8Q1_FELCA	0.647315	0.189582	343	AQGPVGAN[1]GSLVPAAAGAAARPEPESLQAR	8	AQGPVGANGSLVPAAAGAAARPEPESLQAR	tr|M3W8Q1|M3W8Q1_FELCA	2.98e-25	114.68	3	2.366	5.03652e+08	7.80933e+08	0	8.93258e+08	1.09122e+09	0	100.92	27.5	16	Multimerin 2 OS=Felis catus OX=9685 GN=MMRN2 PE=4 SV=3	None
tr|A0A337S2B6|A0A337S2B6_FELCA	0.494421	0.0996395	269	IHN[1]GSVFTK	3	IHNGSVFTK	tr|A0A337S2B6|A0A337S2B6_FELCA;tr|M3WP18|M3WP18_FELCA;tr|A0A337SC25|A0A337SC25_FELCA	0.00606505	82.417	2	-0.70972	1.4699e+09	2.32051e+09	4.42175e+08	3.02918e+09	3.30587e+09	2.22563e+09	36.443	28.7	4	Uncharacterized protein OS=Felis catus OX=9685 GN=BRCC3 PE=4 SV=1	None
tr|A0A2I2UF78|A0A2I2UF78_FELCA	2.22172	0.0528025	217	QTQVGIVQYGEN[1]VTHEFNLNK	12	QTQVGIVQYGENVTHEFNLNK	tr|A0A2I2UF78|A0A2I2UF78_FELCA	1.69e-183	275.99	3	0.4197	1.2464e+10	1.03512e+10	8.21823e+09	4.50683e+09	7.53051e+09	1.93083e+09	131.01	31	21	Integrin subunit alpha 1 OS=Felis catus OX=9685 GN=ITGA1 PE=3 SV=1	None
tr|A0A0P0GH12|A0A0P0GH12_FELCA	2.44537	NA	472	EFVENSECIQCHPECLPQAMN[0.997]ITCTGR	21	EFVENSECIQCHPECLPQAMNITCTGR	tr|A0A0P0GH12|A0A0P0GH12_FELCA;tr|M3WMN1|M3WMN1_FELCA;tr|A0A337S7U7|A0A337S7U7_FELCA;tr|A0A337S424|A0A337S424_FELCA	0.000236612	45.489	3	0.36231	1.93262e+08	0	0	0	7.90317e+07	0	123.51	16.1	11	Receptor protein-tyrosine kinase (Fragment) OS=Felis catus OX=9685 GN=EGFR PE=2 SV=1	None
tr|M3VYT3|M3VYT3_FELCA	0.762183	0.696107	154	GMLHIEN[1]VSYGIEPLQN[1]SSR	17	GMLHIENVSYGIEPLQNSSR	tr|M3VYT3|M3VYT3_FELCA	0.00561066	44.054	3	3.2062	1.20602e+08	3.47028e+07	0	1.32875e+08	7.08876e+07	0	90.902	19.3	10	ADAM metallopeptidase domain 9 OS=Felis catus OX=9685 GN=ADAM9 PE=4 SV=2	None
tr|A0A2I2UTN2|A0A2I2UTN2_FELCA	1.33859	0.293549	271	MIEN[1]GSLSFLPTLR	4	MIENGSLSFLPTLR	tr|A0A2I2UTN2|A0A2I2UTN2_FELCA	4.05e-33	178.67	2	-0.10647	1.38501e+10	1.6505e+10	8.56954e+09	9.83783e+09	8.99644e+09	1.02446e+10	41.614	28.5	7	Biglycan OS=Felis catus OX=9685 GN=BGN PE=3 SV=1	None
tr|M3X067|M3X067_FELCA	1.3314	0.646338	90	LFSICQFVDDGIDLN[1]R	15	LFSICQFVDDGIDLNR	tr|M3X067|M3X067_FELCA;tr|M3W897|M3W897_FELCA	8.19e-13	124.78	2	0.56842	3.17915e+08	1.40997e+08	0	9.2012e+07	2.84396e+08	1.40618e+08	36.089	16.4	3	Uncharacterized protein OS=Felis catus OX=9685 GN=TMEM59 PE=4 SV=3	None
tr|A0A2I2UUI8|A0A2I2UUI8_FELCA	1.63583	0.468741	141	IPN[1]N[1]TQWITWSPEGHK	3	IPNNTQWITWSPEGHK	tr|A0A2I2UUI8|A0A2I2UUI8_FELCA;sp|Q9N2I7|DPP4_FELCA;tr|M3W283|M3W283_FELCA;tr|A0A337S073|A0A337S073_FELCA	2.84e-124	265.56	2	2.7294	2.58006e+10	2.69791e+10	7.0454e+10	1.83876e+10	5.11233e+10	5.82311e+09	87.558	34	21	Dipeptidyl peptidase 4 OS=Felis catus OX=9685 GN=DPP4 PE=3 SV=1	None
tr|M3X8Q9|M3X8Q9_FELCA	0.485886	0.297969	61	SMDSYLNQSYGMDN[1]HSGGGGGSR	14	SMDSYLNQSYGMDNHSGGGGGSR	tr|M3X8Q9|M3X8Q9_FELCA	3.02e-08	81.144	3	0.63489	3.01553e+08	2.20874e+08	0	6.85856e+08	3.8935e+08	0	65.981	22.4	8	Zinc finger protein 326 OS=Felis catus OX=9685 GN=ZNF326 PE=3 SV=3	None
tr|A0A337SNL3|A0A337SNL3_FELCA	1.4124	0.237672	260	DLGPTLAN[1]STHR	8	DLGPTLANSTHR	tr|A0A337SNL3|A0A337SNL3_FELCA;tr|M3VVL7|M3VVL7_FELCA	2.37e-11	153.54	3	-0.20809	6.86644e+09	8.52046e+09	4.8611e+09	2.91539e+09	5.45355e+09	5.96689e+09	54.66	15.2	6	Glucosylceramidase OS=Felis catus OX=9685 GN=GBA PE=3 SV=1	None
tr|M3VW08|M3VW08_FELCA	3.02151	0.0316159	412	TMVFPVMYIN[1]ESVLIDKETASQLK	10	TMVFPVMYINESVLIDKETASQLK	tr|M3VW08|M3VW08_FELCA;tr|A0A337SGM5|A0A337SGM5_FELCA;tr|A0A337RY68|A0A337RY68_FELCA;tr|A0A337SFP9|A0A337SFP9_FELCA	1.46e-99	206.85	3	0.78835	2.4033e+09	3.34452e+09	2.80753e+09	1.43993e+09	3.83585e+07	1.3532e+09	54.068	43.1	14	Scavenger receptor class B member 2 OS=Felis catus OX=9685 GN=SCARB2 PE=3 SV=2	Up
tr|A0A384DV19|A0A384DV19_FELCA	2.02175	0.441121	90	TYPLAEIHN[1]TTVK	9	TYPLAEIHNTTVK	tr|A0A384DV19|A0A384DV19_FELCA;sp|Q56H28|ACE2_FELCA;tr|C7ECU9|C7ECU9_FELCA	2.53e-05	109.6	3	-1.0968	2.98053e+09	5.39751e+09	1.78051e+10	3.55414e+09	6.8327e+09	2.56387e+09	92.494	41	23	Angiotensin-converting enzyme OS=Felis catus OX=9685 GN=ACE2 PE=3 SV=1	None
tr|M3VZ93|M3VZ93_FELCA	3.1333	NA	954	DPNSGFVFDLNPLN[0.93]NTQGYVLLGIGK	14	DPNSGFVFDLNPLNNTQGYVLLGIGK	tr|M3VZ93|M3VZ93_FELCA	1.29e-21	115.77	3	0.28912	0	0	1.6568e+08	0	0	5.2877e+07	274.52	28.9	47	Insulin like growth factor 2 receptor OS=Felis catus OX=9685 GN=IGF2R PE=4 SV=3	None
tr|A0A2I2U3E4|A0A2I2U3E4_FELCA	1.17098	0.562336	839	HTN[1]YTMEHIR	3	HTNYTMEHIR	tr|A0A2I2U3E4|A0A2I2U3E4_FELCA;tr|A0A2I2UPV2|A0A2I2UPV2_FELCA;tr|M3W273|M3W273_FELCA;tr|A0A337STP8|A0A337STP8_FELCA;tr|A0A2I2UFC8|A0A2I2UFC8_FELCA;tr|M3WS54|M3WS54_FELCA;tr|M3VVH8|M3VVH8_FELCA;tr|A0A2I2UNZ9|A0A2I2UNZ9_FELCA;tr|A0A2I2V4J9|A0A2I2V4J9_FELCA;tr|A0A2I2U7M8|A0A2I2U7M8_FELCA;tr|M3X6F7|M3X6F7_FELCA;tr|A0A2I2UQC4|A0A2I2UQC4_FELCA;tr|A0A337SL47|A0A337SL47_FELCA	1.14e-22	195.51	3	0.31262	1.01424e+10	5.25247e+09	1.02072e+10	8.21135e+09	8.44656e+09	5.20576e+09	116.72	43	2	Actinin alpha 4 OS=Felis catus OX=9685 GN=ACTN4 PE=4 SV=2	None
tr|M3VXS2|M3VXS2_FELCA	0.603704	0.130941	132	YGN[1]MTQDHVMHMLLEGDPLK	3	YGNMTQDHVMHMLLEGDPLK	tr|M3VXS2|M3VXS2_FELCA;tr|A0A2I2UEW6|A0A2I2UEW6_FELCA	2.79e-68	186.63	3	-0.67727	3.21024e+09	1.1197e+09	2.74009e+09	3.71643e+09	4.842e+09	3.15266e+09	32.844	25.1	4	CD74 molecule OS=Felis catus OX=9685 GN=CD74 PE=4 SV=3	None
tr|M3WQV7|M3WQV7_FELCA	1.76022	0.513412	263	AESGTHLCIDVEDAMN[1]ITR	16	AESGTHLCIDVEDAMNITR	tr|M3WQV7|M3WQV7_FELCA	0.004352	44.788	3	-0.061428	3.84623e+07	9.12178e+07	0	1.3114e+07	0	6.05587e+07	37.672	11.4	2	Osteopetrosis associated transmembrane protein 1 OS=Felis catus OX=9685 GN=OSTM1 PE=4 SV=3	None
tr|M3VUP3|M3VUP3_FELCA	1.44634	0.646883	319	GLILGLFN[1]FSSCR	8	GLILGLFNFSSCR	tr|M3VUP3|M3VUP3_FELCA	4.65e-29	185.3	2	0.81115	2.49196e+08	1.47696e+09	4.82266e+08	2.67132e+08	7.50805e+08	0	53.779	36.4	9	Ectonucleoside triphosphate diphosphohydrolase 2 OS=Felis catus OX=9685 GN=ENTPD2 PE=3 SV=3	None
tr|A0A2I2V3F9|A0A2I2V3F9_FELCA	3.35698	NA	314	ESGYMHIQSTKPDTVGCALN[1]DSPAGLAAYILEK	20	ESGYMHIQSTKPDTVGCALNDSPAGLAAYILEK	tr|A0A2I2V3F9|A0A2I2V3F9_FELCA	0.000139846	40.593	4	-0.25511	0	4.93685e+08	0	0	1.47062e+08	0	52.248	49	12	Epoxide hydrolase OS=Felis catus OX=9685 GN=EPHX1 PE=3 SV=1	None
tr|A0A2I2U613|A0A2I2U613_FELCA	4.69976	0.433693	170	EDLMGESLDNYVANTDN[1]HSLR	17	EDLMGESLDNYVANTDNHSLR	tr|A0A2I2U613|A0A2I2U613_FELCA	1.85e-124	228.01	2	0.35786	4.2221e+09	5.28156e+08	9.75798e+07	0	4.09627e+08	2.78044e+08	34.576	32.4	7	Uncharacterized protein OS=Felis catus OX=9685 GN=LOC101081130 PE=4 SV=1	None
tr|A0A337SJ60|A0A337SJ60_FELCA	0.858834	0.881633	192	VVGLSLGN[1]ISVSK	8	VVGLSLGNISVSK	tr|A0A337SJ60|A0A337SJ60_FELCA;tr|M3W8B0|M3W8B0_FELCA	0.000579568	85.837	2	-0.65319	9.1314e+08	2.54797e+07	2.90938e+08	1.10667e+08	1.81859e+08	1.13913e+09	61.679	15.5	5	Adhesion G protein-coupled receptor G3 OS=Felis catus OX=9685 GN=ADGRG3 PE=3 SV=1	None
tr|A0A2I2UF78|A0A2I2UF78_FELCA	1.89701	0.137786	105	LDLPVN[1]TSIPN[1]VTEVK	11	LDLPVNTSIPNVTEVK	tr|A0A2I2UF78|A0A2I2UF78_FELCA	9.21e-23	144.97	2	0.44015	6.30465e+09	4.73109e+09	2.93778e+09	2.88169e+09	2.97088e+09	1.51352e+09	131.01	31	21	Integrin subunit alpha 1 OS=Felis catus OX=9685 GN=ITGA1 PE=3 SV=1	None
tr|M3W8X2|M3W8X2_FELCA	0.859197	0.652152	476	ANRPGVYGN[0.998]VTVFTDWIYR	9	ANRPGVYGNVTVFTDWIYR	tr|M3W8X2|M3W8X2_FELCA	1.55e-07	90.385	3	1.6024	2.40546e+08	4.74619e+08	2.03297e+08	4.66483e+08	2.79536e+08	3.22958e+08	53.685	23.4	6	Transmembrane serine protease 2 OS=Felis catus OX=9685 GN=TMPRSS2 PE=3 SV=3	None
tr|M3W8I1|M3W8I1_FELCA	1.03466	NA	264	N[1]TSWDNAGFK	1	NTSWDNAGFK	tr|M3W8I1|M3W8I1_FELCA;tr|A0A337SV08|A0A337SV08_FELCA	0.0316985	51.762	2	2.3082	0	2.37901e+08	0	2.26445e+08	2.01991e+08	2.61359e+08	92.913	20	9	ADAM metallopeptidase domain 17 OS=Felis catus OX=9685 GN=ADAM17 PE=4 SV=1	None
tr|A0A337SGU5|A0A337SGU5_FELCA	0.663699	NA	96	NPISSN[1]SSNPIFAWK	6	NPISSNSSNPIFAWK	tr|A0A337SGU5|A0A337SGU5_FELCA;tr|A0A337SCD8|A0A337SCD8_FELCA	1.39e-05	94.487	2	0.62033	0	3.59021e+08	0	5.58784e+08	8.83672e+08	1.80364e+08	16.595	10.1	1	Uncharacterized protein OS=Felis catus OX=9685 GN=SLAMF7 PE=4 SV=1	None
tr|M3WKD0|M3WKD0_FELCA	2.11547	0.552629	257	RDN[1]TTVSGLFSIDPSN[1]TSATGSCGPQLVTLDLR	16	RDNTTVSGLFSIDPSNTSATGSCGPQLVTLDLR	tr|M3WKD0|M3WKD0_FELCA;tr|C6GGN9|C6GGN9_FELCA;tr|A7XPK6|A7XPK6_FELCA	6.63e-16	89.751	3	2.2149	3.99483e+08	0	9.25414e+07	1.01417e+08	0	1.31167e+08	44.376	27.9	7	Uncharacterized protein OS=Felis catus OX=9685 GN=LAMP1 PE=3 SV=3	None
tr|M3VWC6|M3VWC6_FELCA	0.413154	0.500634	282	ATAPGAPGCVWPSTLN[1]SLN[1]LSFAGLEQVPK	19	ATAPGAPGCVWPSTLNSLNLSFAGLEQVPK	tr|M3VWC6|M3VWC6_FELCA	1.81e-34	129.51	3	-0.4546	1.13538e+09	4.20212e+08	0	6.81555e+08	4.06749e+08	4.55945e+09	39.907	18.9	3	Monocyte differentiation antigen CD14 OS=Felis catus OX=9685 GN=CD14 PE=4 SV=3	None
tr|M3VU18|M3VU18_FELCA	2.50811	0.18975	592	WTEDN[1]VSSITFYN[1]R	13	WTEDNVSSITFYNR	tr|M3VU18|M3VU18_FELCA	7.78e-65	214.23	2	-0.29918	9.82377e+09	1.35539e+10	2.63884e+10	3.02044e+09	1.39059e+10	2.91568e+09	109.48	36.1	26	Aminopeptidase OS=Felis catus OX=9685 GN=ENPEP PE=3 SV=1	None
tr|A0A2I2UTZ7|A0A2I2UTZ7_FELCA	1.67919	0.497079	319	KGWN[1]ITHMFR	4	KGWNITHMFR	tr|A0A2I2UTZ7|A0A2I2UTZ7_FELCA	0.00076447	117.89	3	0.00065336	6.38758e+08	2.89118e+08	9.34782e+08	1.23625e+08	6.1588e+08	0	150.58	33.2	27	Angiotensin-converting enzyme OS=Felis catus OX=9685 GN=ACE PE=3 SV=2	None
tr|M3W8Y3|M3W8Y3_FELCA	0.676856	NA	331	EVGPLSN[1]GSVMVFN[1]TSASPHLYQIEQLR	14	EVGPLSNGSVMVFNTSASPHLYQIEQLR	tr|M3W8Y3|M3W8Y3_FELCA	2.63e-11	82.639	3	0.032033	0	1.20434e+08	1.24051e+08	0	1.80604e+08	0	110.02	10	5	MER proto-oncogene, tyrosine kinase OS=Felis catus OX=9685 GN=MERTK PE=3 SV=3	None
tr|A0A2I2U432|A0A2I2U432_FELCA	5.59493	0.0832678	2530	MLEAYN[1]LTEK	6	MLEAYNLTEK	tr|A0A2I2U432|A0A2I2U432_FELCA;tr|M3WZM8|M3WZM8_FELCA;tr|M3XED7|M3XED7_FELCA;tr|A0A341ZMI2|A0A341ZMI2_FELCA;tr|A0A337SQ09|A0A337SQ09_FELCA;tr|A0A337RU52|A0A337RU52_FELCA	6.09e-05	128.03	2	2.6217	3.53162e+10	3.2621e+10	1.34026e+10	5.85532e+09	4.51334e+09	4.16948e+09	332.87	20.2	45	Collagen type XII alpha 1 chain OS=Felis catus OX=9685 GN=COL12A1 PE=4 SV=1	None
tr|M3WBE5|M3WBE5_FELCA	1.62027	0.0213878	1126	N[1]ISEISLSPMEISTFR	1	NISEISLSPMEISTFR	tr|M3WBE5|M3WBE5_FELCA	1.09e-61	207.79	3	-0.27458	6.4666e+09	6.20792e+09	7.94499e+09	5.03045e+09	3.46841e+09	4.22714e+09	131.03	34.7	26	Alpha-mannosidase OS=Felis catus OX=9685 GN=MAN2A1 PE=3 SV=3	None
tr|M3WGL9|M3WGL9_FELCA	0.149751	0.261534	298	SSPACTESN[1]ITIR	9	SSPACTESNITIR	tr|M3WGL9|M3WGL9_FELCA;tr|B1PSN8|B1PSN8_FELCA	1.52e-07	127.02	2	-0.66683	1.45795e+10	1.295e+10	8.25486e+08	2.68492e+10	2.98933e+10	1.32605e+11	80.686	23.8	13	Uncharacterized protein OS=Felis catus OX=9685 GN=MPO PE=4 SV=2	None
tr|A0A2I2U6N9|A0A2I2U6N9_FELCA	0.761371	0.195925	276	IN[1]TTEVYNK	2	INTTEVYNK	tr|A0A2I2U6N9|A0A2I2U6N9_FELCA	7e-05	143.03	2	0.0092386	2.10385e+09	2.06639e+09	2.89671e+09	3.83784e+09	2.59054e+09	2.85349e+09	51.419	41.5	10	Ectonucleotide pyrophosphatase/phosphodiesterase 4 OS=Felis catus OX=9685 GN=ENPP4 PE=4 SV=1	None
tr|M3W724|M3W724_FELCA	1.38621	0.299571	1594	ENN[0.92]N[0.998]ITMR	4	ENNNITMR	tr|M3W724|M3W724_FELCA	0.0350391	80.219	2	0.25287	5.59272e+08	3.0453e+08	6.38722e+08	4.31746e+08	3.46841e+08	3.05317e+08	198.53	31.1	34	Uncharacterized protein OS=Felis catus OX=9685 GN=LY75 PE=4 SV=3	None
tr|A0A2I2UF78|A0A2I2UF78_FELCA	1.1658	0.251405	839	FN[1]VSLTVK	2	FNVSLTVK	tr|A0A2I2UF78|A0A2I2UF78_FELCA	0.0127729	82.75	2	0.39741	1.11086e+09	1.02911e+09	8.44943e+08	8.03439e+08	9.92059e+08	7.64902e+08	131.01	31	21	Integrin subunit alpha 1 OS=Felis catus OX=9685 GN=ITGA1 PE=3 SV=1	None
tr|M3W4S3|M3W4S3_FELCA	0.280031	0.144393	181	VVLHPN[1]YSN[1]VDIGLIK	6	VVLHPNYSNVDIGLIK	tr|M3W4S3|M3W4S3_FELCA;tr|E3UTY9|E3UTY9_FELCA	2.67e-50	189.81	2	0.64232	4.0976e+10	3.57472e+10	4.10431e+10	1.59588e+11	5.7536e+10	2.03424e+11	38.302	39.6	13	Haptoglobin OS=Felis catus OX=9685 GN=HP PE=3 SV=1	None
tr|A0A291NHF5|A0A291NHF5_FELCA	0.479457	0.0368586	172	EEQFN[1]STYR	5	EEQFNSTYR	tr|A0A291NHF5|A0A291NHF5_FELCA;tr|A0A291NHG0|A0A291NHG0_FELCA;tr|A0A291NHF8|A0A291NHF8_FELCA;tr|A0A291NHF3|A0A291NHF3_FELCA;tr|A0A291NHG4|A0A291NHG4_FELCA;tr|A0A291NHF0|A0A291NHF0_FELCA;tr|A0A291NHJ4|A0A291NHJ4_FELCA;tr|A0A291NHG3|A0A291NHG3_FELCA;tr|A0A291NHH9|A0A291NHH9_FELCA;tr|A0A291NHD9|A0A291NHD9_FELCA;tr|A0A291NHF4|A0A291NHF4_FELCA;tr|A0A291NHI3|A0A291NHI3_FELCA;tr|A0A291NHD0|A0A291NHD0_FE…	5.66e-20	214.96	1	-0.8625	2.35963e+11	1.19846e+11	1.02907e+11	3.72905e+11	2.70414e+11	3.13421e+11	35.583	44.4	6	IgG constant region (Fragment) OS=Felis catus OX=9685 PE=2 SV=1	Down
tr|M3W576|M3W576_FELCA	3.14843	0.240285	45	VIEEFYN[1]QTWIHR	7	VIEEFYNQTWIHR	tr|M3W576|M3W576_FELCA	5.45e-46	200.21	2	1.0071	3.87019e+09	2.12835e+09	6.5902e+08	2.90305e+08	1.52836e+09	2.95901e+08	54.024	4.5	2	Solute carrier family 2 member 1 OS=Felis catus OX=9685 GN=SLC2A1 PE=3 SV=1	None
tr|M3WX61|M3WX61_FELCA	0.758208	0.685528	104	VN[1]MTDCTLTSGK	2	VNMTDCTLTSGK	tr|M3WX61|M3WX61_FELCA	5.59e-11	147.24	2	-0.18901	5.07055e+09	1.55657e+10	8.16418e+08	1.28638e+10	1.13726e+10	4.05757e+09	17.854	64.3	7	Ribonuclease A family member k6 OS=Felis catus OX=9685 GN=RNASE6 PE=3 SV=1	None
tr|M3W8N0|M3W8N0_FELCA	0.339341	0.0111473	959	PSVIYMN[1]TSQGLSVYK	7	PSVIYMNTSQGLSVYK	tr|M3W8N0|M3W8N0_FELCA;tr|Q8MKF4|Q8MKF4_FELCA	3.53e-50	186.85	2	0.52106	4.00769e+08	7.10801e+08	3.00156e+08	1.48801e+09	1.28545e+09	0	128.96	27.1	3	Uncharacterized protein OS=Felis catus OX=9685 GN=ITGAE PE=3 SV=3	Down
tr|A0A2I2UM28|A0A2I2UM28_FELCA	1.06699	0.907275	129	GAVGDYTWTN[1]GSQPCVR	10	GAVGDYTWTNGSQPCVR	tr|A0A2I2UM28|A0A2I2UM28_FELCA	5.14e-25	154.69	2	-1.0769	1.12672e+09	6.89885e+08	0	4.89699e+08	1.21285e+09	0	33.456	16.9	3	CD68 molecule OS=Felis catus OX=9685 GN=CD68 PE=3 SV=1	None
tr|M3WC52|M3WC52_FELCA	0.332441	0.0179626	835	DQEN[1]STLYVN[1]FTPK	4	DQENSTLYVNFTPK	tr|M3WC52|M3WC52_FELCA	4.31e-33	178.23	2	-0.51761	1.51091e+09	7.87012e+08	6.17283e+08	3.13895e+09	2.17356e+09	3.45656e+09	120.11	25.3	17	Integrin subunit alpha L OS=Felis catus OX=9685 GN=ITGAL PE=3 SV=3	Down
tr|M3W543|M3W543_FELCA	0.220854	0.172849	48	N[1]LSMPLFPADFHK	1	NLSMPLFPADFHK	tr|M3W543|M3W543_FELCA	7.48e-06	109.6	2	0.18459	1.20734e+09	1.01146e+09	0	5.22806e+09	1.66476e+09	8.17688e+09	56.547	26.8	9	Serpin family D member 1 OS=Felis catus OX=9685 GN=SERPIND1 PE=3 SV=3	None
tr|M3WAP8|M3WAP8_FELCA	0.519799	0.36439	199	IN[0.999]TTANEIFYCTFLQR	2	INTTANEIFYCTFLQR	tr|M3WAP8|M3WAP8_FELCA;tr|A8WEV0|A8WEV0_FELCA	3.42e-09	107.5	2	-0.86627	1.78171e+08	1.25356e+08	3.55933e+07	3.91765e+08	1.13256e+08	1.47385e+08	33.168	24.7	4	CD274 molecule OS=Felis catus OX=9685 GN=CD274 PE=4 SV=2	None
tr|M3WKV5|M3WKV5_FELCA	2.84567	0.0242004	300	PQMQQILDFETALAN[1]ITIPQEK	15	PQMQQILDFETALANITIPQEK	tr|M3WKV5|M3WKV5_FELCA	1.9e-15	92.913	3	1.1237	6.77393e+08	7.61456e+08	4.60929e+08	2.84665e+08	1.02716e+08	2.80221e+08	85.454	34.5	21	Endothelin converting enzyme 1 OS=Felis catus OX=9685 GN=ECE1 PE=4 SV=3	Up
tr|A0A2I2UWE2|A0A2I2UWE2_FELCA	1.10267	0.823172	184	YELNLHPN[1]LTSMTFR	8	YELNLHPNLTSMTFR	tr|A0A2I2UWE2|A0A2I2UWE2_FELCA;tr|M3W377|M3W377_FELCA	3.57e-10	120.63	3	-0.027259	2.06494e+09	2.36273e+09	1.09939e+09	1.5325e+09	2.77204e+09	7.07892e+08	117.26	43.4	25	Leucyl and cystinyl aminopeptidase OS=Felis catus OX=9685 GN=LNPEP PE=4 SV=1	None
tr|M3VY76|M3VY76_FELCA	1.89339	0.245843	100	LQDEGN[1]YTCR	6	LQDEGNYTCR	tr|M3VY76|M3VY76_FELCA	0.000582549	106.62	2	0.10553	1.57819e+09	7.98581e+08	6.32656e+08	5.2263e+08	5.36993e+08	0	59.135	16.4	8	V-set and immunoglobulin domain containing 10 OS=Felis catus OX=9685 GN=VSIG10 PE=4 SV=2	None
tr|M3WJ25|M3WJ25_FELCA	0.864878	NA	2579	GN[1]FTSPGYDGVSN[1]YSR	2	GNFTSPGYDGVSNYSR	tr|M3WJ25|M3WJ25_FELCA	0.000763851	73.498	2	-0.502	5.69095e+07	0	2.60972e+08	0	1.83772e+08	0	396.88	2.4	4	Cubilin OS=Felis catus OX=9685 GN=CUBN PE=4 SV=3	None
tr|M3WZJ1|M3WZJ1_FELCA	0.187953	NA	415	VYSGIFN[1]LSEITTETPFSR	7	VYSGIFNLSEITTETPFSR	tr|M3WZJ1|M3WZJ1_FELCA	3.16e-08	98.572	3	0.831	0	5.4698e+07	0	4.07945e+07	4.52427e+07	7.87022e+08	57.678	19.1	5	Kallikrein B1 OS=Felis catus OX=9685 GN=KLKB1 PE=3 SV=3	None
tr|M3VUX6|M3VUX6_FELCA	1.28428	NA	214	DNGQAPFTITPIFSDLPTHGMEPMNN[0.763]ATK	26	DNGQAPFTITPIFSDLPTHGMEPMNNATK	tr|M3VUX6|M3VUX6_FELCA;tr|Q9N0Q0|Q9N0Q0_FELCA;tr|Q8MKD8|Q8MKD8_FELCA;tr|Q8MI49|Q8MI49_FELCA;tr|A0A2I2UCH5|A0A2I2UCH5_FELCA	2.21e-06	56.854	3	0.46304	0	2.06319e+08	0	1.18704e+08	0	2.02595e+08	140.88	18	13	Uncharacterized protein OS=Felis catus OX=9685 GN=NPC1 PE=4 SV=2	None
tr|M3W9W5|M3W9W5_FELCA	1.21966	NA	825	ILN[1]SSAVLVR	3	ILNSSAVLVR	tr|M3W9W5|M3W9W5_FELCA;tr|A0A2I2U6T7|A0A2I2U6T7_FELCA;tr|A0A2I2UZB1|A0A2I2UZB1_FELCA	0.00417123	82.029	2	-0.876	0	9.34335e+08	8.13115e+08	0	7.16367e+08	0	139.93	24.6	19	L1 cell adhesion molecule OS=Felis catus OX=9685 GN=L1CAM PE=4 SV=3	None
tr|M3W1S6|M3W1S6_FELCA	0.743079	0.445827	48	FHEPGIFN[1]YSVLLLSEDK	8	FHEPGIFNYSVLLLSEDK	tr|M3W1S6|M3W1S6_FELCA;tr|A0A337SKV9|A0A337SKV9_FELCA	1.23e-30	155.79	3	0.58572	5.08333e+08	6.25354e+08	3.40151e+08	5.85772e+08	9.93084e+08	4.04566e+08	94.867	22.7	12	Semaphorin 4D OS=Felis catus OX=9685 GN=SEMA4D PE=3 SV=3	None
tr|M3WI26|M3WI26_FELCA	2.28275	NA	406	WEPFGYN[1]VTR	7	WEPFGYNVTR	tr|M3WI26|M3WI26_FELCA;tr|A0A2I2UR47|A0A2I2UR47_FELCA	0.00401697	80.706	2	-0.0038937	0	0	2.04618e+08	5.52699e+07	0	1.24003e+08	163.73	9.2	7	Protein tyrosine phosphatase, receptor type M OS=Felis catus OX=9685 GN=PTPRM PE=4 SV=3	None
tr|M3W105|M3W105_FELCA	10.8565	0.284953	92	DGTSHPAMCLQN[1]ITTTNEMFLK	12	DGTSHPAMCLQNITTTNEMFLK	tr|M3W105|M3W105_FELCA	1.63e-183	271.54	2	-0.88309	4.73415e+09	3.8844e+09	2.61992e+10	1.19825e+08	2.85003e+09	2.37248e+08	60.582	34.1	11	Carboxylic ester hydrolase OS=Felis catus OX=9685 GN=CES2 PE=3 SV=3	None
tr|M3VZG5|M3VZG5_FELCA	0.501824	0.353475	116	HN[1]CTHQQDAGVTCSDGSNLEMR	2	HNCTHQQDAGVTCSDGSNLEMR	tr|M3VZG5|M3VZG5_FELCA;tr|A0A337SN37|A0A337SN37_FELCA	8.45e-40	157.63	2	-0.65444	9.9097e+08	2.16606e+08	2.52054e+08	6.4407e+08	0	1.29503e+09	115.33	39.6	24	CD163 molecule OS=Felis catus OX=9685 GN=CD163 PE=4 SV=3	None
tr|A0A2I2UWE2|A0A2I2UWE2_FELCA	1.13184	0.752468	835	SVLLEFACTHGLEN[1]CSTVAMK	14	SVLLEFACTHGLENCSTVAMK	tr|A0A2I2UWE2|A0A2I2UWE2_FELCA;tr|M3W377|M3W377_FELCA	3.77e-29	143.93	3	0.099314	1.90697e+09	1.33735e+09	6.24369e+08	7.55357e+08	1.56569e+09	1.097e+09	117.26	43.4	25	Leucyl and cystinyl aminopeptidase OS=Felis catus OX=9685 GN=LNPEP PE=4 SV=1	None
tr|A0A2I2U0I8|A0A2I2U0I8_FELCA	1.04918	NA	479	VTN[1]STELQHQLDK	3	VTNSTELQHQLDK	tr|A0A2I2U0I8|A0A2I2U0I8_FELCA;tr|M3X609|M3X609_FELCA;tr|A0A2I2USR6|A0A2I2USR6_FELCA	0.00020085	97.273	2	-0.80704	0	0	2.25913e+08	0	2.15323e+08	0	162.6	23.3	23	Early endosome antigen 1 OS=Felis catus OX=9685 GN=EEA1 PE=4 SV=2	None
tr|M3W2W5|M3W2W5_FELCA	3.00508	NA	497	VSQSMSMGSDFDVFAYITN[0.978]NTSEEHTCR	19	VSQSMSMGSDFDVFAYITNNTSEEHTCR	tr|M3W2W5|M3W2W5_FELCA	4.16e-08	67.586	3	-0.54547	4.45503e+08	3.31622e+08	0	0	0	1.29302e+08	77.162	17.3	9	Transglutaminase 2 OS=Felis catus OX=9685 GN=TGM2 PE=4 SV=1	None
tr|M3WVY3|M3WVY3_FELCA	0.199778	0.0550714	484	N[1]STWSGESK	1	NSTWSGESK	tr|M3WVY3|M3WVY3_FELCA	0.00267315	95.775	2	-0.28015	4.31502e+08	5.81589e+08	0	3.54977e+09	2.12795e+09	1.92892e+09	77.523	18.2	10	Nucleolin OS=Felis catus OX=9685 GN=NCL PE=4 SV=3	None
tr|M3W8Y0|M3W8Y0_FELCA	0.642551	0.324417	576	NLGPN[1]TTSTVVSSDAFRPGVR	5	NLGPNTTSTVVSSDAFRPGVR	tr|M3W8Y0|M3W8Y0_FELCA	8.61e-08	89.859	3	0.2345	1.62968e+08	1.81351e+08	0	3.2268e+08	0	2.13182e+08	107.89	15.7	8	Oncostatin M receptor OS=Felis catus OX=9685 GN=OSMR PE=4 SV=2	None
tr|M3W966|M3W966_FELCA	1.13681	0.51068	220	VHYEN[1]N[1]SPFLTITSMTR	5	VHYENNSPFLTITSMTR	tr|M3W966|M3W966_FELCA	1.21e-62	202.35	3	-0.013744	9.46745e+09	7.5505e+09	6.17763e+09	8.5131e+09	5.70586e+09	6.18507e+09	68.518	42.5	17	Dolichyl-diphosphooligosaccharide--protein glycosyltransferase subunit 1 OS=Felis catus OX=9685 GN=RPN1 PE=3 SV=2	None
tr|M3WBP5|M3WBP5_FELCA	0.25885	0.157163	214	LTFYGN[1]WSEK	6	LTFYGNWSEK	tr|M3WBP5|M3WBP5_FELCA	0.000202503	119.53	2	0.78281	1.33736e+08	8.81981e+08	1.20274e+09	2.86689e+09	1.13393e+09	4.5696e+09	90.915	16.9	8	Spondin 1 OS=Felis catus OX=9685 GN=SPON1 PE=4 SV=2	None
tr|M3VW08|M3VW08_FELCA	1.40503	0.574191	325	GNCLGSGVLN[1]ISICK	10	GNCLGSGVLNISICK	tr|M3VW08|M3VW08_FELCA;tr|A0A337SGM5|A0A337SGM5_FELCA;tr|A0A337RY68|A0A337RY68_FELCA	2.8e-06	102.3	2	-0.75444	1.28007e+10	1.26297e+09	1.00432e+10	5.48314e+09	5.5452e+09	6.12927e+09	54.068	43.1	14	Scavenger receptor class B member 2 OS=Felis catus OX=9685 GN=SCARB2 PE=3 SV=2	None
tr|M3VU75|M3VU75_FELCA	0.456876	0.376209	56	NPEFN[1]ESSR	5	NPEFNESSR	tr|M3VU75|M3VU75_FELCA;tr|Q6KCA0|Q6KCA0_FELCA	0.000658388	121.5	2	0.28704	6.40232e+09	6.91977e+09	1.75673e+10	1.6489e+10	7.64898e+09	4.3472e+10	23.07	55.2	8	Alpha-1-acid glycoprotein OS=Felis catus OX=9685 GN=ORM2 PE=3 SV=1	None
tr|M3W9A8|M3W9A8_FELCA	1.71467	0.392171	692	IPQVN[1]ISLLPK	5	IPQVNISLLPK	tr|M3W9A8|M3W9A8_FELCA	0.00024951	103.43	2	0.49281	5.79931e+08	2.80797e+08	1.43388e+08	1.96397e+08	1.94005e+08	0	142.3	10.2	9	N-acetylglucosamine-1-phosphate transferase subunits alpha and beta OS=Felis catus OX=9685 GN=GNPTAB PE=4 SV=2	None
tr|M3W1S1|M3W1S1_FELCA	0.97562	0.925274	414	SN[1]LSDLLEK	2	SNLSDLLEK	tr|M3W1S1|M3W1S1_FELCA;tr|A0A2I2UHQ5|A0A2I2UHQ5_FELCA	0.0027812	94.692	2	-0.10166	2.56888e+08	2.77817e+08	4.01387e+08	4.39755e+08	2.94184e+08	2.25544e+08	58.028	27.3	9	KDEL motif containing 1 OS=Felis catus OX=9685 GN=KDELC1 PE=4 SV=3	None
tr|M3WM02|M3WM02_FELCA	2.4689	NA	604	N[1]ATASLWPGLGLEDPSLTAR	1	NATASLWPGLGLEDPSLTAR	tr|M3WM02|M3WM02_FELCA;tr|A0A2I2U0Y3|A0A2I2U0Y3_FELCA	4.25e-26	136.96	3	1.4767	5.42064e+09	0	1.58263e+09	0	0	1.4183e+09	128.59	33.9	23	Laminin subunit beta 3 OS=Felis catus OX=9685 GN=LAMB3 PE=4 SV=3	None
tr|M3W7X8|M3W7X8_FELCA	0.281612	0.454426	338	N[1]ASCHFQMVLN[1]QGLGSSPALR	1	NASCHFQMVLNQGLGSSPALR	tr|M3W7X8|M3W7X8_FELCA	2.2e-62	173.55	3	-0.12197	3.51569e+09	2.58215e+08	0	1.69917e+10	9.41239e+08	2.16877e+09	173.49	13.8	6	Dual oxidase 2 OS=Felis catus OX=9685 GN=DUOX2 PE=4 SV=3	None
tr|A0A2I2U3L2|A0A2I2U3L2_FELCA	0.627758	NA	1284	QLTEEQNALN[0.958]SSFQQATHQLEEK	10	QLTEEQNALNSSFQQATHQLEEK	tr|A0A2I2U3L2|A0A2I2U3L2_FELCA;tr|M3VY80|M3VY80_FELCA	0.000102326	57.22	3	1.1577	2.79371e+08	0	0	4.70536e+08	0	4.19522e+08	260.76	22.8	39	Golgin A4 OS=Felis catus OX=9685 GN=GOLGA4 PE=4 SV=2	None
tr|M3W3P4|M3W3P4_FELCA	1.1985	NA	72	GSSVILN[1]CSAYSEPSPK	7	GSSVILNCSAYSEPSPK	tr|M3W3P4|M3W3P4_FELCA;tr|A0A2I2UTR9|A0A2I2UTR9_FELCA;tr|M3X0T5|M3X0T5_FELCA	0.0110844	49.537	2	1.969	0	0	1.62773e+08	1.31373e+08	1.40255e+08	0	158.73	15.5	12	Neogenin 1 OS=Felis catus OX=9685 GN=NEO1 PE=4 SV=3	None
tr|A0A337SWU8|A0A337SWU8_FELCA	2.58778	0.0868618	55	LGVNN[0.874]ISGIEEVNMFTNQGTVIHFNNPK	5	LGVNNISGIEEVNMFTNQGTVIHFNNPK	tr|A0A337SWU8|A0A337SWU8_FELCA;tr|M3WXM1|M3WXM1_FELCA	3.89e-61	161.51	3	-0.37622	3.13304e+09	3.61629e+09	1.63302e+09	9.93089e+08	1.54818e+09	6.97938e+08	17.699	35.8	4	Transcription factor BTF3 OS=Felis catus OX=9685 GN=BTF3 PE=3 SV=1	None
tr|M3X793|M3X793_FELCA	0.856738	0.710002	168	FGEFGN[1]YSLLVK	6	FGEFGNYSLLVK	tr|M3X793|M3X793_FELCA	0.000929905	86.772	2	0.63064	4.6851e+08	6.84656e+08	3.84476e+08	7.68259e+08	8.04555e+08	2.2195e+08	73.884	3.9	2	Heparan-alpha-glucosaminide N-acetyltransferase OS=Felis catus OX=9685 GN=HGSNAT PE=4 SV=3	None
tr|M3W2C3|M3W2C3_FELCA	0.975997	NA	284	ALN[1]LTEGSALLHWQPPQTPVDTYDVR	3	ALNLTEGSALLHWQPPQTPVDTYDVR	tr|M3W2C3|M3W2C3_FELCA	9.07e-07	66.925	3	2.1439	0	0	3.05122e+08	3.12626e+08	0	0	74.162	11.3	3	Tenascin XB OS=Felis catus OX=9685 GN=TNXB PE=4 SV=3	None
tr|M3W724|M3W724_FELCA	1.99589	0.224979	1536	GN[1]ESQWIQYR	2	GNESQWIQYR	tr|M3W724|M3W724_FELCA	1.49e-21	185.61	2	0.036385	4.07511e+09	3.32426e+09	8.14617e+09	2.79434e+09	0	2.39817e+09	198.53	31.1	34	Uncharacterized protein OS=Felis catus OX=9685 GN=LY75 PE=4 SV=3	None
tr|M3W1B1|M3W1B1_FELCA	0.741691	NA	251	N[0.875]ASNPLAHYDTTAEEILQQCDGK	1	NASNPLAHYDTTAEEILQQCDGK	tr|M3W1B1|M3W1B1_FELCA	4.08e-05	61.111	3	-0.078487	0	1.64154e+08	0	2.61766e+08	0	1.80882e+08	64.767	21.3	8	Cystathionine beta-synthase OS=Felis catus OX=9685 GN=CBS PE=3 SV=3	None
tr|A0A2I2UJB4|A0A2I2UJB4_FELCA	3.08715	NA	244	AVHTGMRALIYN[1]SSTGGSQAEQSGMR	12	AVHTGMRALIYNSSTGGSQAEQSGMR	tr|A0A2I2UJB4|A0A2I2UJB4_FELCA;tr|M3W6Y6|M3W6Y6_FELCA;tr|A0A2I2UDN5|A0A2I2UDN5_FELCA;tr|A0A2I2UMF0|A0A2I2UMF0_FELCA	2.33e-06	63.559	3	-0.050175	0	8.18254e+08	0	2.65052e+08	0	0	144.47	22.8	19	Pleckstrin homology domain containing A7 OS=Felis catus OX=9685 GN=PLEKHA7 PE=4 SV=2	None
tr|A0A337S8W1|A0A337S8W1_FELCA	3.19972	NA	82	N[1]CTVGSINANDMSQSLAGK	1	NCTVGSINANDMSQSLAGK	tr|A0A337S8W1|A0A337S8W1_FELCA;tr|A0A337SUG5|A0A337SUG5_FELCA;tr|M3W6T7|M3W6T7_FELCA	5.98e-05	80.236	2	0.16316	4.9691e+08	0	0	0	0	1.55298e+08	49.7	24.4	8	Macrophage scavenger receptor 1 OS=Felis catus OX=9685 GN=MSR1 PE=4 SV=1	None
tr|M3WG01|M3WG01_FELCA	1.8096	0.127595	530	DESCVAITGAQPQN[1]MSR	14	DESCVAITGAQPQNMSR	tr|M3WG01|M3WG01_FELCA	1.29e-41	177.04	2	0.81271	3.94453e+09	2.33594e+09	2.34086e+09	1.20276e+09	2.31731e+09	1.24415e+09	204.84	32.1	31	Plexin B2 OS=Felis catus OX=9685 GN=PLXNB2 PE=4 SV=2	None
tr|M3XCY1|M3XCY1_FELCA	0.15657	0.0305866	38	DTSQN[1]DSGTPVTK	5	DTSQNDSGTPVTK	tr|M3XCY1|M3XCY1_FELCA;tr|A0A2I2UMZ9|A0A2I2UMZ9_FELCA	0.0122288	57.425	2	-1.5236	0	8.93158e+06	4.65235e+07	1.96108e+08	1.5808e+08	0	75.572	6.3	4	Solute carrier family 34 member 2 OS=Felis catus OX=9685 GN=SLC34A2 PE=4 SV=2	Down
tr|M3WG23|M3WG23_FELCA	2.62248	0.216205	233	GN[1]ATLLLNLR	2	GNATLLLNLR	tr|M3WG23|M3WG23_FELCA;tr|A0A2I2U292|A0A2I2U292_FELCA;tr|A0A2I2USR1|A0A2I2USR1_FELCA	0.000290761	115.7	2	0.2751	4.3749e+08	3.47302e+08	1.01814e+09	2.18401e+08	4.3707e+08	3.20178e+07	54.715	14.4	5	Glycerophosphodiester phosphodiesterase domain containing 5 OS=Felis catus OX=9685 GN=GDPD5 PE=4 SV=3	None
tr|M3WIB5|M3WIB5_FELCA	5.02929	NA	466	VLASIAGTTGVSLN[1]LTR	14	VLASIAGTTGVSLNLTR	tr|M3WIB5|M3WIB5_FELCA	2.35e-07	101.05	2	-1.2732	4.76789e+08	8.81132e+08	1.88758e+08	0	1.02511e+08	0	54.561	15.6	5	Mannosyltransferase OS=Felis catus OX=9685 GN=ALG12 PE=3 SV=2	None
tr|A0A2I2U125|A0A2I2U125_FELCA	1.16587	NA	94	AMEEMHGQCLSPN[1]DTKPIK	13	AMEEMHGQCLSPNDTKPIK	tr|A0A2I2U125|A0A2I2U125_FELCA	3.9e-05	78.674	3	-0.68665	8.12394e+08	0	0	4.28856e+08	1.36642e+09	2.95167e+08	53.582	19.2	8	RNA binding motif protein 45 OS=Felis catus OX=9685 GN=RBM45 PE=4 SV=1	None
tr|M3X7Z4|M3X7Z4_FELCA	4.81411	NA	623	TTLVDN[0.995]NTWNNSHIALVGK	6	TTLVDNNTWNNSHIALVGK	tr|M3X7Z4|M3X7Z4_FELCA	5.89e-81	209.7	2	0.77269	5.73043e+08	8.01064e+08	9.40607e+07	0	1.01657e+08	0	93.684	10.2	6	STT3B, catalytic subunit of the oligosaccharyltransferase complex OS=Felis catus OX=9685 GN=STT3B PE=4 SV=3	None
tr|M3WGL9|M3WGL9_FELCA	0.128733	0.158214	330	N[1]LTN[1]QLGLLAVNTR	1	NLTNQLGLLAVNTR	tr|M3WGL9|M3WGL9_FELCA;tr|B1PSN8|B1PSN8_FELCA	9.22e-53	203.27	2	0.49193	8.18053e+09	1.02172e+10	7.63812e+08	3.11308e+10	2.85173e+10	8.91992e+10	80.686	23.8	13	Uncharacterized protein OS=Felis catus OX=9685 GN=MPO PE=4 SV=2	None
tr|A0A2I2UTZ7|A0A2I2UTZ7_FELCA	1.60469	0.571677	715	QFDMTSFQN[1]DSIKR	9	QFDMTSFQNDSIKR	tr|A0A2I2UTZ7|A0A2I2UTZ7_FELCA;tr|M3VXV0|M3VXV0_FELCA;tr|A0A2I2V3Y5|A0A2I2V3Y5_FELCA	5.12e-27	177.81	3	-0.241	3.49508e+09	1.10035e+09	7.59188e+08	4.22567e+08	2.44039e+09	4.73897e+08	150.58	33.2	27	Angiotensin-converting enzyme OS=Felis catus OX=9685 GN=ACE PE=3 SV=2	None
tr|M3WSI8|M3WSI8_FELCA	0.119129	NA	144	YPHKPEIN[1]YTTHPGADLK	8	YPHKPEINYTTHPGADLK	tr|M3WSI8|M3WSI8_FELCA	2.95e-05	83.792	3	0.70402	0	0	1.01255e+08	0	0	8.49964e+08	70.353	31.7	8	Prothrombin OS=Felis catus OX=9685 GN=F2 PE=3 SV=1	None
tr|M3XFI8|M3XFI8_FELCA	2.00219	0.0439501	147	HVGPGVLSMANAGPNTN[1]GSQFFICTIK	17	HVGPGVLSMANAGPNTNGSQFFICTIK	tr|M3XFI8|M3XFI8_FELCA	4.14e-171	240.71	3	-0.58166	8.76391e+09	8.62177e+09	6.85503e+09	3.27389e+09	4.7975e+09	0	21.753	23.5	2	Peptidyl-prolyl cis-trans isomerase OS=Felis catus OX=9685 GN=PPIF PE=3 SV=2	Up
tr|M3W7X6|M3W7X6_FELCA	1.45518	NA	77	WISLDN[1]WTYSK	6	WISLDNWTYSK	tr|M3W7X6|M3W7X6_FELCA;tr|A0A337RVS9|A0A337RVS9_FELCA	0.0284793	53.034	2	1.5228	0	0	2.57939e+08	0	1.77255e+08	0	100.81	19.1	12	Mannosidase beta OS=Felis catus OX=9685 GN=MANBA PE=4 SV=3	None
tr|A0A337SRD3|A0A337SRD3_FELCA	1.33691	0.365115	179	N[1]VTLILDCK	1	NVTLILDCK	tr|A0A337SRD3|A0A337SRD3_FELCA;tr|A0A337SFM5|A0A337SFM5_FELCA	0.018386	66.19	2	-0.10983	2.09903e+08	2.19247e+08	2.41004e+08	1.55034e+08	8.98448e+07	2.56392e+08	183.43	4.2	5	Collagen type V alpha 1 chain OS=Felis catus OX=9685 GN=COL5A1 PE=4 SV=1	None
tr|M3W249|M3W249_FELCA	2.07485	0.42892	86	APEPQETPVSIN[1]R	12	APEPQETPVSINR	tr|M3W249|M3W249_FELCA	5.09e-20	163.33	2	1.3434	2.37996e+09	9.41656e+08	0	1.1305e+09	0	4.70398e+08	71.099	31.8	15	Polypeptide N-acetylgalactosaminyltransferase OS=Felis catus OX=9685 GN=GALNT6 PE=3 SV=1	None
tr|M3WDE2|M3WDE2_FELCA	6.11158	NA	144	NDITAWQECVN[0.963]NSMAQLEHQAVR	11	NDITAWQECVNNSMAQLEHQAVR	tr|M3WDE2|M3WDE2_FELCA	1.8e-16	106.35	3	-0.42839	8.75622e+08	0	0	0	0	1.43273e+08	29.997	33.7	6	BCAS2, pre-mRNA processing factor OS=Felis catus OX=9685 GN=BCAS2 PE=4 SV=3	None
tr|M3WBF1|M3WBF1_FELCA	4.19089	NA	47	GGSVQVN[1]CSTSCDHRPFLGLETQLTK	7	GGSVQVNCSTSCDHRPFLGLETQLTK	tr|M3WBF1|M3WBF1_FELCA	8.48e-10	82.177	4	0.38129	7.1619e+08	0	0	1.63106e+08	2.21746e+08	1.27824e+08	58.023	38.3	12	Intercellular adhesion molecule 1 OS=Felis catus OX=9685 GN=ICAM1 PE=4 SV=3	None
tr|M3WBF0|M3WBF0_FELCA	7.02538	NA	948	GN[1]ATGDIACDSYNQLDADLNMLR	2	GNATGDIACDSYNQLDADLNMLR	tr|M3WBF0|M3WBF0_FELCA	2.66e-146	249.32	3	-0.13597	6.03127e+08	1.09944e+09	5.6129e+09	0	3.47097e+08	0	218.39	29.8	44	Lactase OS=Felis catus OX=9685 GN=LCT PE=4 SV=3	None
tr|A0A337ST99|A0A337ST99_FELCA	0.717205	0.663485	170	DWFSIPSLSSN[1]ESEVHR	11	DWFSIPSLSSNESEVHR	tr|A0A337ST99|A0A337ST99_FELCA;tr|M3VWB3|M3VWB3_FELCA	2.03e-05	83.37	3	-0.83292	1.71058e+08	5.15509e+07	0	1.42407e+08	2.79622e+08	4.35484e+07	30.442	22.2	3	Tetraspanin OS=Felis catus OX=9685 GN=CD37 PE=3 SV=1	None
tr|A0A337SUL5|A0A337SUL5_FELCA	1.33411	NA	525	GN[1]SSLYSVASPSLQQLVVEK	2	GNSSLYSVASPSLQQLVVEK	tr|A0A337SUL5|A0A337SUL5_FELCA;tr|A0A337SNW7|A0A337SNW7_FELCA	3.19e-05	79.248	2	0.41953	0	0	6.51753e+08	3.8047e+08	0	5.96588e+08	87.97	14.1	7	N-acetylated alpha-linked acidic dipeptidase like 2 OS=Felis catus OX=9685 GN=NAALADL2 PE=4 SV=1	None
tr|M3W9G9|M3W9G9_FELCA	0.838808	NA	257	LAYATIN[1]DSR	7	LAYATINDSR	tr|M3W9G9|M3W9G9_FELCA;tr|A0A2I2URZ2|A0A2I2URZ2_FELCA	0.0423379	50.805	2	-1.1155	0	2.87412e+09	0	5.57028e+09	3.46687e+09	1.24214e+09	84.259	2.3	2	Dipeptidyl peptidase like 6 OS=Felis catus OX=9685 GN=DPP6 PE=3 SV=3	None
tr|M3VVD5|M3VVD5_FELCA	1.72788	0.174388	97	DFSGN[1]ETHFTGNEVGFLKPISCR	5	DFSGNETHFTGNEVGFLKPISCR	tr|M3VVD5|M3VVD5_FELCA	1.48e-52	167.28	3	-0.4319	7.12207e+08	5.0741e+08	3.41653e+08	2.94726e+08	3.34627e+08	2.74223e+08	20.093	12.4	1	TM2 domain containing 1 OS=Felis catus OX=9685 GN=TM2D1 PE=4 SV=3	None
tr|M3XC31|M3XC31_FELCA	0.264322	0.407389	337	N[1]ASSNVFFK	1	NASSNVFFK	tr|M3XC31|M3XC31_FELCA;tr|A0A337SB54|A0A337SB54_FELCA	0.0137404	70.929	2	-1.6776	2.65572e+08	2.85072e+08	3.38878e+08	4.23632e+08	2.3724e+08	2.70443e+09	161.74	14.8	14	CD109 molecule OS=Felis catus OX=9685 GN=CD109 PE=4 SV=3	None
tr|A0A2I2U5G3|A0A2I2U5G3_FELCA	1.37767	0.419806	515	LQQLFN[1]HTMFVLEQEEYQR	6	LQQLFNHTMFVLEQEEYQR	tr|A0A2I2U5G3|A0A2I2U5G3_FELCA;tr|A0A2I2UFS4|A0A2I2UFS4_FELCA;tr|A0A2I2V5I8|A0A2I2V5I8_FELCA;tr|M3W277|M3W277_FELCA;tr|A0A2I2UK71|A0A2I2UK71_FELCA	2.35e-26	142.72	2	0.53729	7.31281e+08	8.39039e+08	3.84038e+08	3.42999e+08	6.02735e+08	0	232.58	35	1	Myosin heavy chain 14 OS=Felis catus OX=9685 GN=MYH14 PE=3 SV=2	None
tr|M3VZL0|M3VZL0_FELCA	1.64203	0.328256	138	ELGLYSLMN[1]ITR	9	ELGLYSLMNITR	tr|M3VZL0|M3VZL0_FELCA;tr|A0A2I2UE37|A0A2I2UE37_FELCA;tr|A9NJ76|A9NJ76_FELCA	3.85e-06	118.87	2	0.095059	3.65801e+08	6.88447e+08	2.58149e+08	3.15538e+08	3.5914e+08	1.24576e+08	154.67	14.8	13	Tyrosine-protein kinase receptor OS=Felis catus OX=9685 GN=INSR PE=3 SV=3	None
tr|M3W3S6|M3W3S6_FELCA	4.63571	NA	309	CIPVMEAQEYLAN[1]VTSSSSAK	13	CIPVMEAQEYLANVTSSSSAK	tr|M3W3S6|M3W3S6_FELCA	4.21e-14	105.94	3	-0.12016	9.57085e+08	6.03772e+08	0	1.68351e+08	0	0	56.6	23.6	7	LEM domain containing 2 OS=Felis catus OX=9685 GN=LEMD2 PE=4 SV=3	None
tr|M3WIR8|M3WIR8_FELCA	1.21896	NA	715	QGAIVAVTGDGVN[1]DSPALKK	13	QGAIVAVTGDGVNDSPALKK	tr|M3WIR8|M3WIR8_FELCA;tr|A0A2I2UPJ7|A0A2I2UPJ7_FELCA;tr|A0A2I2UGY1|A0A2I2UGY1_FELCA;tr|A0A341ZMH2|A0A341ZMH2_FELCA;tr|M3W403|M3W403_FELCA;tr|A0A2I2UJF4|A0A2I2UJF4_FELCA;tr|M3WHH0|M3WHH0_FELCA	1.13e-05	79.695	3	-0.21647	0	1.03029e+09	1.04102e+09	0	8.49618e+08	0	112.51	22	13	Sodium/potassium-transporting ATPase subunit alpha OS=Felis catus OX=9685 GN=ATP1A1 PE=3 SV=2	None
tr|M3X4H1|M3X4H1_FELCA	4.39647	0.157244	807	GGYVIPIQQPAVTTN[1]ASR	15	GGYVIPIQQPAVTTNASR	tr|M3X4H1|M3X4H1_FELCA;tr|B1Q4L3|B1Q4L3_FELCA	1.45e-22	133.86	3	0.58868	6.46743e+10	6.49747e+10	1.73487e+11	1.10096e+10	4.1049e+10	1.68912e+10	210.62	35.7	41	Uncharacterized protein OS=Felis catus OX=9685 GN=SI PE=4 SV=3	None
tr|A0A2I2UVV6|A0A2I2UVV6_FELCA	0.39255	NA	841	VNVVN[1]STLAEVHWDPVPLK	5	VNVVNSTLAEVHWDPVPLK	tr|A0A2I2UVV6|A0A2I2UVV6_FELCA;tr|M3W294|M3W294_FELCA;tr|A0A2I2V2N7|A0A2I2V2N7_FELCA	5.12e-05	74.793	3	0.57793	0	0	9.11902e+07	1.64544e+08	1.16545e+08	4.15817e+08	130.86	9.3	6	Neuronal cell adhesion molecule OS=Felis catus OX=9685 GN=NRCAM PE=4 SV=2	None
tr|M3WIG3|M3WIG3_FELCA	0.815134	0.392819	1730	GVGN[1]WSDSK	4	GVGNWSDSK	tr|M3WIG3|M3WIG3_FELCA	0.00184016	104.2	2	-0.20607	1.18429e+09	5.74111e+08	9.74117e+08	1.33735e+09	1.04245e+09	9.72428e+08	247.87	14.4	22	Sortilin related receptor 1 OS=Felis catus OX=9685 GN=SORL1 PE=4 SV=3	None
tr|M3WTS2|M3WTS2_FELCA	1.95955	0.419248	770	FIN[1]LTWTAPGDDYDHGR	3	FINLTWTAPGDDYDHGR	tr|M3WTS2|M3WTS2_FELCA	1.64e-43	185.26	2	0.011042	8.91831e+10	9.74206e+10	2.43448e+11	1.52848e+10	1.92143e+11	1.20373e+10	100.22	35.2	25	Chloride channel accessory 1 OS=Felis catus OX=9685 GN=CLCA1 PE=4 SV=1	None
tr|M3WMA7|M3WMA7_FELCA	0.52433	0.510797	108	LN[1]ETHIFN[0.997]GSNWIMLTYK	2	LNETHIFNGSNWIMLTYK	tr|M3WMA7|M3WMA7_FELCA;tr|A0A2I2UY37|A0A2I2UY37_FELCA	2.13e-10	106.75	3	-0.65314	8.37685e+08	1.26526e+09	9.11362e+08	1.57917e+08	1.51879e+09	4.07215e+09	31.144	14	3	Mannose-6-phosphate receptor, cation dependent OS=Felis catus OX=9685 GN=M6PR PE=4 SV=3	None
tr|M3W9Z2|M3W9Z2_FELCA	0.746319	0.737518	1991	TN[1]ESLSILR	2	TNESLSILR	tr|M3W9Z2|M3W9Z2_FELCA	1.89e-08	168.83	2	-0.26818	0	2.59209e+08	2.91863e+08	1.98096e+08	6.04238e+07	8.49059e+08	336.64	18.4	39	Laminin subunit alpha 1 OS=Felis catus OX=9685 GN=LAMA1 PE=4 SV=3	None
tr|A0A384DV19|A0A384DV19_FELCA	2.81853	0.404847	688	N[1]VSDVIPR	1	NVSDVIPR	tr|A0A384DV19|A0A384DV19_FELCA;sp|Q56H28|ACE2_FELCA;tr|C7ECU9|C7ECU9_FELCA	0.00134569	135.83	2	0.48059	3.31818e+09	4.24846e+09	2.14785e+10	2.16758e+09	7.3901e+09	7.47407e+08	92.494	41	23	Angiotensin-converting enzyme OS=Felis catus OX=9685 GN=ACE2 PE=3 SV=1	None
tr|M3XAB2|M3XAB2_FELCA	0.880503	0.753673	124	GAEAAN[1]VTGPGGVPVQGSK	6	GAEAANVTGPGGVPVQGSK	tr|M3XAB2|M3XAB2_FELCA;tr|A0A337SIW1|A0A337SIW1_FELCA;tr|A0A337STL5|A0A337STL5_FELCA	1.09e-11	109.72	2	1.2087	5.07816e+08	4.10598e+08	9.49795e+07	3.58601e+08	3.34832e+08	4.57493e+08	35.924	57.1	14	Uncharacterized protein OS=Felis catus OX=9685 GN=YBX1 PE=4 SV=3	None
tr|O19431|O19431_FELCA	1.40856	0.617237	48	AECHYPN[1]GTER	7	AECHYPNGTER	tr|O19431|O19431_FELCA;tr|O19418|O19418_FELCA	1.06e-05	113.03	3	0.1129	2.39226e+09	0	1.21283e+09	1.94656e+09	6.12856e+08	0	30.183	29.3	0	MHC class II antigen OS=Felis catus OX=9685 GN=DRB PE=2 SV=1	None
tr|M3WV31|M3WV31_FELCA	1.06076	0.914649	448	VVVLPAN[1]SSSR	7	VVVLPANSSSR	tr|M3WV31|M3WV31_FELCA	0.00239729	81.017	2	0.49775	1.57323e+08	5.84491e+08	2.22003e+08	2.77686e+08	1.63325e+08	4.67598e+08	83.277	9.8	5	Semaphorin 3C OS=Felis catus OX=9685 GN=SEMA3C PE=3 SV=2	None
tr|A0A337SI66|A0A337SI66_FELCA	1.40385	0.589381	417	VFHIHN[1]ESWVLLTPK	6	VFHIHNESWVLLTPK	tr|A0A337SI66|A0A337SI66_FELCA;tr|A0A337SFT2|A0A337SFT2_FELCA;tr|M3W7M4|M3W7M4_FELCA	1.11e-07	109.83	4	0.30987	6.48078e+07	0	1.46109e+08	8.71191e+07	8.58731e+07	5.23693e+07	142.93	12.8	12	Attractin OS=Felis catus OX=9685 GN=ATRN PE=4 SV=1	None
tr|M3WMR7|M3WMR7_FELCA	1.5382	0.40069	418	QDTPQYN[1]LTIEVSDKDFK	7	QDTPQYNLTIEVSDKDFK	tr|M3WMR7|M3WMR7_FELCA	2.61e-91	239.75	2	-0.67041	3.61637e+08	1.1061e+09	6.50973e+08	1.83411e+08	6.37617e+08	5.5637e+08	92	52.5	24	Cadherin 17 OS=Felis catus OX=9685 GN=CDH17 PE=4 SV=2	None
tr|M3WYW1|M3WYW1_FELCA	0.609148	NA	273	N[1]HSQRPATEQLMK	1	NHSQRPATEQLMK	tr|M3WYW1|M3WYW1_FELCA;tr|A0A337SDC4|A0A337SDC4_FELCA;tr|M3WEP1|M3WEP1_FELCA;tr|A0A2I2UIX0|A0A2I2UIX0_FELCA;tr|A0A2I2UJY6|A0A2I2UJY6_FELCA;tr|A0A337SB99|A0A337SB99_FELCA	0.0306204	45.28	3	-2.024	2.56888e+08	2.46319e+08	0	4.13042e+08	0	0	157.11	24.1	17	TRAF2 and NCK interacting kinase OS=Felis catus OX=9685 GN=TNIK PE=4 SV=3	None
tr|A0A337S970|A0A337S970_FELCA	4.27222	NA	36	GTMN[1]N[1]SLILELWR	4	GTMNNSLILELWR	tr|A0A337S970|A0A337S970_FELCA;tr|A0A337S4R8|A0A337S4R8_FELCA	0.0238865	45.28	3	2.6341	6.77358e+08	5.68824e+08	0	1.45847e+08	0	0	96.166	6	4	Transmembrane protein 63A OS=Felis catus OX=9685 GN=TMEM63A PE=4 SV=1	None
tr|M3WMA9|M3WMA9_FELCA	0.614108	0.396661	396	SN[1]ATTDEHGLVQFSIDPTSVMGTSLTVR	2	SNATTDEHGLVQFSIDPTSVMGTSLTVR	tr|M3WMA9|M3WMA9_FELCA	1.55e-218	276.46	3	-0.95453	4.13889e+09	3.45374e+09	3.37929e+09	5.82275e+09	2.30382e+09	9.73987e+09	162.59	30.6	28	Alpha-2-macroglobulin OS=Felis catus OX=9685 GN=A2M PE=4 SV=3	None
tr|M3WQC2|M3WQC2_FELCA	2.04516	0.616573	323	ESFPSSLHYAN[1]N[1]SR	11	ESFPSSLHYANNSR	tr|M3WQC2|M3WQC2_FELCA	6.71e-65	215.87	3	1.1784	3.92517e+09	1.9841e+08	1.77144e+08	4.88613e+08	8.88028e+08	7.26242e+08	51.043	31.2	9	Ectonucleotide pyrophosphatase/phosphodiesterase 7 OS=Felis catus OX=9685 GN=ENPP7 PE=4 SV=3	None
tr|M3WLD9|M3WLD9_FELCA	1.21793	0.704681	212	RN[1]FTAADWGQSR	2	RNFTAADWGQSR	tr|M3WLD9|M3WLD9_FELCA	1.19e-26	186.46	3	0.42041	4.77341e+10	5.67935e+10	7.94078e+09	2.19867e+10	3.73131e+10	3.30439e+10	109.01	30.2	26	Collagen type VI alpha 1 chain OS=Felis catus OX=9685 GN=COL6A1 PE=4 SV=3	None
tr|M3VXW2|M3VXW2_FELCA	0.927483	NA	1253	LQHSQFEYTSDPN[1]VTSASPTK	13	LQHSQFEYTSDPNVTSASPTK	tr|M3VXW2|M3VXW2_FELCA	1.23e-06	80.844	3	2.4018	0	0	5.30068e+08	7.54652e+08	0	3.88373e+08	232.68	11.3	13	Plexin B1 OS=Felis catus OX=9685 GN=PLXNB1 PE=4 SV=3	None
tr|A0A2I2UWE2|A0A2I2UWE2_FELCA	1.53331	NA	145	N[1]QSMGLIQPVATN[1]GK	1	NQSMGLIQPVATNGK	tr|A0A2I2UWE2|A0A2I2UWE2_FELCA;tr|M3W377|M3W377_FELCA	8.88e-88	235.4	2	-1.9096	0	0	1.28861e+09	0	0	8.40412e+08	117.26	43.4	25	Leucyl and cystinyl aminopeptidase OS=Felis catus OX=9685 GN=LNPEP PE=4 SV=1	None
tr|M3WE16|M3WE16_FELCA	0.993546	0.988674	541	FYFSSN[1]GTSDVITSSMK	6	FYFSSNGTSDVITSSMK	tr|M3WE16|M3WE16_FELCA	1.77e-24	146.2	2	-0.6336	1.36349e+09	2.26515e+09	4.89346e+08	1.91955e+09	1.13658e+09	1.08861e+09	114.89	22.9	16	Integrin subunit alpha 4 OS=Felis catus OX=9685 GN=ITGA4 PE=3 SV=2	None
tr|M3WUB7|M3WUB7_FELCA	0.58592	0.0383301	110	GYYN[1]QSVSESHSLQR	4	GYYNQSVSESHSLQR	tr|M3WUB7|M3WUB7_FELCA;tr|M3WYM6|M3WYM6_FELCA	8.02e-43	194.48	2	-0.64645	5.4562e+08	4.97162e+08	2.96114e+08	7.18837e+08	7.40649e+08	8.25631e+08	22.964	12.1	1	Uncharacterized protein OS=Felis catus OX=9685 GN=LOC101080790 PE=3 SV=3	None
tr|A0A337S3W1|A0A337S3W1_FELCA	0.829525	0.675383	327	ISN[1]LTIVR	3	ISNLTIVR	tr|A0A337S3W1|A0A337S3W1_FELCA;tr|A0A337STE2|A0A337STE2_FELCA	9.85e-07	160.88	2	-0.0527	2.45458e+09	1.59572e+09	1.02636e+09	2.48688e+09	7.8005e+08	2.85304e+09	39.323	18.6	6	Uncharacterized protein OS=Felis catus OX=9685 GN=IKBIP PE=4 SV=1	None
tr|M3WDB5|M3WDB5_FELCA	2.1051	0.220243	170	IDNMGAQLEN[1]ISIETQILTSN[1]VSK	21	IDNMGAQLENISIETQILTSNVSK	tr|M3WDB5|M3WDB5_FELCA	1.25e-53	161.04	2	1.3668	1.75697e+08	1.62017e+08	3.86098e+08	3.52883e+07	1.59686e+08	1.48863e+08	89.12	14.9	9	Adhesion G protein-coupled receptor G7 OS=Felis catus OX=9685 GN=ADGRG7 PE=3 SV=3	None
tr|M3WMA9|M3WMA9_FELCA	0.515575	0.3756	70	GN[1]QSLFTDLVAEK	2	GNQSLFTDLVAEK	tr|M3WMA9|M3WMA9_FELCA	9.57e-11	137.62	2	0.47851	1.59328e+10	1.5435e+10	1.6801e+10	3.12069e+10	7.99601e+09	5.42243e+10	162.59	30.6	28	Alpha-2-macroglobulin OS=Felis catus OX=9685 GN=A2M PE=4 SV=3	None
tr|A0A337SA25|A0A337SA25_FELCA	1.19462	NA	229	AHTLGTDN[1]CTIPSSCLCEK	8	AHTLGTDNCTIPSSCLCEK	tr|A0A337SA25|A0A337SA25_FELCA;tr|M3X555|M3X555_FELCA	5.76e-96	214.26	3	0.85826	1.84654e+09	2.66464e+09	1.34368e+09	0	1.63367e+09	0	27.259	18.1	3	Uncharacterized protein OS=Felis catus OX=9685 PE=4 SV=1	None
tr|M3W2V5|M3W2V5_FELCA	2.11878	0.0731615	295	DYYPIN[1]ESLASLPLR	6	DYYPINESLASLPLR	tr|M3W2V5|M3W2V5_FELCA	7.49e-20	156.24	3	-0.41431	7.82282e+09	1.32363e+10	1.09218e+10	8.14226e+09	4.73097e+09	2.22075e+09	76.214	26	11	CLPTM1, transmembrane protein OS=Felis catus OX=9685 GN=CLPTM1 PE=4 SV=3	None
tr|M3VVG9|M3VVG9_FELCA	0.960321	0.939783	244	VIHLQFN[1]N[1]ITSITDDTFCK	8	VIHLQFNNITSITDDTFCK	tr|M3VVG9|M3VVG9_FELCA	3.96e-129	247.3	3	-1.1125	2.14871e+08	2.86327e+08	1.91851e+08	1.98667e+08	7.48294e+07	4.48188e+08	33.829	18.5	3	Osteoglycin OS=Felis catus OX=9685 GN=OGN PE=4 SV=3	None
tr|A0A2I2UH93|A0A2I2UH93_FELCA	1.47113	0.161269	38	TYN[1]GTNPDAASR	3	TYNGTNPDAASR	tr|A0A2I2UH93|A0A2I2UH93_FELCA;tr|A0A337S3M4|A0A337S3M4_FELCA;tr|A0A2I2UMF5|A0A2I2UMF5_FELCA;tr|A0A2I2UDW9|A0A2I2UDW9_FELCA	8.14e-09	143.31	2	-0.051116	8.9239e+09	8.05182e+09	1.25216e+10	6.94796e+09	8.64198e+09	4.46081e+09	18.322	29.9	3	Tetraspanin 3 OS=Felis catus OX=9685 GN=TSPAN3 PE=3 SV=2	None
tr|M3WKD3|M3WKD3_FELCA	1.31207	NA	104	ELN[1]ESEN[1]SVFQAIYGLQR	3	ELNESENSVFQAIYGLQR	tr|M3WKD3|M3WKD3_FELCA	3.17e-11	104.21	2	-0.90421	0	1.26709e+08	7.80567e+07	0	7.80315e+07	0	75.578	7.4	3	Transmembrane and coiled-coil domains 3 OS=Felis catus OX=9685 GN=TMCO3 PE=4 SV=2	None
tr|M3WWE7|M3WWE7_FELCA	0.699966	0.26911	184	YYGESLPFGN[1]DSFK	10	YYGESLPFGNDSFK	tr|M3WWE7|M3WWE7_FELCA	2.36e-05	98.943	2	0.16093	1.96168e+09	1.82298e+09	2.19463e+09	3.96502e+09	2.11864e+09	2.4586e+09	62.171	22.8	8	Prolylcarboxypeptidase OS=Felis catus OX=9685 GN=PRCP PE=4 SV=2	None
tr|A0A2I2U5B2|A0A2I2U5B2_FELCA	0.0632203	NA	85	MYATTYELNEDNSYN[1]VTSTLLR	15	MYATTYELNEDNSYNVTSTLLR	tr|A0A2I2U5B2|A0A2I2U5B2_FELCA	1.49e-162	254.32	2	-1.1855	1.52502e+08	0	0	1.09299e+09	7.87635e+08	5.35607e+09	23.716	14.9	2	Uncharacterized protein OS=Felis catus OX=9685 GN=LOC101098498 PE=3 SV=1	None
tr|M3W912|M3W912_FELCA	3.4525	0.180304	115	FFN[1]ASYWADVFQASGAK	3	FFNASYWADVFQASGAK	tr|M3W912|M3W912_FELCA	3.65e-32	160.64	2	-0.56335	1.10373e+09	1.38082e+09	3.28975e+09	6.58114e+08	7.4744e+08	2.66944e+08	54.45	25.6	8	Alpha-L-fucosidase OS=Felis catus OX=9685 GN=FUCA2 PE=3 SV=3	None
tr|A0A337SWA3|A0A337SWA3_FELCA	2.13986	0.404267	363	IILN[1]FTSMDLYR	4	IILNFTSMDLYR	tr|A0A337SWA3|A0A337SWA3_FELCA;tr|M3WHZ6|M3WHZ6_FELCA	0.000929905	86.772	2	0.19723	1.33031e+08	1.16055e+08	0	1.0784e+08	0	8.56298e+06	83.173	1.6	1	Metalloendopeptidase OS=Felis catus OX=9685 GN=BMP1 PE=4 SV=1	None
tr|M3W553|M3W553_FELCA	0.184799	0.0741336	37	N[1]SSYVHGGLDSN[1]GKPADAVYGQK	1	NSSYVHGGLDSNGKPADAVYGQK	tr|M3W553|M3W553_FELCA	8.83e-109	219.18	3	0.38717	1.79617e+08	2.8636e+08	1.97003e+07	5.2029e+08	8.13668e+08	1.29417e+09	52.048	32.5	10	G3BP stress granule assembly factor 1 OS=Felis catus OX=9685 GN=G3BP1 PE=4 SV=2	None
tr|M3WVI1|M3WVI1_FELCA	1.63856	0.541386	78	YPGIFN[1]STTSDAFLQSK	6	YPGIFNSTTSDAFLQSK	tr|M3WVI1|M3WVI1_FELCA	8.15e-42	180.1	2	-1.2102	2.26231e+09	2.28332e+09	1.75667e+08	1.51346e+09	4.07449e+08	0	61.426	7	3	UDP glycosyltransferase 8 OS=Felis catus OX=9685 GN=UGT8 PE=3 SV=1	None
tr|M3WIZ5|M3WIZ5_FELCA	1.08019	0.76901	277	VGLVAYSN[1]ETK	8	VGLVAYSNETK	tr|M3WIZ5|M3WIZ5_FELCA	0.000699668	94.584	2	0.62356	8.89036e+08	6.13753e+08	0	8.76197e+08	6.15871e+08	5.94778e+08	247.68	18.9	22	Collagen type VI alpha 6 chain OS=Felis catus OX=9685 GN=COL6A6 PE=4 SV=3	None
tr|A0A337SG51|A0A337SG51_FELCA	1.3575	0.55749	965	NNTFYVGN[1]FTK	1	NNTFYVGNFTK	tr|A0A337SG51|A0A337SG51_FELCA	4.7e-13	161.19	2	0.88037	1.12406e+10	4.71037e+09	3.6855e+09	4.16673e+09	6.90701e+09	3.39151e+09	283.06	22.9	37	Uncharacterized protein OS=Felis catus OX=9685 GN=COL6A5 PE=4 SV=1	None
tr|M3W7W8|M3W7W8_FELCA	4.01471	NA	396	SWGPYITSVQGLTAN[0.831]NNN[0.831]R	18	SWGPYITSVQGLTANNNNR	tr|M3W7W8|M3W7W8_FELCA	6.73e-35	154.39	2	-0.77645	0	0	1.23727e+09	4.07494e+08	0	2.08874e+08	47.884	14.8	5	Transcobalamin 1 OS=Felis catus OX=9685 GN=TCN1 PE=4 SV=2	None
tr|M3W374|M3W374_FELCA	1.57136	0.162572	415	CFDVMEVDALN[1]SSHPVSTAVENPAQIR	11	CFDVMEVDALNSSHPVSTAVENPAQIR	tr|M3W374|M3W374_FELCA;tr|A0A2I2UQW0|A0A2I2UQW0_FELCA	1.63e-73	172.74	3	0.53148	6.35907e+09	4.70161e+09	3.64058e+09	3.69155e+09	3.87967e+09	1.78454e+09	107.44	22	12	Aminopeptidase OS=Felis catus OX=9685 GN=ERAP1 PE=3 SV=3	None
tr|M3X2Z3|M3X2Z3_FELCA	1.06729	0.773791	265	TSN[1]MTFVGLK	3	TSNMTFVGLK	tr|M3X2Z3|M3X2Z3_FELCA;tr|A0A2I2U8P0|A0A2I2U8P0_FELCA;tr|A0ENH5|A0ENH5_FELCA	7.13e-05	127.76	2	-0.18821	2.4666e+09	1.5552e+09	1.733e+09	1.53638e+09	2.05826e+09	0	103.57	22.9	1	Uncharacterized protein OS=Felis catus OX=9685 GN=TLR3 PE=3 SV=1	None
tr|A0A2I2UZY7|A0A2I2UZY7_FELCA	2.06757	0.141472	113	AN[1]ATIEVK	2	ANATIEVK	tr|A0A2I2UZY7|A0A2I2UZY7_FELCA;tr|M3W5R1|M3W5R1_FELCA	0.00917733	88.819	2	0.893	4.02711e+09	3.76623e+09	7.26519e+09	2.44909e+09	2.87693e+09	1.95717e+09	31.379	45.4	10	Neuroplastin OS=Felis catus OX=9685 GN=NPTN PE=4 SV=1	None
tr|M3WSQ2|M3WSQ2_FELCA	1.90162	0.477437	379	N[1]STTLQGLAPGTAYLVTVTAAFR	1	NSTTLQGLAPGTAYLVTVTAAFR	tr|M3WSQ2|M3WSQ2_FELCA	2.14e-40	147.26	3	0.3578	9.33471e+08	3.55492e+09	6.76855e+08	1.4859e+09	2.46798e+08	9.83539e+08	45.848	33.8	6	von Willebrand factor A domain containing 1 OS=Felis catus OX=9685 GN=VWA1 PE=4 SV=3	None
tr|M3WKL5|M3WKL5_FELCA	5.67958	0.294917	330	YEDLVLN[1]ETLTK	7	YEDLVLNETLTK	tr|M3WKL5|M3WKL5_FELCA	1.99e-11	154.28	2	0.60064	4.00957e+08	1.03682e+08	1.2548e+09	3.10779e+07	1.75445e+08	0	69.03	22	8	Ectonucleoside triphosphate diphosphohydrolase 7 OS=Felis catus OX=9685 GN=ENTPD7 PE=3 SV=2	None
tr|A0A061DD19|A0A061DD19_FELCA	1.80196	0.453484	666	EPSFCALN[1]CPQGQVYLQCGTPCN[1]MTCR	23	EPSFCALNCPQGQVYLQCGTPCNMTCR	tr|A0A061DD19|A0A061DD19_FELCA;tr|A0A337S7R6|A0A337S7R6_FELCA;tr|M3W6M3|M3W6M3_FELCA	1.38e-47	146.15	3	0.86102	1.96447e+09	9.54859e+08	2.39983e+08	2.90616e+08	5.74481e+08	8.88171e+08	309.86	27.7	1	von Willebrand factor OS=Felis catus OX=9685 GN=VWF PE=2 SV=1	None
tr|A0A2I2UP14|A0A2I2UP14_FELCA	1.88356	0.318101	696	DEDDDCTYSYTVEGDGTPGPN[1]STVLVHR	21	DEDDDCTYSYTVEGDGTPGPNSTVLVHR	tr|A0A2I2UP14|A0A2I2UP14_FELCA;tr|M3W4M5|M3W4M5_FELCA	3.13e-173	252.04	3	-0.81755	7.08435e+09	3.41243e+09	2.08497e+09	2.01107e+09	2.68339e+09	1.98533e+09	202.78	36.1	3	Integrin beta OS=Felis catus OX=9685 GN=ITGB4 PE=3 SV=2	None
tr|S6BBE9|S6BBE9_FELCA	0.378696	NA	97	WFHN[1]GSSIPTQVRPN[1]YSFK	15	WFHNGSSIPTQVRPNYSFK	tr|S6BBE9|S6BBE9_FELCA;tr|M3W929|M3W929_FELCA	0.000990958	54.253	4	-1.2959	1.43923e+08	0	0	0	0	3.80048e+08	32.637	10.8	3	Fc gamma receptor IIb OS=Felis catus OX=9685 GN=FCGR2B PE=2 SV=1	None
tr|M3WDP0|M3WDP0_FELCA	1.26956	0.711945	233	AFQFVETHGEVCPAN[1]WTPDSPTIKPHPAASK	15	AFQFVETHGEVCPANWTPDSPTIKPHPAASK	tr|M3WDP0|M3WDP0_FELCA	1.51e-06	54.466	5	0.62365	4.28142e+08	1.6786e+08	0	1.85349e+08	2.6066e+08	2.58171e+08	28.115	41.2	7	Peroxiredoxin 3 OS=Felis catus OX=9685 GN=PRDX3 PE=4 SV=1	None
tr|M3WW01|M3WW01_FELCA	0.662352	0.477804	193	LN[1]ITNIWVLDYFGGPK	2	LNITNIWVLDYFGGPK	tr|M3WW01|M3WW01_FELCA	1.6e-50	193.47	2	1.1819	4.118e+08	5.56693e+08	5.13776e+07	7.64311e+08	5.66879e+08	2.08582e+08	23.836	26.8	4	Cellular repressor of E1A stimulated genes 1 OS=Felis catus OX=9685 GN=CREG1 PE=4 SV=3	None
tr|A0A2I2UDZ7|A0A2I2UDZ7_FELCA	1.7344	0.48542	1693	GVEN[1]FTVTVVN[1]EHR	4	GVENFTVTVVNEHR	tr|A0A2I2UDZ7|A0A2I2UDZ7_FELCA	2.13e-65	218.16	2	1.4878	4.80743e+10	6.47662e+10	2.05807e+11	3.13282e+10	1.15178e+11	3.7216e+10	273.91	46.8	67	Uncharacterized protein OS=Felis catus OX=9685 GN=FCGBP PE=4 SV=2	None
tr|A0A2I2UX16|A0A2I2UX16_FELCA	0.844175	0.453683	93	ITHVLSCAN[1]FSSSN[1]K	14	ITHVLSCANFSSSNK	tr|A0A2I2UX16|A0A2I2UX16_FELCA	5.23e-42	187.04	2	-0.30318	3.62308e+09	2.00815e+09	3.42013e+09	4.38218e+09	2.88018e+09	3.45978e+09	110.63	33.3	25	Protein tyrosine phosphatase, receptor type C OS=Felis catus OX=9685 GN=PTPRC PE=4 SV=2	None
tr|A0A2I2V4V8|A0A2I2V4V8_FELCA	0.943815	0.81679	341	DPN[1]HTDNEEDKVSSSTFR	3	DPNHTDNEEDKVSSSTFR	tr|A0A2I2V4V8|A0A2I2V4V8_FELCA	3.13e-11	110.56	3	-0.1181	3.72655e+08	3.78375e+08	0	5.29434e+08	2.39418e+08	4.24756e+08	63.312	23.3	7	Coenzyme A synthase OS=Felis catus OX=9685 GN=COASY PE=3 SV=1	None
tr|M3X3Z7|M3X3Z7_FELCA	0.589362	0.278868	354	WSFSN[1]GTSWR	5	WSFSNGTSWR	tr|M3X3Z7|M3X3Z7_FELCA	0.000226325	118.03	2	2.8463	6.15101e+08	6.82696e+08	6.29774e+08	1.30203e+09	8.78376e+08	0	45.467	7.7	3	Neuraminidase 1 OS=Felis catus OX=9685 GN=NEU1 PE=4 SV=1	None
tr|M3W3C0|M3W3C0_FELCA	1.06023	0.887365	404	SN[1]LTVHR	2	SNLTVHR	tr|M3W3C0|M3W3C0_FELCA	0.00304848	126.52	2	-1.5836	8.42925e+08	4.66102e+08	0	7.46544e+08	4.88121e+08	0	105.36	0.8	1	Zinc finger and BTB domain containing 41 OS=Felis catus OX=9685 GN=ZBTB41 PE=4 SV=2	None
tr|A0A337SH87|A0A337SH87_FELCA	1.23908	0.513235	160	DN[1]ISQVAIIDTYK	2	DNISQVAIIDTYK	tr|A0A337SH87|A0A337SH87_FELCA;tr|M3WZ55|M3WZ55_FELCA;tr|A0A2I2UMC2|A0A2I2UMC2_FELCA;tr|A0A337S1T3|A0A337S1T3_FELCA	9.12e-36	192.18	2	0.70574	4.60517e+09	6.40048e+09	0	5.13895e+09	5.93006e+09	2.25419e+09	45.917	21.8	7	CD36 molecule OS=Felis catus OX=9685 GN=CD36 PE=3 SV=1	None
tr|M3W0J2|M3W0J2_FELCA	0.894966	0.800584	111	ISN[1]ITPEDTGTYYCVK	3	ISNITPEDTGTYYCVK	tr|M3W0J2|M3W0J2_FELCA;tr|M3VXF9|M3VXF9_FELCA;tr|A0A337S014|A0A337S014_FELCA	1.2e-06	95.662	2	0.12417	9.81468e+08	7.12173e+08	1.81636e+08	8.51592e+08	4.4966e+08	7.9411e+08	54.107	38.9	11	Uncharacterized protein OS=Felis catus OX=9685 GN=SIRPA PE=4 SV=3	None
tr|M3VWN7|M3VWN7_FELCA	0.908064	0.862964	177	MAAALN[1]ATGR	6	MAAALNATGR	tr|M3VWN7|M3VWN7_FELCA	1.93e-05	131.52	2	-0.74348	3.91917e+09	1.56043e+09	9.68172e+09	3.63959e+09	7.96005e+09	5.09666e+09	46.878	25.4	7	Alpha-galactosidase OS=Felis catus OX=9685 GN=NAGA PE=3 SV=1	None
tr|M3WNH4|M3WNH4_FELCA	0.773917	0.291509	89	LPN[1]LTHLNLSGNK	3	LPNLTHLNLSGNK	tr|M3WNH4|M3WNH4_FELCA	5.55e-08	126.09	3	0.0083207	0	2.33953e+08	2.43424e+08	4.06683e+08	2.55689e+08	2.62877e+08	29.044	13	3	Acidic nuclear phosphoprotein 32 family member B OS=Felis catus OX=9685 GN=ANP32B PE=4 SV=3	None
tr|M3VW30|M3VW30_FELCA	1.73484	NA	869	N[1]ATMAEQAK	1	NATMAEQAK	tr|M3VW30|M3VW30_FELCA;tr|A0A337S862|A0A337S862_FELCA	0.00151001	108.3	2	-0.11299	8.32725e+08	5.32476e+08	9.75858e+08	0	4.49813e+08	0	111.61	43.8	31	Hypoxia up-regulated 1 OS=Felis catus OX=9685 GN=HYOU1 PE=3 SV=1	None
tr|A0A2I2UU74|A0A2I2UU74_FELCA	0.258445	0.295442	324	VYAEN[1]GTVLQGSTVASVYK	5	VYAENGTVLQGSTVASVYK	tr|A0A2I2UU74|A0A2I2UU74_FELCA	1.8e-17	121.44	2	0.50293	0	7.32566e+08	5.15409e+08	1.63719e+09	6.97098e+08	4.9089e+09	40.027	21.1	4	Paraoxonase 1 OS=Felis catus OX=9685 GN=PON1 PE=4 SV=1	None
tr|M3W683|M3W683_FELCA	0.615841	0.105589	363	VGQLQLSHN[1]LSLVILVPQN[1]TK	9	VGQLQLSHNLSLVILVPQNTK	tr|M3W683|M3W683_FELCA	9.77e-125	233.54	3	0.48076	4.04429e+09	3.98349e+09	2.09777e+09	4.99365e+09	4.45825e+09	6.98994e+09	56.662	30.1	12	Serpin family G member 1 OS=Felis catus OX=9685 GN=SERPING1 PE=3 SV=1	None
tr|M3W292|M3W292_FELCA	1.05661	0.875862	1279	LSDTASQSN[1]STAR	9	LSDTASQSNSTAR	tr|M3W292|M3W292_FELCA	8.1e-59	222.94	2	-0.3261	9.76857e+09	1.0263e+10	5.80801e+09	5.06683e+09	6.63907e+09	1.27492e+10	197.29	26.6	30	Laminin subunit beta 1 OS=Felis catus OX=9685 GN=LAMB1 PE=4 SV=1	None
tr|M3WLH4|M3WLH4_FELCA	4.93992	NA	437	NLN[1]ITSLGLR	3	NLNITSLGLR	tr|M3WLH4|M3WLH4_FELCA	2.91e-05	130.41	2	0.049883	0	0	9.26255e+08	1.12338e+08	3.82492e+08	6.76824e+07	147.4	14.3	12	ERBB3 OS=Felis catus OX=9685 GN=ERBB3 PE=2 SV=2	None
tr|A0A2I2V4V4|A0A2I2V4V4_FELCA	0.412165	0.212987	264	LDGSTN[1]FTR	6	LDGSTNFTR	tr|A0A2I2V4V4|A0A2I2V4V4_FELCA	0.000389593	130.66	2	1.3965	3.35668e+09	5.53366e+09	2.41881e+09	1.10173e+10	3.20132e+09	1.32198e+10	50.346	25.2	9	Fibrinogen like 2 OS=Felis catus OX=9685 GN=FGL2 PE=4 SV=1	None
tr|M3VZN4|M3VZN4_FELCA	4.6334	0.378137	196	ILPN[1]GSIILN[0.9]GNLSYN[0.967]N[0.995]K	17	ILPNGSIILNGNLSYNNK	tr|M3VZN4|M3VZN4_FELCA	4.55e-58	188.27	2	1.527	0	8.69301e+07	2.84512e+08	4.45508e+07	5.13659e+07	2.43326e+07	142.48	18.3	13	Cadherin related family member 2 OS=Felis catus OX=9685 GN=CDHR2 PE=4 SV=3	None
tr|M3VWI5|M3VWI5_FELCA	0.670023	0.577041	306	LN[1]SSSYDPGVVNWASYASSIK	2	LNSSSYDPGVVNWASYASSIK	tr|M3VWI5|M3VWI5_FELCA	1.24e-37	146.6	2	-0.020164	3.86348e+08	9.42571e+08	2.03795e+09	7.91736e+08	1.05381e+09	3.17946e+09	57.856	29.3	10	Vanin 1 OS=Felis catus OX=9685 GN=VNN1 PE=4 SV=2	None
tr|M3X0R8|M3X0R8_FELCA	1.75794	NA	312	SGNYPSSLSN[1]ETDR	10	SGNYPSSLSNETDR	tr|M3X0R8|M3X0R8_FELCA	0.00152533	68.972	2	0.7435	3.18174e+08	0	6.71691e+07	0	1.09601e+08	0	51.358	36.1	11	LanC like 2 OS=Felis catus OX=9685 GN=LANCL2 PE=4 SV=1	None
tr|M3WN80|M3WN80_FELCA	0.982704	0.928892	340	ELGPLYTN[1]ITADIGTDPR	8	ELGPLYTNITADIGTDPR	tr|M3WN80|M3WN80_FELCA	0.00175628	60.334	2	-0.43423	2.09093e+08	1.52618e+08	0	1.89763e+08	1.78314e+08	0	44.214	22.7	5	Beta-1,4-galactosyltransferase 3 OS=Felis catus OX=9685 GN=B4GALT3 PE=4 SV=1	None
tr|M3WD80|M3WD80_FELCA	1.52385	0.31498	243	EADN[1]HTAFIR	4	EADNHTAFIR	tr|M3WD80|M3WD80_FELCA;tr|A0A2I2UK82|A0A2I2UK82_FELCA;tr|A0A2I2U728|A0A2I2U728_FELCA;tr|A0A2I2UI71|A0A2I2UI71_FELCA	5.74e-08	154.05	2	-1.8683	4.99698e+08	3.60361e+08	1.88326e+08	2.61477e+08	0	1.9718e+08	200.95	7.4	8	Transmembrane protein 131 OS=Felis catus OX=9685 GN=TMEM131 PE=4 SV=2	None
tr|M3W183|M3W183_FELCA	1.35276	0.419239	35	LLN[1]ATHQIGCQSSVSGDTGILHVVEK	3	LLNATHQIGCQSSVSGDTGILHVVEK	tr|M3W183|M3W183_FELCA;tr|A0A337S9P8|A0A337S9P8_FELCA	2.11e-28	127.41	4	0.2008	7.06408e+08	8.47732e+08	7.05441e+08	3.11766e+08	4.1898e+08	9.396e+08	76.703	30.3	13	Nicastrin OS=Felis catus OX=9685 GN=NCSTN PE=4 SV=3	None
tr|M3WKH2|M3WKH2_FELCA	1.17694	0.683947	494	VYQPLLAVGTGN[1]GSVLVYHLTSGLLHK	12	VYQPLLAVGTGNGSVLVYHLTSGLLHK	tr|M3WKH2|M3WKH2_FELCA	2.72e-37	138.54	4	-0.035459	6.18336e+08	1.12728e+09	1.10791e+09	2.86238e+08	1.2184e+09	9.19893e+08	135.93	20.7	14	WD repeat domain 11 OS=Felis catus OX=9685 GN=WDR11 PE=4 SV=2	None
tr|M3VUU5|M3VUU5_FELCA	0.607043	0.270276	211	VVNGQHVLQSPWN[1]SSVTLTSK	13	VVNGQHVLQSPWNSSVTLTSK	tr|M3VUU5|M3VUU5_FELCA	7.26e-162	254.71	2	-1.2394	7.2108e+09	7.66031e+09	6.35959e+09	1.77439e+10	8.73593e+09	8.49411e+09	39.513	18.9	4	Deoxyribonuclease 2, lysosomal OS=Felis catus OX=9685 GN=DNASE2 PE=4 SV=2	None
tr|A0A2I2V340|A0A2I2V340_FELCA	2.05969	0.202698	347	LDHGESLNLWCSIPGAPPAN[1]FTIQK	20	LDHGESLNLWCSIPGAPPANFTIQK	tr|A0A2I2V340|A0A2I2V340_FELCA	1.77e-17	106.63	3	0.61718	2.3845e+09	1.9388e+09	7.82969e+08	6.29208e+08	0	1.02356e+09	82.522	27	13	Platelet and endothelial cell adhesion molecule 1 OS=Felis catus OX=9685 GN=PECAM1 PE=4 SV=2	None
tr|M3WLY0|M3WLY0_FELCA	2.30271	0.0716113	537	VMSWWDYGYQITAMAN[1]R	16	VMSWWDYGYQITAMANR	tr|M3WLY0|M3WLY0_FELCA	4.26e-76	217.48	2	0.032207	6.2236e+09	1.02885e+10	7.35827e+09	5.45952e+09	4.10336e+09	8.0331e+08	80.578	16.9	10	STT3A, catalytic subunit of the oligosaccharyltransferase complex OS=Felis catus OX=9685 GN=STT3A PE=4 SV=2	None
tr|T2HUL6|T2HUL6_FELCA	1.41224	0.418836	169	N[1]YTKPDPDGHTCYYK	1	NYTKPDPDGHTCYYK	tr|T2HUL6|T2HUL6_FELCA;tr|T2HUV9|T2HUV9_FELCA	2.62e-07	117	4	0.076223	1.01137e+09	1.30186e+09	2.43574e+09	7.54793e+08	1.02921e+09	1.57872e+09	28.252	22.7	3	Restriction factor for feline retrovirus X OS=Felis catus OX=9685 PE=2 SV=1	None
tr|M3WG01|M3WG01_FELCA	0.433848	0.3092	735	LSHDAN[1]ETLPLHLYVK	6	LSHDANETLPLHLYVK	tr|M3WG01|M3WG01_FELCA	2.55e-17	135.09	3	0.077461	2.92128e+08	1.74984e+08	2.27078e+08	9.60165e+08	2.02042e+08	4.37872e+08	204.84	32.1	31	Plexin B2 OS=Felis catus OX=9685 GN=PLXNB2 PE=4 SV=2	None
tr|M3WF04|M3WF04_FELCA	0.939902	0.892505	369	TNN[0.793]VSEHEDTDKYR	3	TNNVSEHEDTDKYR	tr|M3WF04|M3WF04_FELCA	0.0133565	40.211	4	1.4201	7.80605e+08	4.77259e+08	2.42265e+08	8.3312e+08	2.96789e+08	4.6614e+08	107.14	29.2	21	Coatomer subunit beta OS=Felis catus OX=9685 GN=COPB1 PE=4 SV=1	None
tr|A0A337SS79|A0A337SS79_FELCA	0.405623	NA	338	SN[1]DTGLLGNVVNIQTGHWVGK	2	SNDTGLLGNVVNIQTGHWVGK	tr|A0A337SS79|A0A337SS79_FELCA;tr|M3VVB2|M3VVB2_FELCA;tr|A0A337S8Q6|A0A337S8Q6_FELCA	3.87e-14	106.86	3	0.382	2.02952e+08	0	0	0	0	5.00346e+08	66.803	17.3	6	alpha-1,2-Mannosidase OS=Felis catus OX=9685 GN=EDEM1 PE=3 SV=1	None
tr|M3W4Q6|M3W4Q6_FELCA	21.6073	NA	550	EQYIHEN[1]YSR	7	EQYIHENYSR	tr|M3W4Q6|M3W4Q6_FELCA	0.00122812	95.618	2	-1.8018	3.31497e+09	3.43165e+09	1.27864e+09	0	1.23805e+08	0	84.96	18.4	10	Procollagen-lysine,2-oxoglutarate 5-dioxygenase 3 OS=Felis catus OX=9685 GN=PLOD3 PE=4 SV=3	None
tr|A0A337SSZ6|A0A337SSZ6_FELCA	0.972363	0.964098	1219	ILCDNADN[0.996]ITR	8	ILCDNADNITR	tr|A0A337SSZ6|A0A337SSZ6_FELCA;tr|A0A2I2V044|A0A2I2V044_FELCA;tr|A0A2I2UQ14|A0A2I2UQ14_FELCA;tr|M3W9E0|M3W9E0_FELCA	3.33e-05	126.19	2	0.086813	1.01039e+09	1.67403e+09	9.53699e+08	0	6.50138e+08	1.84421e+09	157.72	27.7	1	Peroxidasin OS=Felis catus OX=9685 GN=PXDN PE=4 SV=1	None
tr|M3VWH1|M3VWH1_FELCA	0.177886	NA	452	QGGGGAGPPNPAIN[1]GSAPR	14	QGGGGAGPPNPAINGSAPR	tr|M3VWH1|M3VWH1_FELCA	1.54e-45	167.95	2	0.38364	3.45729e+08	0	0	2.22722e+09	1.56774e+09	2.03565e+09	62.733	27.4	7	SHC adaptor protein 1 OS=Felis catus OX=9685 GN=SHC1 PE=4 SV=3	None
tr|A0A2I2ULS3|A0A2I2ULS3_FELCA	0.696388	0.5487	149	N[1]GTEVVSCHPQGSTAGVVYR	1	NGTEVVSCHPQGSTAGVVYR	tr|A0A2I2ULS3|A0A2I2ULS3_FELCA	1.91e-45	161.04	2	-0.44262	7.66632e+08	6.40851e+08	0	7.60785e+08	4.27188e+08	1.84371e+09	176.47	17.4	15	Plexin C1 OS=Felis catus OX=9685 GN=PLXNC1 PE=4 SV=2	None
tr|A0A2I2UH93|A0A2I2UH93_FELCA	2.04652	0.0140305	78	N[1]QSVPLSCCR	1	NQSVPLSCCR	tr|A0A2I2UH93|A0A2I2UH93_FELCA;tr|A0A337S3M4|A0A337S3M4_FELCA;tr|A0A2I2UMF5|A0A2I2UMF5_FELCA;tr|A0A2I2UDW9|A0A2I2UDW9_FELCA	0.000347733	113.93	2	-0.3987	6.28208e+09	7.2067e+09	5.60755e+09	2.68795e+09	4.28144e+09	2.36172e+09	18.322	29.9	3	Tetraspanin 3 OS=Felis catus OX=9685 GN=TSPAN3 PE=3 SV=2	Up
tr|M3W5B4|M3W5B4_FELCA	0.862274	NA	80	SCN[1]LTLETGNPMEHYYAR	3	SCNLTLETGNPMEHYYAR	tr|M3W5B4|M3W5B4_FELCA	1.77e-05	82.877	3	-1.2359	1.34302e+08	0	0	1.43006e+08	2.02614e+08	1.2164e+08	63.754	3.1	1	Interleukin 22 receptor subunit alpha 1 OS=Felis catus OX=9685 GN=IL22RA1 PE=4 SV=3	None
tr|M3W8N0|M3W8N0_FELCA	1.08576	0.924829	61	TWLLVTSPQTN[1]GTAGLLHR	11	TWLLVTSPQTNGTAGLLHR	tr|M3W8N0|M3W8N0_FELCA;tr|Q8MKF4|Q8MKF4_FELCA	3.15e-67	188.27	3	-1.283	2.52361e+09	9.67866e+09	3.49237e+09	2.79899e+09	1.1458e+10	1.97914e+08	128.96	27.1	3	Uncharacterized protein OS=Felis catus OX=9685 GN=ITGAE PE=3 SV=3	None
tr|M3WRM6|M3WRM6_FELCA	0.627362	NA	73	YEVN[1]CSGVYEQAPLEIGK	4	YEVNCSGVYEQAPLEIGK	tr|M3WRM6|M3WRM6_FELCA	4.75e-23	141.07	2	0.61901	3.5952e+08	0	0	3.78186e+08	7.67947e+08	0	53.085	10.8	4	Uncharacterized protein OS=Felis catus OX=9685 GN=GCNT4 PE=4 SV=3	None
tr|M3W090|M3W090_FELCA	0.987663	0.986046	140	LGAIN[1]STLSN[1]QSK	5	LGAINSTLSNQSK	tr|M3W090|M3W090_FELCA	4.6e-07	126.1	2	0.5006	1.3936e+09	1.60474e+08	3.07092e+08	7.50845e+08	5.00488e+08	6.33086e+08	59.035	12.4	5	Endoplasmic reticulum oxidoreductase 1 beta OS=Felis catus OX=9685 GN=ERO1B PE=4 SV=3	None
tr|M3VXN4|M3VXN4_FELCA	1.62501	0.111306	413	SAPASVDVTWLEPDYQVYLN[1]ASK	20	SAPASVDVTWLEPDYQVYLNASK	tr|M3VXN4|M3VXN4_FELCA	7.03e-16	104.67	2	-0.37887	3.68477e+08	2.25855e+08	3.55909e+08	1.24626e+08	2.05749e+08	2.54386e+08	98.287	27.9	16	Prostaglandin F2 receptor inhibitor OS=Felis catus OX=9685 GN=PTGFRN PE=4 SV=3	None
tr|M3WLG5|M3WLG5_FELCA	3.53896	0.134608	514	VYVN[1]VTSHN[1]ASEYQFFPLGVK	9	VYVNVTSHNASEYQFFPLGVK	tr|M3WLG5|M3WLG5_FELCA	5.3e-92	204.31	2	0.090505	2.13341e+09	7.52174e+09	5.45808e+09	7.90678e+08	2.71636e+09	7.63494e+08	79.047	18	7	Solute carrier family 15 member 1 OS=Felis catus OX=9685 GN=SLC15A1 PE=3 SV=3	None
tr|A0A2I2UPH5|A0A2I2UPH5_FELCA	0.942734	0.907372	86	HVGDLGN[1]VTAGK	7	HVGDLGNVTAGK	tr|A0A2I2UPH5|A0A2I2UPH5_FELCA;tr|M3VY42|M3VY42_FELCA;tr|A0A2I2ULZ3|A0A2I2ULZ3_FELCA	0.000252721	106.32	2	-1.9648	1.0032e+09	1.81043e+09	4.05182e+09	2.21792e+09	3.62557e+09	1.43901e+09	15.806	47.1	5	Superoxide dismutase [Cu-Zn] OS=Felis catus OX=9685 GN=SOD1 PE=3 SV=1	None
tr|M3WPP7|M3WPP7_FELCA	2.93679	0.0516347	614	N[1]VTEELCR	1	NVTEELCR	tr|M3WPP7|M3WPP7_FELCA	0.000416905	143.12	2	-0.46885	8.41807e+09	5.19914e+09	5.51285e+09	1.86449e+09	4.26564e+09	3.83803e+08	240.4	32	39	Maltase-glucoamylase 2 (putative) OS=Felis catus OX=9685 GN=MGAM2 PE=4 SV=3	None
tr|M3WJF7|M3WJF7_FELCA	0.69668	0.254004	754	LVVN[1]ISDLGYPK	4	LVVNISDLGYPK	tr|M3WJF7|M3WJF7_FELCA;tr|A0A2I2UQ25|A0A2I2UQ25_FELCA;tr|A0A2I2U5I2|A0A2I2U5I2_FELCA;tr|A0A2I2UGY9|A0A2I2UGY9_FELCA;tr|A0A337S8Q8|A0A337S8Q8_FELCA;tr|A0A337RVE9|A0A337RVE9_FELCA	0.0042787	70.089	2	0.036398	0	1.35238e+08	1.84032e+08	2.66377e+08	2.767e+08	1.44333e+08	112.06	5.8	4	Protocadherin 9 OS=Felis catus OX=9685 GN=PCDH9 PE=4 SV=3	None
tr|S4Z9P2|S4Z9P2_FELCA	0.42158	0.48262	110	YYN[1]QSESGSHNIQTMYGCDVGPDR	3	YYNQSESGSHNIQTMYGCDVGPDR	tr|S4Z9P2|S4Z9P2_FELCA;tr|S4Z261|S4Z261_FELCA;tr|Q30492|Q30492_FELCA	2.06e-178	259.93	2	-1.7273	0	1.50206e+10	3.60623e+08	3.83608e+10	5.76129e+08	1.57902e+10	40.92	39	0	MHC class I antigen OS=Felis catus OX=9685 GN=FLAI-K PE=2 SV=1	None
tr|M3WLG5|M3WLG5_FELCA	2.27047	NA	439	LTSIN[1]ISSTGLPITPVTHK	5	LTSINISSTGLPITPVTHK	tr|M3WLG5|M3WLG5_FELCA	3.8e-26	143.69	2	-0.19386	4.21742e+08	1.64847e+09	0	4.559e+08	0	0	79.047	18	7	Solute carrier family 15 member 1 OS=Felis catus OX=9685 GN=SLC15A1 PE=3 SV=3	None
tr|M3W0W4|M3W0W4_FELCA	0.495427	0.120083	183	RPGN[1]YSCSYR	4	RPGNYSCSYR	tr|M3W0W4|M3W0W4_FELCA	1.85e-07	152.69	3	-0.018101	7.63139e+09	5.30823e+09	2.46433e+09	1.45615e+10	8.05332e+09	8.47752e+09	54.565	19	6	Alpha-1-B glycoprotein OS=Felis catus OX=9685 GN=A1BG PE=4 SV=3	None
tr|M3WC52|M3WC52_FELCA	0.406191	0.0289531	765	TLSCN[1]VSSPIFK	5	TLSCNVSSPIFK	tr|M3WC52|M3WC52_FELCA	3.85e-06	118.87	2	-0.014959	7.13954e+09	4.10147e+09	2.31281e+09	1.26001e+10	1.24257e+10	8.34228e+09	120.11	25.3	17	Integrin subunit alpha L OS=Felis catus OX=9685 GN=ITGAL PE=3 SV=3	Down
tr|M3X9V9|M3X9V9_FELCA	2.47006	NA	172	GCSN[1]ISN[1]STCQFLSSEN[1]R	4	GCSNISNSTCQFLSSENR	tr|M3X9V9|M3X9V9_FELCA	1.5e-06	97.095	2	1.82	2.27146e+08	1.86828e+08	0	8.37985e+07	0	0	26.237	17.8	3	LY6/PLAUR domain containing 8 OS=Felis catus OX=9685 GN=LYPD8 PE=4 SV=3	None
tr|M3VW08|M3VW08_FELCA	1.5809	0.300902	68	KPPLPVYAQFYFFN[1]VTNPEEILR	14	KPPLPVYAQFYFFNVTNPEEILR	tr|M3VW08|M3VW08_FELCA;tr|A0A337SGM5|A0A337SGM5_FELCA;tr|A0A337RY68|A0A337RY68_FELCA;tr|A0A337SFP9|A0A337SFP9_FELCA	1.67e-109	217.94	3	1.7522	3.04662e+09	2.94634e+09	1.2255e+09	2.37175e+09	9.11943e+08	1.28236e+09	54.068	43.1	14	Scavenger receptor class B member 2 OS=Felis catus OX=9685 GN=SCARB2 PE=3 SV=2	None
tr|M3WK83|M3WK83_FELCA	2.86225	0.495753	368	EYSADNVN[1]GTLTLVEEIK	8	EYSADNVNGTLTLVEEIK	tr|M3WK83|M3WK83_FELCA	1.73e-59	197.14	2	0.53397	2.00052e+09	0	9.64989e+09	0	3.8607e+09	2.09658e+08	79.851	34.8	12	Meprin A subunit OS=Felis catus OX=9685 GN=MEP1B PE=4 SV=3	None
tr|A0A2I2UDZ7|A0A2I2UDZ7_FELCA	2.03075	0.436518	1412	VFPN[1]GTVAPSIPVWGGSWR	4	VFPNGTVAPSIPVWGGSWR	tr|A0A2I2UDZ7|A0A2I2UDZ7_FELCA	5.6e-81	205.88	3	-1.3001	1.99067e+10	3.5878e+10	1.14593e+11	2.12316e+10	5.07526e+10	1.19147e+10	273.91	46.8	67	Uncharacterized protein OS=Felis catus OX=9685 GN=FCGBP PE=4 SV=2	None
tr|M3W9A8|M3W9A8_FELCA	0.32538	NA	179	NPSTN[1]VSVVVFDSTK	5	NPSTNVSVVVFDSTK	tr|M3W9A8|M3W9A8_FELCA	1.54e-05	93.495	2	-2.0208	0	0	7.63692e+07	2.34708e+08	0	0	142.3	10.2	9	N-acetylglucosamine-1-phosphate transferase subunits alpha and beta OS=Felis catus OX=9685 GN=GNPTAB PE=4 SV=2	None
tr|M3W8Y4|M3W8Y4_FELCA	0.976518	NA	66	TVFN[1]STEIR	4	TVFNSTEIR	tr|M3W8Y4|M3W8Y4_FELCA	0.0033408	89.886	2	2.2626	3.75372e+08	0	6.33377e+08	5.16504e+08	0	0	63.172	8.1	4	Transmembrane protein 87B OS=Felis catus OX=9685 GN=TMEM87B PE=4 SV=3	None
tr|M3XC31|M3XC31_FELCA	0.764005	0.430059	287	IN[1]GSAN[1]FSFNDEEMKK	2	INGSANFSFNDEEMKK	tr|M3XC31|M3XC31_FELCA;tr|A0A337SB54|A0A337SB54_FELCA	0.00653488	69.485	3	-0.76513	5.22956e+08	0	4.04017e+08	5.36293e+08	4.03742e+08	8.79926e+08	161.74	14.8	14	CD109 molecule OS=Felis catus OX=9685 GN=CD109 PE=4 SV=3	None
tr|M3WQJ7|M3WQJ7_FELCA	1.94349	0.221502	270	GDYDFVQAMIVNN[0.822]HTSMDVEEAVALR	13	GDYDFVQAMIVNNHTSMDVEEAVALR	tr|M3WQJ7|M3WQJ7_FELCA	3.68e-37	140.41	3	-0.12382	3.80207e+08	3.28498e+08	1.27024e+08	1.37507e+08	0	1.4917e+08	45.893	27.9	9	Neutral cholesterol ester hydrolase 1 OS=Felis catus OX=9685 GN=NCEH1 PE=4 SV=2	None
tr|M3X665|M3X665_FELCA	1.19305	0.329843	160	QVGPGASCPDGVTYN[1]ISGR	15	QVGPGASCPDGVTYNISGR	tr|M3X665|M3X665_FELCA	1.18e-17	124.73	2	-0.33502	1.55101e+09	1.65324e+09	1.20664e+09	1.12112e+09	1.01837e+09	1.55765e+09	91.701	26.4	14	CUB domain containing protein 1 OS=Felis catus OX=9685 GN=CDCP1 PE=4 SV=3	None
tr|M3WCS8|M3WCS8_FELCA	1.39198	0.414641	235	TEKEPLNDPVGTCYLSTDN[1]FTR	19	TEKEPLNDPVGTCYLSTDNFTR	tr|M3WCS8|M3WCS8_FELCA	1.19e-63	183.05	3	-0.44245	4.80757e+09	5.49209e+09	1.88103e+09	2.25239e+09	2.93048e+09	3.56777e+09	119.82	25.5	16	Integrin subunit alpha 5 OS=Felis catus OX=9685 GN=ITGA5 PE=3 SV=2	None
tr|M3W5W5|M3W5W5_FELCA	1.19194	0.842802	74	HGLLVPN[1]N[1]TTDQELQHIR	7	HGLLVPNNTTDQELQHIR	tr|M3W5W5|M3W5W5_FELCA	5.03e-72	201.75	3	-3.7739	2.59585e+09	1.63487e+08	6.39983e+09	5.4395e+09	1.05569e+09	1.18905e+09	26.585	31.4	4	Eukaryotic translation initiation factor 6 OS=Felis catus OX=9685 GN=EIF6 PE=3 SV=3	None
tr|A0A2I2UWI1|A0A2I2UWI1_FELCA	1.17281	0.586809	278	IN[1]TTADEKDPTNPFR	2	INTTADEKDPTNPFR	tr|A0A2I2UWI1|A0A2I2UWI1_FELCA	4.14e-95	242.93	3	0.23211	6.91311e+09	4.12297e+09	6.54035e+09	6.01804e+09	2.67894e+09	6.28964e+09	84.154	42	20	ADAM metallopeptidase domain 10 OS=Felis catus OX=9685 GN=ADAM10 PE=4 SV=1	None
tr|M3WC52|M3WC52_FELCA	0.29094	0.21381	841	DQEN[1]STLYVN[1]FTPK	10	DQENSTLYVNFTPK	tr|M3WC52|M3WC52_FELCA	4.63e-06	106.14	2	-0.51761	8.12115e+07	4.56913e+07	6.74093e+07	2.32734e+08	3.69953e+08	6.51888e+07	120.11	25.3	17	Integrin subunit alpha L OS=Felis catus OX=9685 GN=ITGAL PE=3 SV=3	None
tr|M3WPG3|M3WPG3_FELCA	1.5518	0.521859	580	DLGPEYEDIFN[1]ISLK	11	DLGPEYEDIFNISLK	tr|M3WPG3|M3WPG3_FELCA	1.49e-09	118.2	2	2.8892	4.89064e+08	2.17626e+08	8.33413e+07	2.08255e+08	1.3115e+08	0	100.13	23.2	13	LEM domain containing 3 OS=Felis catus OX=9685 GN=LEMD3 PE=4 SV=3	None
tr|A0A0A0MPY3|A0A0A0MPY3_FELCA	0.752654	0.748895	87	VVAGEHN[1]LSQN[1]DGTEQR	7	VVAGEHNLSQNDGTEQR	tr|A0A0A0MPY3|A0A0A0MPY3_FELCA;tr|A0A337RX30|A0A337RX30_FELCA;sp|Q5R1M5|CELA1_FELCA	1.12e-19	141.86	3	-0.69741	7.87243e+08	0	2.38506e+09	9.18498e+08	4.60891e+09	7.94814e+08	28.802	35.7	6	Chymotrypsin-like elastase family member 1 OS=Felis catus OX=9685 GN=CELA1 PE=3 SV=1	None
tr|M3WMP5|M3WMP5_FELCA	1.85374	0.0384471	65	SPVQEN[1]SSDLAK	6	SPVQENSSDLAK	tr|M3WMP5|M3WMP5_FELCA	3.52e-16	166.62	2	0.43728	1.15278e+09	8.30934e+08	1.23024e+09	7.25535e+08	6.31228e+08	3.77001e+08	30.801	13.1	3	Uncharacterized protein OS=Felis catus OX=9685 GN=CLDND1 PE=4 SV=3	None
tr|M3WLD0|M3WLD0_FELCA	0.878634	0.859536	159	LQNLVIPWAPEN[1]LTLR	12	LQNLVIPWAPENLTLR	tr|M3WLD0|M3WLD0_FELCA	0.0106774	48.899	2	0.0098774	1.39661e+08	5.25012e+07	0	5.97623e+07	1.58943e+08	0	41.766	21.8	5	Uncharacterized protein OS=Felis catus OX=9685 GN=IL2RG PE=4 SV=3	None
tr|M3WYS9|M3WYS9_FELCA	2.55944	0.102554	552	N[1]VTLPEIF	1	NVTLPEIF	tr|M3WYS9|M3WYS9_FELCA	0.0293525	111.82	1	-0.29824	1.00788e+09	8.076e+08	6.07374e+08	6.88676e+08	1.00316e+08	1.57641e+08	64.232	29.5	14	Polypeptide N-acetylgalactosaminyltransferase OS=Felis catus OX=9685 GN=GALNT1 PE=3 SV=1	None
tr|M3VUR6|M3VUR6_FELCA	3.02629	NA	450	N[1]VTDPTCPSLSPGVSQCFPDCVCEDAYN[1]N[1]TYACVR	28	NVTDPTCPSLSPGVSQCFPDCVCEDAYNNTYACVR	tr|M3VUR6|M3VUR6_FELCA;tr|A0A337SCN9|A0A337SCN9_FELCA	5.58e-10	72.214	3	3.705	2.54652e+08	3.12301e+08	0	0	9.36713e+07	0	62.154	26	8	N-acetylglucosamine-6-sulfatase OS=Felis catus OX=9685 GN=GNS PE=3 SV=1	None
tr|M3WGA2|M3WGA2_FELCA	1.0339	0.932564	1053	SATCSN[1]VTCWLK	6	SATCSNVTCWLK	tr|M3WGA2|M3WGA2_FELCA	9e-07	128.36	2	-0.29919	8.6116e+09	6.91519e+09	2.01213e+09	5.69556e+09	6.3836e+09	4.88476e+09	128.83	23.5	18	Integrin subunit alpha 2 OS=Felis catus OX=9685 GN=ITGA2 PE=3 SV=3	None
tr|M3WFQ7|M3WFQ7_FELCA	1.02604	0.963098	118	LQFDDN[1]GTYTCQVK	6	LQFDDNGTYTCQVK	tr|M3WFQ7|M3WFQ7_FELCA	5.75e-19	153.81	2	0.42648	4.03472e+09	1.48304e+09	9.8943e+08	2.30978e+09	1.03784e+09	2.9944e+09	24.53	20.5	3	Myelin protein zero like 2 OS=Felis catus OX=9685 GN=MPZL2 PE=4 SV=2	None
tr|A0A2I2U5R0|A0A2I2U5R0_FELCA	3.37857	NA	154	ELGEN[1]VSMVLVPFK	5	ELGENVSMVLVPFK	tr|A0A2I2U5R0|A0A2I2U5R0_FELCA	0.0120197	53.377	2	-0.34187	1.58308e+08	0	1.83942e+08	0	5.06501e+07	0	33.656	34.8	6	ST3 beta-galactoside alpha-2,3-sialyltransferase 1 OS=Felis catus OX=9685 GN=ST3GAL1 PE=3 SV=1	None
tr|M3W183|M3W183_FELCA	1.85906	0.112674	244	PIN[1]ISGALEPDDR	3	PINISGALEPDDR	tr|M3W183|M3W183_FELCA;tr|A0A337S9P8|A0A337S9P8_FELCA	2.46e-05	109.83	2	0.85083	6.04426e+08	7.21847e+08	1.09092e+09	6.23589e+08	2.90922e+08	3.85714e+08	76.703	30.3	13	Nicastrin OS=Felis catus OX=9685 GN=NCSTN PE=4 SV=3	None
tr|M3W7X6|M3W7X6_FELCA	1.61145	0.414965	35	SGN[1]GSLELPGR	3	SGNGSLELPGR	tr|M3W7X6|M3W7X6_FELCA;tr|A0A337RVS9|A0A337RVS9_FELCA	0.00042217	100.04	2	1.365	7.266e+08	2.79392e+08	1.24327e+09	5.6154e+08	4.13838e+08	4.20422e+08	100.81	19.1	12	Mannosidase beta OS=Felis catus OX=9685 GN=MANBA PE=4 SV=3	None
tr|M3X2R1|M3X2R1_FELCA	0.214024	0.056553	507	SIHSTPN[1]GSSQVADETTDVNK	7	SIHSTPNGSSQVADETTDVNK	tr|M3X2R1|M3X2R1_FELCA	1.92e-183	275.37	2	-0.19096	1.7831e+09	1.51801e+09	0	8.87336e+09	4.6968e+09	9.56592e+09	112.84	23.2	16	Poly [ADP-ribose] polymerase OS=Felis catus OX=9685 GN=ZC3HAV1 PE=4 SV=2	None
tr|M3WAP8|M3WAP8_FELCA	0.611518	0.380202	191	LFN[1]VTSTLR	3	LFNVTSTLR	tr|M3WAP8|M3WAP8_FELCA;tr|A8WEV0|A8WEV0_FELCA	0.000258379	135.71	2	0.051967	1.80756e+09	2.1292e+09	5.5505e+08	4.0179e+09	1.33934e+09	1.98809e+09	33.168	24.7	4	CD274 molecule OS=Felis catus OX=9685 GN=CD274 PE=4 SV=2	None
tr|M3WGA2|M3WGA2_FELCA	1.23372	0.434809	339	YFFN[1]VSDEAALLEK	4	YFFNVSDEAALLEK	tr|M3WGA2|M3WGA2_FELCA	1.48e-18	146.96	2	0.62936	6.12754e+09	3.78153e+09	3.7479e+09	4.50732e+09	4.02751e+09	2.53491e+09	128.83	23.5	18	Integrin subunit alpha 2 OS=Felis catus OX=9685 GN=ITGA2 PE=3 SV=3	None
tr|M3WTS2|M3WTS2_FELCA	4.36335	0.278141	503	GLTLQN[1]N[1]QWMN[1]GTVLVDSTVGK	11	GLTLQNNQWMNGTVLVDSTVGK	tr|M3WTS2|M3WTS2_FELCA	2.38e-230	296.04	2	-3.4415	1.79659e+10	1.63971e+10	7.44355e+10	4.98667e+09	1.80962e+10	1.85175e+09	100.22	35.2	25	Chloride channel accessory 1 OS=Felis catus OX=9685 GN=CLCA1 PE=4 SV=1	None
tr|A0A337S376|A0A337S376_FELCA	1.67217	0.452421	448	LVEHGLN[1]ETIHIR	7	LVEHGLNETIHIR	tr|A0A337S376|A0A337S376_FELCA;tr|M3VW06|M3VW06_FELCA;tr|A0A337SDR7|A0A337SDR7_FELCA;tr|A0A2I2ULW0|A0A2I2ULW0_FELCA	0.0021059	60.157	4	-0.09637	4.43484e+08	2.07854e+08	0	1.50451e+08	1.15537e+08	3.18288e+08	50.906	19.8	9	Nucleoporin 54 OS=Felis catus OX=9685 GN=NUP54 PE=4 SV=1	None
tr|M3W229|M3W229_FELCA	0.892936	0.911275	54	FLN[1]GTWDCLCR	3	FLNGTWDCLCR	tr|M3W229|M3W229_FELCA	2.1e-13	160.18	2	-0.49339	0	3.4742e+08	1.42085e+09	1.28123e+08	4.85917e+08	2.35639e+09	42.604	12.7	4	Uncharacterized protein OS=Felis catus OX=9685 GN=GP2 PE=4 SV=3	None
tr|M3WY70|M3WY70_FELCA	0.704623	0.460656	510	VGYQSQN[1]ISCFFR	7	VGYQSQNISCFFR	tr|M3WY70|M3WY70_FELCA	1.57e-10	133.18	2	0.8541	2.05956e+08	4.60063e+08	0	4.29765e+08	0	5.15448e+08	81.071	1.8	1	Myogenesis regulating glycosidase (putative) OS=Felis catus OX=9685 GN=MYORG PE=3 SV=1	None
tr|M3W0T3|M3W0T3_FELCA	0.562937	0.323947	731	QEN[1]ISAFN[1]ETLFR	3	QENISAFNETLFR	tr|M3W0T3|M3W0T3_FELCA;tr|A0A0A0RDA4|A0A0A0RDA4_FELCA;sp|Q9MYZ3|TFR1_FELCA;tr|A0A2I2UIM1|A0A2I2UIM1_FELCA;tr|A0A2I2UNA2|A0A2I2UNA2_FELCA	2.53e-12	130.95	2	0.97786	2.79978e+08	7.93809e+07	1.33467e+08	1.40334e+08	2.73472e+08	4.61651e+08	86.237	19.2	11	Transferrin receptor protein 1 OS=Felis catus OX=9685 GN=TFRC PE=4 SV=1	None
tr|M3VW75|M3VW75_FELCA	0.223148	NA	25	TSDAN[1]ETEDHLESLICK	5	TSDANETEDHLESLICK	tr|M3VW75|M3VW75_FELCA;tr|A0A337SRS3|A0A337SRS3_FELCA	9.92e-12	104.21	2	-0.55794	0	0	7.20033e+08	0	0	3.22671e+09	91.691	20.9	10	Nuclear cap binding protein subunit 1 OS=Felis catus OX=9685 GN=NCBP1 PE=4 SV=3	None
tr|A0A2I2U2C4|A0A2I2U2C4_FELCA	0.596514	0.491443	953	HAELAFVFLTDGVTGN[1]DSLEEAVHSMR	16	HAELAFVFLTDGVTGNDSLEEAVHSMR	tr|A0A2I2U2C4|A0A2I2U2C4_FELCA	2.24e-127	220.17	3	0.063464	4.09956e+09	3.21177e+09	1.53993e+09	9.84206e+08	4.72456e+09	9.12955e+09	108.24	30.6	20	Collagen type VI alpha 2 chain OS=Felis catus OX=9685 GN=COL6A2 PE=4 SV=2	None
tr|M3VU75|M3VU75_FELCA	0.33553	0.37999	93	EYLTIGNQCVYN[1]SSYLNVQR	12	EYLTIGNQCVYNSSYLNVQR	tr|M3VU75|M3VU75_FELCA	1.02e-168	273.33	3	0.80144	9.24668e+09	1.16663e+10	6.86884e+09	1.69162e+10	6.0639e+09	5.98197e+10	23.07	55.2	8	Alpha-1-acid glycoprotein OS=Felis catus OX=9685 GN=ORM2 PE=3 SV=1	None
tr|A0A337S9I7|A0A337S9I7_FELCA	0.709948	0.362652	350	HFVALSTN[1]TTK	8	HFVALSTNTTK	tr|A0A337S9I7|A0A337S9I7_FELCA;tr|A0A337SF09|A0A337SF09_FELCA;tr|M3W3S8|M3W3S8_FELCA;tr|A0A337SFQ3|A0A337SFQ3_FELCA	1.23e-14	171.09	2	0.57924	4.26479e+09	3.3174e+09	9.03074e+09	8.65128e+09	9.44314e+09	5.3058e+09	73.106	29.1	12	Glucose-6-phosphate isomerase OS=Felis catus OX=9685 GN=GPI PE=3 SV=1	None
tr|M3WI47|M3WI47_FELCA	0.574861	0.117686	426	N[1]STKQEILAALEK	1	NSTKQEILAALEK	tr|M3WI47|M3WI47_FELCA	1.49e-95	249.6	3	-0.71021	4.54935e+09	2.83562e+09	3.55321e+09	5.01825e+09	5.49105e+09	8.51824e+09	57.907	37.6	15	Prosaposin OS=Felis catus OX=9685 GN=PSAP PE=4 SV=3	None
tr|B1A610|B1A610_FELCA	2.238	0.205677	55	N[1]WVLTAAHCVLN[1]R	12	NWVLTAAHCVLNR	tr|B1A610|B1A610_FELCA;tr|M3W943|M3W943_FELCA	7.81e-47	210.79	2	0.032754	1.52768e+10	2.11005e+10	6.49051e+09	6.61618e+09	1.1095e+10	1.44333e+09	26.803	44.7	10	Granzyme A (Fragment) OS=Felis catus OX=9685 GN=GRZA PE=2 SV=1	None
tr|M3WCX4|M3WCX4_FELCA	0.288214	0.309395	108	SHSQTQILEGLGFN[1]LTEVSESDIHQGFR	14	SHSQTQILEGLGFNLTEVSESDIHQGFR	tr|M3WCX4|M3WCX4_FELCA	7.78e-49	148.9	4	-0.70271	9.42693e+08	3.9729e+08	2.39809e+08	1.21059e+09	5.48669e+08	3.72205e+09	47.383	17.2	4	Serpin family A member 4 OS=Felis catus OX=9685 GN=SERPINA4 PE=3 SV=3	None
tr|M3W3N5|M3W3N5_FELCA	0.32191	NA	1043	VN[1]ITLQGK	2	VNITLQGK	tr|M3W3N5|M3W3N5_FELCA	0.00267895	119.17	2	-0.32601	6.45199e+08	0	0	1.11181e+09	1.02998e+09	3.87106e+09	127.75	28.3	22	Integrin subunit alpha M OS=Felis catus OX=9685 GN=ITGAM PE=3 SV=3	None
tr|M3WCA3|M3WCA3_FELCA	0.780098	0.720339	139	GPLANPIWN[1]VTGFTGR	9	GPLANPIWNVTGFTGR	tr|M3WCA3|M3WCA3_FELCA;tr|A0A337SGI4|A0A337SGI4_FELCA;tr|A0A337S4A0|A0A337S4A0_FELCA;tr|A0A337SGX6|A0A337SGX6_FELCA;tr|A0A337RY95|A0A337RY95_FELCA	9.21e-05	80.361	2	-0.30541	6.69953e+08	1.08048e+08	7.90475e+08	1.22983e+09	1.36232e+08	6.44549e+08	164.39	11.8	8	Protein tyrosine phosphatase, receptor type K OS=Felis catus OX=9685 GN=PTPRK PE=4 SV=3	None
tr|A0A337SBR4|A0A337SBR4_FELCA	2.6778	NA	105	NFYWDFHIN[1]ETAK	9	NFYWDFHINETAK	tr|A0A337SBR4|A0A337SBR4_FELCA	0.000249271	95.264	2	-3.8332	2.321e+07	0	3.68983e+08	7.32303e+07	0	0	16.431	42.5	5	Prolactin induced protein OS=Felis catus OX=9685 GN=PIP PE=4 SV=1	None
tr|A0A337S565|A0A337S565_FELCA	0.49015	0.0611709	277	EGGVFTFGAGGYGQLGHN[1]STSHEINPR	18	EGGVFTFGAGGYGQLGHNSTSHEINPR	tr|A0A337S565|A0A337S565_FELCA;tr|A0A2I2UKZ3|A0A2I2UKZ3_FELCA;tr|M3X440|M3X440_FELCA;tr|A0A2I2UMX5|A0A2I2UMX5_FELCA;tr|A0A337SJ34|A0A337SJ34_FELCA;tr|A0A337SKM8|A0A337SKM8_FELCA;tr|A0A2I2UGF6|A0A2I2UGF6_FELCA	3.55e-15	93.176	4	0.26949	2.63343e+08	2.16273e+08	2.10845e+08	5.40615e+08	5.3098e+08	3.3708e+08	109.5	20.4	12	HECT and RLD domain containing E3 ubiquitin protein ligase 4 OS=Felis catus OX=9685 GN=HERC4 PE=4 SV=1	None
tr|B2BE52|B2BE52_FELCA	1.12325	0.803006	581	LGFIQN[1]LTQLK	6	LGFIQNLTQLK	tr|B2BE52|B2BE52_FELCA	5.46e-06	131.12	2	0.010626	8.31328e+08	6.0989e+08	2.51033e+08	7.47602e+08	5.54904e+08	2.04063e+08	119.53	21.8	15	Toll-like receptor 8 OS=Felis catus OX=9685 GN=TLR8 PE=3 SV=1	None
tr|A0A2I2V0V5|A0A2I2V0V5_FELCA	0.762017	0.503402	516	TFVN[1]GSSVSSPIQLHHGDR	4	TFVNGSSVSSPIQLHHGDR	tr|A0A2I2V0V5|A0A2I2V0V5_FELCA	7.58e-112	227.95	3	1.6962	2.03574e+09	2.54705e+09	5.25792e+08	2.00148e+09	1.74761e+09	2.95494e+09	83.596	24.1	11	Kinesin-like protein OS=Felis catus OX=9685 PE=3 SV=2	None
tr|M3WM95|M3WM95_FELCA	0.973148	0.958007	208	DITNLIN[0.992]NTFIR	7	DITNLINNTFIR	tr|M3WM95|M3WM95_FELCA	1.71e-52	216.06	2	-0.055358	6.94685e+08	7.26422e+08	1.1547e+09	7.66214e+08	1.59336e+09	2.87304e+08	96.837	13.9	7	Sortilin OS=Felis catus OX=9685 GN=SORT1 PE=4 SV=2	None
tr|M3WI96|M3WI96_FELCA	2.86811	0.171481	1179	LN[1]YTVLVGEKPCTVTVSDVQLLCESPNLIGR	2	LNYTVLVGEKPCTVTVSDVQLLCESPNLIGR	tr|M3WI96|M3WI96_FELCA;tr|A0A2I2UHV9|A0A2I2UHV9_FELCA	2.84e-27	116.28	3	2.1773	3.66639e+08	2.38659e+08	0	1.2727e+08	8.37746e+07	0	209.86	9.9	7	Plexin A4 OS=Felis catus OX=9685 GN=PLXNA4 PE=4 SV=3	None
tr|M3W8Y3|M3W8Y3_FELCA	0.676856	NA	324	EVGPLSN[1]GSVMVFN[1]TSASPHLYQIEQLR	7	EVGPLSNGSVMVFNTSASPHLYQIEQLR	tr|M3W8Y3|M3W8Y3_FELCA	2.63e-11	82.639	3	0.032033	0	1.20434e+08	1.24051e+08	0	1.80604e+08	0	110.02	10	5	MER proto-oncogene, tyrosine kinase OS=Felis catus OX=9685 GN=MERTK PE=3 SV=3	None
tr|M3WH78|M3WH78_FELCA	1.51297	0.0280851	282	LN[1]CSVPGDSHFYFNILQAVTDVIR	2	LNCSVPGDSHFYFNILQAVTDVIR	tr|M3WH78|M3WH78_FELCA;tr|A0A337SET2|A0A337SET2_FELCA;tr|A0A2I2U038|A0A2I2U038_FELCA	9.41e-06	62.781	3	-0.90453	2.15975e+08	0	2.27372e+08	1.48625e+08	1.44406e+08	0	108.44	15.3	8	Semaphorin 6A OS=Felis catus OX=9685 GN=SEMA6A PE=3 SV=2	None
tr|M3X7W6|M3X7W6_FELCA	1.58736	NA	180	DGSFHYVHSTPFGN[1]YSFISLDATQNPGPK	14	DGSFHYVHSTPFGNYSFISLDATQNPGPK	tr|M3X7W6|M3X7W6_FELCA	1.89e-33	123.35	3	-0.17779	3.85524e+08	6.06785e+08	1.33041e+09	0	4.87753e+08	0	72.595	28	9	Transmembrane protein 62 OS=Felis catus OX=9685 GN=TMEM62 PE=4 SV=3	None
tr|Q95481|Q95481_FELCA	0.612462	NA	110	YYN[1]QSGSGSHN[1]IQR	3	YYNQSGSGSHNIQR	tr|Q95481|Q95481_FELCA;tr|S4Z3Q6|S4Z3Q6_FELCA;tr|S4Z0M6|S4Z0M6_FELCA;tr|S4Z3Q2|S4Z3Q2_FELCA;tr|S4Z3P7|S4Z3P7_FELCA;tr|S4Z253|S4Z253_FELCA	3.35e-42	193.45	3	-1.1196	5.7073e+09	1.92887e+10	1.22201e+10	0	0	2.02549e+10	41.031	35.4	1	MHC class I antigen OS=Felis catus OX=9685 GN=FLA-I PE=2 SV=1	None
tr|M3WIG3|M3WIG3_FELCA	0.490058	0.0453872	2089	LGHN[1]YTFTVQAR	4	LGHNYTFTVQAR	tr|M3WIG3|M3WIG3_FELCA	7.51e-08	132.79	2	1.4988	1.44286e+09	8.85511e+08	1.35785e+09	2.27199e+09	0	2.74269e+09	247.87	14.4	22	Sortilin related receptor 1 OS=Felis catus OX=9685 GN=SORL1 PE=4 SV=3	Down
tr|M3W5N5|M3W5N5_FELCA	0.581868	0.513241	810	RPASN[1]VSASIQR	5	RPASNVSASIQR	tr|M3W5N5|M3W5N5_FELCA	3.84e-09	128.36	3	0.26771	1.43182e+09	1.17774e+09	1.78141e+09	1.32783e+09	1.04442e+09	5.17408e+09	202.28	25.8	29	Laminin subunit alpha 4 OS=Felis catus OX=9685 GN=LAMA4 PE=4 SV=3	None
tr|M3WGZ3|M3WGZ3_FELCA	0.636916	0.429233	207	NILPN[1]ITTTYLK	5	NILPNITTTYLK	tr|M3WGZ3|M3WGZ3_FELCA;tr|A0A337SC03|A0A337SC03_FELCA	0.0241961	52.576	2	-0.53091	5.43231e+08	5.03064e+08	3.158e+08	5.8011e+08	3.40759e+08	1.21771e+09	43.373	28.9	8	P2X purinoceptor OS=Felis catus OX=9685 GN=P2RX4 PE=3 SV=3	None
tr|M3VVR9|M3VVR9_FELCA	1.28513	NA	151	LSGN[1]LTLLR	4	LSGNLTLLR	tr|M3VVR9|M3VVR9_FELCA	0.00433902	87.149	2	0.28706	3.0323e+08	4.53076e+08	3.74922e+08	0	2.93416e+08	0	218.78	10	11	Plexin A1 OS=Felis catus OX=9685 GN=PLXNA1 PE=4 SV=2	None
tr|A0A337S2Y5|A0A337S2Y5_FELCA	0.798043	0.656489	174	SYDVPPPPMEPDHPFYSN[1]ISK	18	SYDVPPPPMEPDHPFYSNISK	tr|A0A337S2Y5|A0A337S2Y5_FELCA	5.5e-05	64.522	3	0.28375	3.1401e+08	5.54555e+08	0	8.72601e+08	2.21328e+08	5.38624e+08	32.995	41	6	Uncharacterized protein OS=Felis catus OX=9685 GN=PGAM1 PE=3 SV=1	None
tr|M3VZG5|M3VZG5_FELCA	2.06249	0.269491	416	ATTTWLFLGSCN[1]GN[1]ETSFWDCK	14	ATTTWLFLGSCNGNETSFWDCK	tr|M3VZG5|M3VZG5_FELCA;tr|A0A337SN37|A0A337SN37_FELCA	6.08e-28	135.91	2	-0.2388	4.67755e+08	2.64183e+08	0	3.12203e+08	1.45004e+08	7.51127e+07	115.33	39.6	24	CD163 molecule OS=Felis catus OX=9685 GN=CD163 PE=4 SV=3	None
tr|A0A2I2U7F2|A0A2I2U7F2_FELCA	3.89372	NA	1749	IPAEALSPDFDHTPGSGQHFLYVN[1]SSGPK	24	IPAEALSPDFDHTPGSGQHFLYVNSSGPK	tr|A0A2I2U7F2|A0A2I2U7F2_FELCA	1.87e-18	101.74	3	1.1002	7.39734e+08	0	0	1.89981e+08	0	0	230.81	12.1	14	MAM and LDL receptor class A domain containing 1 OS=Felis catus OX=9685 GN=MALRD1 PE=4 SV=2	None
tr|A0A2I2UUG3|A0A2I2UUG3_FELCA	0.918516	0.924211	1231	AATHYN[1]VTIR	6	AATHYNVTIR	tr|A0A2I2UUG3|A0A2I2UUG3_FELCA;tr|M3W358|M3W358_FELCA;tr|A0A2I2V3G7|A0A2I2V3G7_FELCA;tr|A0A337SVA7|A0A337SVA7_FELCA	0.000224015	102.53	3	0.17248	1.30886e+09	4.56024e+08	2.08587e+08	3.53376e+08	1.54809e+08	1.64035e+09	231.06	28	35	Tenascin C OS=Felis catus OX=9685 GN=TNC PE=4 SV=2	None
tr|M3VU91|M3VU91_FELCA	0.376093	NA	3788	LTSCATN[1]ASICGDEAR	7	LTSCATNASICGDEAR	tr|M3VU91|M3VU91_FELCA;tr|M3X7K5|M3X7K5_FELCA	7.67e-28	158.17	2	1.5977	3.21625e+09	6.34453e+08	1.88842e+09	0	5.08662e+09	0	504.66	24.5	71	LDL receptor related protein 1 OS=Felis catus OX=9685 GN=LRP1 PE=4 SV=3	None
tr|M3W9Z2|M3W9Z2_FELCA	0.299095	0.458912	2850	NIGN[0.978]ITHSVPACIGEVILN[1]GK	4	NIGNITHSVPACIGEVILNGK	tr|M3W9Z2|M3W9Z2_FELCA	6.37e-38	155.76	3	0.27867	2.26189e+07	6.12576e+07	1.63974e+08	1.02594e+08	0	4.49852e+08	336.64	18.4	39	Laminin subunit alpha 1 OS=Felis catus OX=9685 GN=LAMA1 PE=4 SV=3	None
tr|A0A337RZD5|A0A337RZD5_FELCA	8.0791	NA	373	SFMVN[1]WTHAPGK	5	SFMVNWTHAPGK	tr|A0A337RZD5|A0A337RZD5_FELCA	0.00355439	65.179	2	1.0028	1.20504e+08	0	3.32681e+08	0	2.80467e+07	0	59.156	16.6	5	Uncharacterized protein OS=Felis catus OX=9685 PE=4 SV=1	None
tr|M3WPP7|M3WPP7_FELCA	1.88859	0.156821	413	YVIMMHPGILN[1]DSK	11	YVIMMHPGILNDSK	tr|M3WPP7|M3WPP7_FELCA	3.92e-54	212.17	2	-1.0014	4.24215e+09	4.18912e+09	4.03657e+09	1.45495e+09	3.96149e+09	1.18523e+09	240.4	32	39	Maltase-glucoamylase 2 (putative) OS=Felis catus OX=9685 GN=MGAM2 PE=4 SV=3	None
tr|M3XCZ2|M3XCZ2_FELCA	0.849344	0.616946	1549	IIVN[1]VSDTNDHAPWFTSSSYEGR	4	IIVNVSDTNDHAPWFTSSSYEGR	tr|M3XCZ2|M3XCZ2_FELCA	2.67e-41	153.56	3	0.52212	2.40644e+09	1.94148e+09	8.5209e+08	2.03095e+09	1.48625e+09	2.60519e+09	505.65	21.8	60	FAT atypical cadherin 1 OS=Felis catus OX=9685 GN=FAT1 PE=4 SV=2	None
tr|M3W9H4|M3W9H4_FELCA	0.113919	0.261738	200	GIWEHQFLVQN[1]TTEKPFR	11	GIWEHQFLVQNTTEKPFR	tr|M3W9H4|M3W9H4_FELCA	1.2e-71	207.43	2	-0.6538	3.21765e+08	2.40862e+08	0	2.34123e+09	8.71287e+07	4.97988e+09	44.876	26.5	7	Serpin family B member 10 OS=Felis catus OX=9685 GN=SERPINB10 PE=3 SV=1	None
tr|M3WZN5|M3WZN5_FELCA	0.905937	0.609295	768	ETN[1]STSQTQAALLEK	3	ETNSTSQTQAALLEK	tr|M3WZN5|M3WZN5_FELCA	3.66e-26	164.15	2	-0.74991	8.07015e+09	6.9433e+09	5.16526e+09	5.77156e+09	7.49541e+09	9.00689e+09	107.02	34.9	24	Elastin microfibril interfacer 1 OS=Felis catus OX=9685 GN=EMILIN1 PE=4 SV=3	None
tr|M3WC88|M3WC88_FELCA	0.741934	0.736116	1312	DGLALN[1]LTLR	6	DGLALNLTLR	tr|M3WC88|M3WC88_FELCA	0.00123729	95.483	2	0.37445	1.2385e+08	2.19286e+08	0	9.69048e+07	0	3.65584e+08	196.1	19.5	24	Laminin subunit beta 2 OS=Felis catus OX=9685 GN=LAMB2 PE=4 SV=2	None
tr|M3VU72|M3VU72_FELCA	0.32486	NA	250	YFYN[1]GSSMACETFQYGGCLGN[0.945]GNNFASEK	4	YFYNGSSMACETFQYGGCLGNGNNFASEK	tr|M3VU72|M3VU72_FELCA;tr|E1CJT2|E1CJT2_FELCA	3.86e-06	53.197	3	-1.3458	1.87113e+08	0	0	2.39008e+08	0	9.12955e+08	39.144	20.5	5	Uncharacterized protein OS=Felis catus OX=9685 GN=AMBP PE=4 SV=1	None
tr|M3W047|M3W047_FELCA	1.31957	0.435959	563	FIDSEFHNCLFFHN[1]K	14	FIDSEFHNCLFFHNK	tr|M3W047|M3W047_FELCA	5.75e-05	77.776	3	0.28118	2.42048e+08	1.92913e+08	0	0	2.09541e+08	1.20082e+08	75.666	5.3	3	Synaptic vesicle glycoprotein 2C OS=Felis catus OX=9685 GN=SV2C PE=4 SV=2	None
tr|M3XAZ2|M3XAZ2_FELCA	1.75237	NA	144	VWDTAAALN[1]R	9	VWDTAAALNR	tr|M3XAZ2|M3XAZ2_FELCA;tr|A0A337S1Z7|A0A337S1Z7_FELCA;tr|A0A337S5Y3|A0A337S5Y3_FELCA	0.0118066	67.113	2	-1.7167	8.24201e+07	0	7.90415e+08	0	2.49044e+08	0	54.182	6.5	2	Protein tweety homolog OS=Felis catus OX=9685 GN=TTYH3 PE=3 SV=3	None
tr|M3WU44|M3WU44_FELCA	0.917487	NA	99	KVNIDFEPFKPIN[0.967]TSLYLCDNK	13	KVNIDFEPFKPINTSLYLCDNK	tr|M3WU44|M3WU44_FELCA;tr|A0A337SBK0|A0A337SBK0_FELCA	0.0152385	44.863	3	-3.3284	1.22621e+08	1.87514e+08	0	0	1.69013e+08	0	46.656	27.5	9	Eukaryotic translation termination factor 1 OS=Felis catus OX=9685 GN=ETF1 PE=4 SV=2	None
tr|M3WGI9|M3WGI9_FELCA	1.32712	0.0723956	49	GN[1]LTFTAQYQSYK	2	GNLTFTAQYQSYK	tr|M3WGI9|M3WGI9_FELCA	0.000406438	89.46	2	0.015014	3.68938e+08	3.14582e+08	4.07062e+08	2.54864e+08	2.9298e+08	0	36.297	8.3	2	Interleukin 10 receptor subunit beta OS=Felis catus OX=9685 GN=IL10RB PE=4 SV=3	None
tr|M3WCS8|M3WCS8_FELCA	0.925383	0.904384	350	GN[1]LTYGYVTILN[1]GSDIR	2	GNLTYGYVTILNGSDIR	tr|M3WCS8|M3WCS8_FELCA	7.66e-32	162.26	2	-2.2082	3.82974e+08	3.10458e+09	8.02786e+08	1.6912e+09	1.57978e+09	1.36531e+09	119.82	25.5	16	Integrin subunit alpha 5 OS=Felis catus OX=9685 GN=ITGA5 PE=3 SV=2	None
tr|M3W2C6|M3W2C6_FELCA	0.80275	0.827472	61	HLLEYIN[1]ETHPGTVVTVLDLFDGR	7	HLLEYINETHPGTVVTVLDLFDGR	tr|M3W2C6|M3W2C6_FELCA	6.6e-17	103.84	4	-0.89816	3.22617e+08	0	9.29618e+07	8.3312e+07	6.2156e+08	7.1669e+07	34.143	18.5	3	Uncharacterized protein OS=Felis catus OX=9685 GN=PPT2 PE=4 SV=1	None
tr|M3WK11|M3WK11_FELCA	1.70769	0.271138	502	LGVIEDHSN[1]R	9	LGVIEDHSNR	tr|M3WK11|M3WK11_FELCA	0.000509817	97.813	3	-0.029021	2.15143e+09	1.6501e+09	7.26759e+08	1.24506e+09	6.71705e+08	7.34939e+08	92.497	36.4	23	Heat shock protein 90 beta family member 1 OS=Felis catus OX=9685 GN=HSP90B1 PE=3 SV=1	None
tr|A0A2I2U6N9|A0A2I2U6N9_FELCA	4.59864	0.485771	166	LNN[0.808]ITTWLINSNPPVTFATLYWEEPDASGHK	3	LNNITTWLINSNPPVTFATLYWEEPDASGHK	tr|A0A2I2U6N9|A0A2I2U6N9_FELCA	4.55e-23	90.136	3	-1.332	5.40325e+08	7.57011e+07	0	1.02975e+08	0	3.09832e+07	51.419	41.5	10	Ectonucleotide pyrophosphatase/phosphodiesterase 4 OS=Felis catus OX=9685 GN=ENPP4 PE=4 SV=1	None
tr|M3VY76|M3VY76_FELCA	1.60795	NA	70	DDSEPVFLLSSN[1]SSFR	12	DDSEPVFLLSSNSSFR	tr|M3VY76|M3VY76_FELCA	1.69e-12	118.2	2	-3.2949	3.12158e+08	0	0	1.94134e+08	0	0	59.135	16.4	8	V-set and immunoglobulin domain containing 10 OS=Felis catus OX=9685 GN=VSIG10 PE=4 SV=2	None
tr|M3VZG5|M3VZG5_FELCA	1.36268	0.655191	825	SN[1]MSATTVAVVCR	2	SNMSATTVAVVCR	tr|M3VZG5|M3VZG5_FELCA;tr|A0A337SN37|A0A337SN37_FELCA	4.96e-21	170.95	3	-0.058472	2.00192e+10	5.35731e+09	4.37058e+09	6.06767e+09	8.50933e+09	7.25287e+09	115.33	39.6	24	CD163 molecule OS=Felis catus OX=9685 GN=CD163 PE=4 SV=3	None
sp|A0M8S8|MET_FELCA	0.891165	0.484874	45	YQLPN[1]FTAETPIQNVVLHK	5	YQLPNFTAETPIQNVVLHK	sp|A0M8S8|MET_FELCA;tr|A0A2I2U567|A0A2I2U567_FELCA	1.25e-35	155.79	3	-0.60699	8.97909e+08	7.43154e+08	6.33437e+08	1.00578e+09	6.86379e+08	8.60119e+08	154.8	13.5	11	Hepatocyte growth factor receptor OS=Felis catus OX=9685 GN=MET PE=3 SV=1	None
tr|M3X9V9|M3X9V9_FELCA	3.37571	0.198714	175	GCSN[1]ISN[1]STCQFLSSEN[1]R	7	GCSNISNSTCQFLSSENR	tr|M3X9V9|M3X9V9_FELCA	6.79e-177	285.26	2	1.82	2.25476e+10	1.97403e+10	3.95021e+09	6.11942e+09	2.59951e+09	4.97837e+09	26.237	17.8	3	LY6/PLAUR domain containing 8 OS=Felis catus OX=9685 GN=LYPD8 PE=4 SV=3	None
tr|M3XCZ2|M3XCZ2_FELCA	0.609347	0.413733	1938	TGTITVQN[1]TTQLR	8	TGTITVQNTTQLR	tr|M3XCZ2|M3XCZ2_FELCA	8.56e-27	172.76	2	0.84818	9.72176e+08	1.24153e+09	7.20634e+08	2.62979e+09	5.18211e+08	1.66755e+09	505.65	21.8	60	FAT atypical cadherin 1 OS=Felis catus OX=9685 GN=FAT1 PE=4 SV=2	None
tr|A0A337SSQ8|A0A337SSQ8_FELCA	0.686514	0.3593	46	ISN[1]VTHN[1]YK	3	ISNVTHNYK	tr|A0A337SSQ8|A0A337SSQ8_FELCA;tr|A0A337S6J9|A0A337S6J9_FELCA	3.65e-08	166.09	3	0.26167	5.51391e+09	4.56697e+09	2.87797e+09	9.13774e+09	6.2718e+09	3.46677e+09	27.16	35.7	7	Uncharacterized protein OS=Felis catus OX=9685 GN=CD48 PE=4 SV=1	None
tr|A0A2I2UKK1|A0A2I2UKK1_FELCA	0.35439	0.133518	331	ESN[1]SSTQFEVK	3	ESNSSTQFEVK	tr|A0A2I2UKK1|A0A2I2UKK1_FELCA;tr|M3WPJ9|M3WPJ9_FELCA	1.55e-06	140.78	1	-0.55002	1.14642e+10	1.00924e+10	1.31774e+10	3.95198e+10	1.54869e+10	4.30039e+10	199.06	24.8	29	Uncharacterized protein OS=Felis catus OX=9685 GN=LOC101094346 PE=4 SV=1	None
tr|A0A2I2UJV0|A0A2I2UJV0_FELCA	2.74129	0.0240001	244	HTGPGLLSMANSGPNTN[1]GSQFFLTCDK	17	HTGPGLLSMANSGPNTNGSQFFLTCDK	tr|A0A2I2UJV0|A0A2I2UJV0_FELCA;tr|A0A337S965|A0A337S965_FELCA;tr|A0A337SNL5|A0A337SNL5_FELCA;tr|M3W561|M3W561_FELCA	1.17e-107	201.15	3	0.73743	1.43727e+09	1.49271e+09	9.50636e+08	3.57769e+08	7.75019e+08	2.8283e+08	32.929	32.2	5	Peptidyl-prolyl cis-trans isomerase E OS=Felis catus OX=9685 GN=PPIE PE=3 SV=2	Up
tr|M3WKL4|M3WKL4_FELCA	2.98208	0.19589	222	QHSGENPN[0.999]ITLAELEALMQR	8	QHSGENPNITLAELEALMQR	tr|M3WKL4|M3WKL4_FELCA;tr|A0A2I2UZD2|A0A2I2UZD2_FELCA	6.04e-97	216.53	3	-0.20826	3.3898e+08	1.62095e+09	1.33497e+09	4.74915e+08	4.51171e+08	1.78816e+08	69.253	20.2	6	Solute carrier family 39 member 4 OS=Felis catus OX=9685 GN=SLC39A4 PE=4 SV=3	None
tr|M3WE16|M3WE16_FELCA	2.85583	0.375811	629	FCAHQN[1]CSADLQVSGR	6	FCAHQNCSADLQVSGR	tr|M3WE16|M3WE16_FELCA	2.62e-13	127.83	2	0.81041	4.02375e+09	5.74517e+08	1.04005e+09	4.35835e+08	4.43288e+08	1.09519e+09	114.89	22.9	16	Integrin subunit alpha 4 OS=Felis catus OX=9685 GN=ITGA4 PE=3 SV=2	None
tr|M3VWI5|M3VWI5_FELCA	0.380657	0.476207	147	KPCN[1]ASDPQCPPDGR	4	KPCNASDPQCPPDGR	tr|M3VWI5|M3VWI5_FELCA	3.74e-13	136.63	3	-0.86479	3.66604e+08	0	3.05489e+08	0	3.74762e+08	1.39085e+09	57.856	29.3	10	Vanin 1 OS=Felis catus OX=9685 GN=VNN1 PE=4 SV=2	None
tr|A0A2I2UCL3|A0A2I2UCL3_FELCA	0.960894	NA	2923	IN[1]ATTGEIFNK	2	INATTGEIFNK	tr|A0A2I2UCL3|A0A2I2UCL3_FELCA	0.0192097	58.172	2	0.61822	3.50144e+08	0	1.6159e+08	0	2.6628e+08	0	542.22	2.6	8	FAT atypical cadherin 4 OS=Felis catus OX=9685 GN=FAT4 PE=4 SV=1	None
tr|M3WGH2|M3WGH2_FELCA	0.378869	0.116622	390	DLQGNPIAN[1]ATISVEGIDHDVTSAK	9	DLQGNPIANATISVEGIDHDVTSAK	tr|M3WGH2|M3WGH2_FELCA	4.43e-43	148.09	3	-0.5333	4.01754e+08	5.55732e+08	7.65373e+08	1.53074e+09	8.67871e+08	2.14876e+09	53.265	30.5	10	Carboxypeptidase E OS=Felis catus OX=9685 GN=CPE PE=4 SV=3	None
tr|M3W9Z2|M3W9Z2_FELCA	0.444592	0.516522	2517	N[1]SSGIILAALGR	1	NSSGIILAALGR	tr|M3W9Z2|M3W9Z2_FELCA	2.16e-07	130.56	2	0.94161	2.56951e+08	5.07933e+08	3.10317e+08	2.76797e+08	1.92672e+08	1.94893e+09	336.64	18.4	39	Laminin subunit alpha 1 OS=Felis catus OX=9685 GN=LAMA1 PE=4 SV=3	None
tr|M3WSY6|M3WSY6_FELCA	0.687798	0.616449	545	N[1]N[1]SELSVLKDDILEILDDRK	1	NNSELSVLKDDILEILDDRK	tr|M3WSY6|M3WSY6_FELCA	5.31e-35	155.49	3	1.9368	0	2.63777e+07	3.70436e+07	2.50831e+07	6.71261e+07	0	91.79	36.8	19	Epidermal growth factor receptor pathway substrate 8 OS=Felis catus OX=9685 GN=EPS8 PE=4 SV=2	None
tr|A0A337SB27|A0A337SB27_FELCA	1.02384	0.973725	306	N[1]SSNVLGIIR	1	NSSNVLGIIR	tr|A0A337SB27|A0A337SB27_FELCA;tr|M3W5J6|M3W5J6_FELCA;tr|A0A337SSI0|A0A337SSI0_FELCA	2.37e-15	177.7	2	0.20619	6.24058e+09	1.92292e+08	1.13314e+10	7.36039e+09	8.56938e+09	1.42076e+09	75.719	20	9	N-acetylated alpha-linked acidic dipeptidase like 1 OS=Felis catus OX=9685 GN=NAALADL1 PE=4 SV=1	None
tr|L0ESK9|L0ESK9_FELCA	0.695666	0.531789	195	GEN[1]FTETDMK	3	GENFTETDMK	tr|L0ESK9|L0ESK9_FELCA;tr|B2LVH2|B2LVH2_FELCA;sp|O18754|PRIO_FELCA	0.00075922	102.52	2	-0.60025	1.82593e+09	1.19839e+09	1.44109e+09	2.90136e+09	3.10037e+09	4.17169e+08	27.069	39.4	7	Major prion protein OS=Felis catus OX=9685 GN=PRNP PE=3 SV=1	None
tr|A0A2I2UH38|A0A2I2UH38_FELCA	1.68765	0.222513	310	FVAPSTLFAN[1]GSTYPPNEGFCPCLESGIQN[1]ISTCR	10	FVAPSTLFANGSTYPPNEGFCPCLESGIQNISTCR	tr|A0A2I2UH38|A0A2I2UH38_FELCA;tr|A0A337S6I4|A0A337S6I4_FELCA;tr|M3WKY6|M3WKY6_FELCA	1.19e-14	78.531	3	1.1458	3.46553e+08	2.39581e+08	0	0	1.39127e+08	2.0818e+08	57.258	13.8	3	Scavenger receptor class B member 1 OS=Felis catus OX=9685 GN=SCARB1 PE=3 SV=2	None
tr|A0A086JND6|A0A086JND6_TOXGO	0.983665	0.937601	21	N[1]MSVIAHVDHGK	1	NMSVIAHVDHGK	tr|A0A086JND6|A0A086JND6_TOXGO;tr|A0A2G8Y563|A0A2G8Y563_TOXGO;tr|A0A139Y075|A0A139Y075_TOXGO	8.84e-23	179.83	3	3.9397	1.09528e+10	7.79887e+09	1.43598e+10	1.32113e+10	1.07534e+10	9.69663e+09	93.088	18.6	12	Putative translation elongation factor 2 family protein OS=Toxoplasma gondii p89 OX=943119 GN=TGP89_205470 PE=4 SV=1 >tr|A0A086JXF3|A0A086JXF3_TOXGO Putative translation elongation factor 2 family protein OS=Toxoplasma gondii FOU OX=943167 GN=TGFOU_205470 PE=4 SV=1 >tr|A0A086K1F1|A0A086K1F1_TOXGO Putative translation elongation factor 2 family protein OS=Toxoplasma gondii GAB2-2007-GAL-DOM2 OX=11…	None
tr|A0A2I2UYU0|A0A2I2UYU0_FELCA	14.1369	0.126872	43	N[1]CTGGNCDGALSYANEDALK	1	NCTGGNCDGALSYANEDALK	tr|A0A2I2UYU0|A0A2I2UYU0_FELCA	1.05e-67	190.83	2	-0.53472	3.41648e+09	1.63043e+09	9.52077e+08	1.79801e+08	0	1.031e+08	17.898	12.5	1	Epithelial membrane protein 1 OS=Felis catus OX=9685 GN=EMP1 PE=3 SV=1	None
tr|A0A2I2UQY8|A0A2I2UQY8_FELCA	1.20368	0.759154	58	QWTPSAFN[1]K	8	QWTPSAFNK	tr|A0A2I2UQY8|A0A2I2UQY8_FELCA;tr|A0A2I2UZ60|A0A2I2UZ60_FELCA;tr|M3WI38|M3WI38_FELCA	0.0014005	109.66	2	-0.54429	0	1.85769e+08	4.58281e+08	3.50528e+08	2.19603e+08	2.32472e+08	51.569	1.9	1	Solute carrier family 37 member 3 OS=Felis catus OX=9685 GN=SLC37A3 PE=4 SV=1	None
tr|A0A337SD37|A0A337SD37_FELCA	0.0812961	0.125473	99	DPTPVAN[1]CTVR	7	DPTPVANCTVR	tr|A0A337SD37|A0A337SD37_FELCA	0.000130687	107.06	2	0.42901	1.05846e+09	9.93879e+08	1.8468e+10	9.82514e+10	2.48421e+10	1.29322e+11	37.724	53	11	Alpha 2-HS glycoprotein OS=Felis catus OX=9685 GN=AHSG PE=4 SV=1	None
tr|M3W5N5|M3W5N5_FELCA	2.14185	NA	1367	FYFGGSPISPQFAN[1]FTGCISNAYFTR	14	FYFGGSPISPQFANFTGCISNAYFTR	tr|M3W5N5|M3W5N5_FELCA	6.13e-28	120.63	3	-2.3939	0	3.33367e+08	0	0	0	1.55645e+08	202.28	25.8	29	Laminin subunit alpha 4 OS=Felis catus OX=9685 GN=LAMA4 PE=4 SV=3	None
tr|A0A2I2UZQ5|A0A2I2UZQ5_FELCA	0.355642	NA	289	SSAQLN[1]TSLSDVK	6	SSAQLNTSLSDVK	tr|A0A2I2UZQ5|A0A2I2UZQ5_FELCA;tr|A0A2I2UM33|A0A2I2UM33_FELCA;tr|A0A2I2U226|A0A2I2U226_FELCA;tr|M3WLW5|M3WLW5_FELCA	1.36e-10	134.68	2	-0.86241	2.14207e+08	0	0	6.02311e+08	0	0	94.04	6.7	4	Prominin 1 OS=Felis catus OX=9685 GN=PROM1 PE=4 SV=2	None
tr|A0A2I2UQD8|A0A2I2UQD8_FELCA	1.72846	0.556207	933	YIITWDHVVALSN[1]ESTVTGYK	13	YIITWDHVVALSNESTVTGYK	tr|A0A2I2UQD8|A0A2I2UQD8_FELCA;tr|A0A2I2U968|A0A2I2U968_FELCA;tr|A0A337S344|A0A337S344_FELCA	1.9e-09	91.276	3	1.4728	6.20837e+08	2.21744e+08	0	9.27875e+07	3.94688e+08	0	113.44	17.9	10	Contactin 1 OS=Felis catus OX=9685 GN=CNTN1 PE=4 SV=1	None
tr|M3XC31|M3XC31_FELCA	0.450782	0.456925	1087	GISDN[1]YTLALITYALSSVGSPK	5	GISDNYTLALITYALSSVGSPK	tr|M3XC31|M3XC31_FELCA;tr|A0A337SB54|A0A337SB54_FELCA	4.1e-38	150.36	3	0.16119	2.15018e+08	1.58788e+08	1.33275e+08	1.93859e+08	0	5.56068e+08	161.74	14.8	14	CD109 molecule OS=Felis catus OX=9685 GN=CD109 PE=4 SV=3	None
tr|M3WWH3|M3WWH3_FELCA	3.96887	NA	359	YN[1]SSIAGHIPTGFMPPK	2	YNSSIAGHIPTGFMPPK	tr|M3WWH3|M3WWH3_FELCA	0.000229485	64.275	2	0.48169	0	0	3.55279e+08	8.95162e+07	0	0	81.737	2.3	1	Sulfate transporter OS=Felis catus OX=9685 GN=SLC26A2 PE=3 SV=2	None
tr|A0A2I2U7R4|A0A2I2U7R4_FELCA	0.064845	0.428019	81	AFITN[1]FSMIIDGVTYPGNIK	5	AFITNFSMIIDGVTYPGNIK	tr|A0A2I2U7R4|A0A2I2U7R4_FELCA	2.54e-96	214.24	3	-0.2825	7.7327e+06	1.24238e+09	1.61752e+09	3.75634e+09	0	2.57256e+10	97.974	42.6	21	Inter-alpha-trypsin inhibitor heavy chain family member 4 OS=Felis catus OX=9685 GN=ITIH4 PE=4 SV=2	None
tr|M3W183|M3W183_FELCA	1.03747	0.886993	397	RPN[1]QSQPLPPSSLQR	3	RPNQSQPLPPSSLQR	tr|M3W183|M3W183_FELCA;tr|A0A337S9P8|A0A337S9P8_FELCA	0.000167591	73.834	3	0.1621	4.048e+08	3.64394e+08	3.10785e+08	0	2.7594e+08	4.18039e+08	76.703	30.3	13	Nicastrin OS=Felis catus OX=9685 GN=NCSTN PE=4 SV=3	None
tr|M3W8N0|M3W8N0_FELCA	0.654923	0.687903	49	TWVTPEGGVPYVLN[1]ALLHQDSSTN[1]R	24	TWVTPEGGVPYVLNALLHQDSSTNR	tr|M3W8N0|M3W8N0_FELCA;tr|Q8MKF4|Q8MKF4_FELCA	9.84e-33	132.84	3	1.2956	9.11813e+08	1.65991e+09	1.03999e+09	7.38718e+08	4.53614e+09	2.39857e+08	128.96	27.1	3	Uncharacterized protein OS=Felis catus OX=9685 GN=ITGAE PE=3 SV=3	None
tr|M3W7D9|M3W7D9_FELCA	1.67429	NA	322	GLN[1]STHIAEER	3	GLNSTHIAEER	tr|M3W7D9|M3W7D9_FELCA;tr|A0A337SJ20|A0A337SJ20_FELCA;tr|A0A337SF57|A0A337SF57_FELCA	0.0302156	52.071	2	2.5208	2.74662e+08	1.91704e+08	0	0	1.39273e+08	0	42.917	19	6	LETM1 domain containing 1 OS=Felis catus OX=9685 GN=LETMD1 PE=4 SV=2	None
tr|A0A2I2UWJ5|A0A2I2UWJ5_FELCA	0.28051	0.468869	615	FELSEN[1]CSERPGLR	6	FELSENCSERPGLR	tr|A0A2I2UWJ5|A0A2I2UWJ5_FELCA;tr|A0A2I2UNT0|A0A2I2UNT0_FELCA;tr|A0A337SCA2|A0A337SCA2_FELCA;tr|M3W9X0|M3W9X0_FELCA	0.00346949	59.227	3	-1.5687	1.0797e+08	0	1.21961e+08	6.77283e+08	0	1.42408e+08	138.67	29.1	23	Uncharacterized protein OS=Felis catus OX=9685 GN=DCTN1 PE=4 SV=2	None
tr|M3VWP9|M3VWP9_FELCA	2.16226	0.0317829	36	SVDLHPTEPWMLASLYN[1]GSVCVWN[1]HETQTLVK	17	SVDLHPTEPWMLASLYNGSVCVWNHETQTLVK	tr|M3VWP9|M3VWP9_FELCA	1.44e-124	202.81	3	2.2057	2.29054e+09	3.26452e+09	3.02408e+09	6.04278e+08	1.75496e+09	1.60843e+09	102.27	34.6	19	Coatomer subunit beta' OS=Felis catus OX=9685 GN=COPB2 PE=3 SV=1	Up
tr|M3X665|M3X665_FELCA	2.88535	NA	120	NIDCMSGPCPFGEVQLQPSTSVLPAVN[1]R	27	NIDCMSGPCPFGEVQLQPSTSVLPAVNR	tr|M3X665|M3X665_FELCA	2.25e-16	96.287	3	-0.055243	8.61649e+08	7.72632e+08	6.08035e+08	0	0	2.59046e+08	91.701	26.4	14	CUB domain containing protein 1 OS=Felis catus OX=9685 GN=CDCP1 PE=4 SV=3	None
tr|M3WI47|M3WI47_FELCA	1.592	0.380444	101	TCDWLPN[1]QN[1]LSASCK	9	TCDWLPNQNLSASCK	tr|M3WI47|M3WI47_FELCA	3.04e-19	150.34	2	-0.52557	1.18107e+11	1.02238e+11	2.97484e+10	7.65439e+10	4.34166e+10	3.71331e+10	57.907	37.6	15	Prosaposin OS=Felis catus OX=9685 GN=PSAP PE=4 SV=3	None
tr|M3WE87|M3WE87_FELCA	1.79645	NA	660	VYN[1]STLTWQQYGFLCGPR	3	VYNSTLTWQQYGFLCGPR	tr|M3WE87|M3WE87_FELCA	3.47e-47	173.03	2	0.4694	8.21197e+08	5.126e+08	3.49345e+08	3.12309e+08	0	0	99.991	12.8	7	Uncharacterized protein OS=Felis catus OX=9685 GN=WFS1 PE=4 SV=2	None
tr|A0A2I2U408|A0A2I2U408_FELCA	2.98316	0.16779	402	YNVLLTYDTHVN[1]R	12	YNVLLTYDTHVNR	tr|A0A2I2U408|A0A2I2U408_FELCA	7.88e-27	173.76	2	-1.9325	5.53452e+08	1.29559e+09	1.99423e+09	2.33925e+08	7.09884e+08	3.44515e+08	122.97	20.1	13	Guanylate cyclase OS=Felis catus OX=9685 GN=GUCY2C PE=3 SV=2	None
tr|A0A2I2V2V0|A0A2I2V2V0_FELCA	1.34746	0.301306	936	YQTLN[1]CSMN[1]VN[1]CVN[1]ISCPLR	14	YQTLNCSMNVNCVNISCPLR	tr|A0A2I2V2V0|A0A2I2V2V0_FELCA;tr|A0A337SRE0|A0A337SRE0_FELCA;tr|M3VUR4|M3VUR4_FELCA;tr|A0A2I2UVP7|A0A2I2UVP7_FELCA	6.61e-97	224.89	2	3.638	1.64987e+09	1.71971e+09	1.90956e+09	7.96248e+08	1.92399e+09	1.1976e+09	119.36	26.5	18	Integrin subunit alpha 6 OS=Felis catus OX=9685 GN=ITGA6 PE=3 SV=2	None
tr|A0A2I2UN09|A0A2I2UN09_FELCA	0.865541	0.817272	102	STGKPTLYN[1]VSLVLSDTATTCY	9	STGKPTLYNVSLVLSDTATTCY	tr|A0A2I2UN09|A0A2I2UN09_FELCA	2.58e-05	81.016	2	2.201	3.25572e+08	5.45751e+08	1.34957e+08	7.12844e+08	1.24915e+08	3.24843e+08	12.73	19.1	1	Uncharacterized protein OS=Felis catus OX=9685 PE=4 SV=2	None
tr|M3WKV5|M3WKV5_FELCA	2.04781	0.0801787	367	EYLGQVSTLIN[0.997]NTDK	11	EYLGQVSTLINNTDK	tr|M3WKV5|M3WKV5_FELCA	1.53e-53	207.31	2	0.21815	1.68389e+09	1.39657e+09	2.41677e+09	7.96882e+08	9.92743e+08	0	85.454	34.5	21	Endothelin converting enzyme 1 OS=Felis catus OX=9685 GN=ECE1 PE=4 SV=3	None
tr|M3VU18|M3VU18_FELCA	2.47459	0.161848	637	VNYEVPTWEWIATN[1]LSFN[1]HK	14	VNYEVPTWEWIATNLSFNHK	tr|M3VU18|M3VU18_FELCA	8.18e-113	229.93	3	-0.25324	2.02833e+10	4.40121e+10	6.07855e+10	3.26741e+09	2.91588e+10	1.81199e+10	109.48	36.1	26	Aminopeptidase OS=Felis catus OX=9685 GN=ENPEP PE=3 SV=1	None
tr|A0A2I2UYF4|A0A2I2UYF4_FELCA	0.912674	0.723086	106	TALFPDLLAQGN[1]ASLR	12	TALFPDLLAQGNASLR	tr|A0A2I2UYF4|A0A2I2UYF4_FELCA;tr|M3W5R2|M3W5R2_FELCA;tr|A0A337SIR0|A0A337SIR0_FELCA	1.05e-12	123.02	2	0.097713	9.60928e+08	9.77212e+08	6.17763e+08	9.02494e+08	6.43955e+08	1.25401e+09	57.666	28	4	CD276 molecule OS=Felis catus OX=9685 GN=CD276 PE=4 SV=1	None
tr|M3WSQ5|M3WSQ5_FELCA	2.65362	0.108994	353	GQLN[1]STLFSSR	4	GQLNSTLFSSR	tr|M3WSQ5|M3WSQ5_FELCA	1.72e-07	144.17	2	-0.41048	6.45612e+09	1.57357e+10	1.44937e+10	5.94027e+09	2.8285e+09	5.05594e+09	56.825	30.7	9	Prenylcysteine oxidase 1 OS=Felis catus OX=9685 GN=PCYOX1 PE=3 SV=3	None
tr|M3W5I5|M3W5I5_FELCA	0.700718	0.206234	150	RGPECSQN[1]YTAPSGVIK	8	RGPECSQNYTAPSGVIK	tr|M3W5I5|M3W5I5_FELCA;tr|A0A2I2UU92|A0A2I2UU92_FELCA;tr|A0A337SMT0|A0A337SMT0_FELCA;tr|A0A337SBE5|A0A337SBE5_FELCA	2.84e-62	187	2	0.62659	8.96233e+08	8.81262e+08	4.19379e+08	9.85827e+08	8.46629e+08	1.30272e+09	103.22	20.9	13	Neuropilin OS=Felis catus OX=9685 GN=NRP1 PE=3 SV=2	None
tr|M3WJD2|M3WJD2_FELCA	1.20343	0.80049	488	NQN[1]ESVLEVGGR	3	NQNESVLEVGGR	tr|M3WJD2|M3WJD2_FELCA;tr|A0A2I2UEM6|A0A2I2UEM6_FELCA	2.79e-07	130.36	2	-0.32472	1.59146e+09	1.5935e+09	4.57182e+08	1.60286e+09	4.14786e+08	0	124.09	16	11	SEL1L family member 3 OS=Felis catus OX=9685 GN=SEL1L3 PE=4 SV=3	None
tr|A0A2I2UII2|A0A2I2UII2_FELCA	0.952102	0.875537	115	LQSN[1]ISYQMADIHHLK	4	LQSNISYQMADIHHLK	tr|A0A2I2UII2|A0A2I2UII2_FELCA;tr|M3WMY4|M3WMY4_FELCA	3.68e-05	80.361	3	2.7426	8.80164e+08	3.49276e+08	4.97135e+08	0	6.56356e+08	5.52599e+08	43.146	21.6	8	Cancer susceptibility 4 OS=Felis catus OX=9685 GN=CASC4 PE=4 SV=1	None
tr|A0A337SF80|A0A337SF80_FELCA	3.89299	0.0301987	122	NFVIN[1]MTCR	5	NFVINMTCR	tr|A0A337SF80|A0A337SF80_FELCA;tr|M3X295|M3X295_FELCA;tr|A0A337SFJ6|A0A337SFJ6_FELCA	0.000913555	115.71	2	-0.48715	1.45977e+09	9.31133e+08	9.56521e+08	3.35123e+08	3.5352e+08	1.71214e+08	23.196	26.4	5	TM2 domain containing 3 OS=Felis catus OX=9685 GN=TM2D3 PE=4 SV=1	Up
tr|M3WGZ3|M3WGZ3_FELCA	0.763495	0.705218	74	GVTVTN[1]TSTLGFR	6	GVTVTNTSTLGFR	tr|M3WGZ3|M3WGZ3_FELCA;tr|A0A337SC03|A0A337SC03_FELCA	2.72e-05	109	2	-0.66579	7.08714e+08	1.02793e+08	8.19781e+07	3.21954e+08	0	4.58217e+08	43.373	28.9	8	P2X purinoceptor OS=Felis catus OX=9685 GN=P2RX4 PE=3 SV=3	None
tr|A0A2I2UX16|A0A2I2UX16_FELCA	0.534443	0.147192	125	N[1]ETFETDVGSPK	1	NETFETDVGSPK	tr|A0A2I2UX16|A0A2I2UX16_FELCA	7.26e-186	279.66	2	0.29614	1.46927e+09	1.18944e+09	5.40782e+08	2.13014e+09	2.64034e+09	1.2161e+09	110.63	33.3	25	Protein tyrosine phosphatase, receptor type C OS=Felis catus OX=9685 GN=PTPRC PE=4 SV=2	None
tr|B4XEM8|B4XEM8_FELCA	0.726811	0.10176	638	N[1]CSTITLQN[1]ITR	1	NCSTITLQNITR	tr|B4XEM8|B4XEM8_FELCA;tr|A0A337SFQ4|A0A337SFQ4_FELCA	1.56e-15	162.49	2	0.17369	1.778e+09	1.57278e+09	2.25564e+09	2.16716e+09	2.49924e+09	3.04734e+09	97.17	14.1	9	Dystroglycan 1 OS=Felis catus OX=9685 GN=DAG1 PE=2 SV=1	None
tr|M3VYV1|M3VYV1_FELCA	1.52714	0.232691	655	LHCSHCDETYTLPQN[1]GTIK	15	LHCSHCDETYTLPQNGTIK	tr|M3VYV1|M3VYV1_FELCA;tr|A0A2I2U8F0|A0A2I2U8F0_FELCA	4.64e-25	133.78	2	-2.1447	5.73902e+08	7.92829e+08	0	5.5669e+08	4.00112e+08	3.85643e+08	96.898	28.4	16	DNA topoisomerase OS=Felis catus OX=9685 GN=TOP3B PE=3 SV=1	None
tr|M3WLH5|M3WLH5_FELCA	1.0359	0.927931	178	VAHSFN[1]CTPIEGMLSHQLK	6	VAHSFNCTPIEGMLSHQLK	tr|M3WLH5|M3WLH5_FELCA;tr|A0A337SR40|A0A337SR40_FELCA;tr|A0A337S664|A0A337S664_FELCA	1.43e-55	177.4	3	2.4303	2.93651e+09	3.53361e+09	1.18262e+09	3.08996e+09	1.29416e+09	3.0034e+09	43.802	34	10	Uncharacterized protein OS=Felis catus OX=9685 GN=PA2G4 PE=4 SV=2	None
tr|M3WMF1|M3WMF1_FELCA	0.371188	0.135727	348	LYLGSNN[0.876]LTALHPAVFQN[1]LSK	7	LYLGSNNLTALHPAVFQNLSK	tr|M3WMF1|M3WMF1_FELCA	8.23e-77	187.07	3	0.26767	6.91583e+08	6.07661e+08	6.48931e+08	1.73787e+09	9.69767e+08	2.54084e+09	59.725	17.2	6	Carboxypeptidase N subunit 2 OS=Felis catus OX=9685 GN=CPN2 PE=4 SV=1	None
tr|M3WDB5|M3WDB5_FELCA	1.52212	0.640757	159	IDNMGAQLEN[1]ISIETQILTSN[1]VSK	10	IDNMGAQLENISIETQILTSNVSK	tr|M3WDB5|M3WDB5_FELCA	1.25e-53	161.04	2	-0.37295	4.89826e+07	8.82831e+07	3.86098e+08	3.52883e+07	1.59686e+08	1.48863e+08	89.12	14.9	9	Adhesion G protein-coupled receptor G7 OS=Felis catus OX=9685 GN=ADGRG7 PE=3 SV=3	None
tr|A0A2I2V393|A0A2I2V393_FELCA	1.07991	NA	292	SESTAADLAGLHN[1]GSDLQFIDMQR	13	SESTAADLAGLHNGSDLQFIDMQR	tr|A0A2I2V393|A0A2I2V393_FELCA;tr|A0A2I2U830|A0A2I2U830_FELCA;tr|A0A2I2UEX2|A0A2I2UEX2_FELCA;tr|M3VWJ2|M3VWJ2_FELCA	3.58e-17	111.11	3	0.33935	7.13395e+08	0	0	0	7.78214e+08	5.42997e+08	45.484	32.8	9	LRR binding FLII interacting protein 2 OS=Felis catus OX=9685 GN=LRRFIP2 PE=4 SV=2	None
tr|M3X0Z7|M3X0Z7_FELCA	2.35286	0.268525	455	QAYTGNN[1]SSQIQAAMK	7	QAYTGNNSSQIQAAMK	tr|M3X0Z7|M3X0Z7_FELCA	2.63e-40	176.56	2	-0.75029	2.32973e+09	1.62121e+09	4.22255e+08	5.79582e+08	8.61294e+08	4.17798e+08	67.375	30	9	Translocase of outer mitochondrial membrane 70 OS=Felis catus OX=9685 GN=TOMM70 PE=4 SV=1	None
tr|M3VZG5|M3VZG5_FELCA	1.60424	0.383232	100	GN[1]ESALWDCK	2	GNESALWDCK	tr|M3VZG5|M3VZG5_FELCA;tr|A0A337SN37|A0A337SN37_FELCA	0.000975192	99.343	2	-0.13378	4.5103e+09	2.53548e+09	0	2.2856e+09	1.21575e+09	3.0866e+09	115.33	39.6	24	CD163 molecule OS=Felis catus OX=9685 GN=CD163 PE=4 SV=3	None
tr|M3W2C6|M3W2C6_FELCA	0.361945	0.0245773	207	DHPN[1]ATAWR	4	DHPNATAWR	tr|M3W2C6|M3W2C6_FELCA	0.00239293	98.582	2	0.68174	1.64512e+08	1.93854e+08	4.80741e+08	7.00457e+08	7.60619e+08	8.57253e+08	34.143	18.5	3	Uncharacterized protein OS=Felis catus OX=9685 GN=PPT2 PE=4 SV=1	Down
tr|M3W7M6|M3W7M6_FELCA	0.824877	0.763723	499	YTCSATN[1]SLGN[1]SSSTLDFQAK	11	YTCSATNSLGNSSSTLDFQAK	tr|M3W7M6|M3W7M6_FELCA	1.03e-62	179.84	2	3.3402	7.81933e+08	2.95811e+08	0	4.26423e+08	0	8.80127e+08	182.32	27.7	27	Sialic acid binding Ig like lectin 1 OS=Felis catus OX=9685 GN=SIGLEC1 PE=4 SV=3	None
tr|M3W105|M3W105_FELCA	4.28417	0.0915977	105	LLN[1]ATLPFTSMSEDCLYLSIYTPAHAR	3	LLNATLPFTSMSEDCLYLSIYTPAHAR	tr|M3W105|M3W105_FELCA	4.3e-21	106.88	3	4.0356	3.6448e+09	1.33212e+09	2.51513e+09	0	8.16786e+08	3.49065e+08	60.582	34.1	11	Carboxylic ester hydrolase OS=Felis catus OX=9685 GN=CES2 PE=3 SV=3	None
tr|M3X9R6|M3X9R6_FELCA	1.64423	0.100446	1518	FN[1]SSYLQGTN[1]QITGR	2	FNSSYLQGTNQITGR	tr|M3X9R6|M3X9R6_FELCA	2.07e-42	187.37	2	0.12218	2.06864e+10	1.54749e+10	2.35005e+10	7.966e+09	1.09583e+10	1.73612e+10	500.65	24.3	72	Apolipoprotein B OS=Felis catus OX=9685 GN=APOB PE=4 SV=3	None
tr|M3WAQ6|M3WAQ6_FELCA	1.5485	NA	588	HDRPYTLSMANAGSNTN[0.958]GSQFFITVVPTPWLDNK	17	HDRPYTLSMANAGSNTNGSQFFITVVPTPWLDNK	tr|M3WAQ6|M3WAQ6_FELCA	1.27e-39	127.2	4	2.1563	0	6.87728e+08	0	0	4.44125e+08	0	73.485	30.7	13	Peptidylprolyl isomerase domain and WD repeat containing 1 OS=Felis catus OX=9685 GN=PPWD1 PE=4 SV=1	None
tr|A0A2I2U399|A0A2I2U399_FELCA	0.978772	0.971376	16	ETTYYDVLGVKPN[1]ATQEELKK	13	ETTYYDVLGVKPNATQEELKK	tr|A0A2I2U399|A0A2I2U399_FELCA;tr|A0A2I2UPQ6|A0A2I2UPQ6_FELCA	1.34e-08	93.5	3	-0.70328	2.08024e+09	9.44989e+08	4.29053e+08	2.04314e+09	8.10892e+08	6.75165e+08	44.868	45.8	12	DnaJ heat shock protein family (Hsp40) member A1 OS=Felis catus OX=9685 GN=DNAJA1 PE=3 SV=1	None
tr|M3W103|M3W103_FELCA	1.20037	NA	76	ALAAAGYDVEKN[1]N[1]SR	12	ALAAAGYDVEKNNSR	tr|M3W103|M3W103_FELCA;tr|M3W6H0|M3W6H0_FELCA;tr|M3W520|M3W520_FELCA;tr|M3W584|M3W584_FELCA	2.11e-17	135.47	2	1.0333	3.51486e+09	2.10136e+09	8.99531e+08	0	1.80937e+09	0	21.295	25.4	2	Histone cluster 1 H1 family member c OS=Felis catus OX=9685 GN=HIST1H1C PE=3 SV=2	None
tr|A0A2I2UDJ1|A0A2I2UDJ1_FELCA	0.383936	NA	492	LHYNN[0.855]GTTEHQVESFIR	5	LHYNNGTTEHQVESFIR	tr|A0A2I2UDJ1|A0A2I2UDJ1_FELCA;tr|A0A2I2U467|A0A2I2U467_FELCA;tr|M3WHQ2|M3WHQ2_FELCA;tr|A0A2I2U5E0|A0A2I2U5E0_FELCA;tr|A0A2I2V2J9|A0A2I2V2J9_FELCA	0.000214793	65.231	3	-0.13078	0	6.24871e+07	0	1.05323e+08	0	2.20185e+08	190.44	4.8	6	Phosphoinositide phospholipase C OS=Felis catus OX=9685 GN=PLCH1 PE=4 SV=2	None
tr|M3WC99|M3WC99_FELCA	0.406018	0.248128	287	LMVQAADLLSAIHNSLHHGIQAQN[0.997]DTTK	24	LMVQAADLLSAIHNSLHHGIQAQNDTTK	tr|M3WC99|M3WC99_FELCA	3.17e-06	56.783	5	-1.0074	4.61852e+07	5.81595e+07	0	7.20881e+07	9.05196e+07	2.22885e+08	83.547	19.4	11	N(alpha)-acetyltransferase 35, NatC auxiliary subunit OS=Felis catus OX=9685 GN=NAA35 PE=4 SV=2	None
tr|M3X0F1|M3X0F1_FELCA	0.483951	0.179989	38	N[1]ATEAAWR	1	NATEAAWR	tr|M3X0F1|M3X0F1_FELCA	0.0343545	67.464	2	-0.26256	5.45432e+08	3.43518e+08	5.98216e+08	8.7528e+08	6.53256e+08	1.54443e+09	36.961	15	4	Aspartylglucosaminidase OS=Felis catus OX=9685 GN=AGA PE=4 SV=3	None
tr|M3WG01|M3WG01_FELCA	1.0405	0.883031	919	QGPQAGGTTLTIN[1]GTHLDTGSEEDVR	13	QGPQAGGTTLTINGTHLDTGSEEDVR	tr|M3WG01|M3WG01_FELCA	2.72e-47	146.15	3	-0.86577	2.25134e+09	1.73958e+09	3.5944e+09	2.34214e+09	2.92399e+09	2.02394e+09	204.84	32.1	31	Plexin B2 OS=Felis catus OX=9685 GN=PLXNB2 PE=4 SV=2	None
tr|A0A2I2UUG3|A0A2I2UUG3_FELCA	1.32552	0.611998	1092	LN[1]WTAADQAYEHFVIQVQEANR	2	LNWTAADQAYEHFVIQVQEANR	tr|A0A2I2UUG3|A0A2I2UUG3_FELCA;tr|M3W358|M3W358_FELCA;tr|A0A2I2V3G7|A0A2I2V3G7_FELCA;tr|A0A337SVA7|A0A337SVA7_FELCA;tr|A0A337SIX8|A0A337SIX8_FELCA	6.88e-21	123.12	3	1.0273	7.43437e+08	7.77861e+08	3.03645e+08	2.56859e+08	0	6.60988e+08	231.06	28	35	Tenascin C OS=Felis catus OX=9685 GN=TNC PE=4 SV=2	None
tr|A0A337S337|A0A337S337_FELCA	0.86104	0.588639	58	DN[1]FTGLLHPWAR	2	DNFTGLLHPWAR	tr|A0A337S337|A0A337S337_FELCA	0.000914245	86.944	3	-0.43467	3.97548e+08	2.6449e+08	0	4.38141e+08	4.37036e+08	2.78145e+08	39.298	20.6	6	Alpha 1,3-galactosyltransferase 2 OS=Felis catus OX=9685 GN=A3GALT2 PE=4 SV=1	None
tr|M3X8P5|M3X8P5_FELCA	0.617776	0.5451	324	MEMISN[1]FSR	6	MEMISNFSR	tr|M3X8P5|M3X8P5_FELCA	2.45e-05	147.2	2	0.75517	2.77868e+08	8.84334e+08	2.57711e+09	5.05794e+08	3.71909e+09	1.82797e+09	54.376	18.6	6	Uncharacterized protein OS=Felis catus OX=9685 GN=LOC101087791 PE=4 SV=3	None
tr|A0A337RZH0|A0A337RZH0_FELCA	0.166569	0.368373	96	VLYVLAYN[1]CTLRPVSR	8	VLYVLAYNCTLRPVSR	tr|A0A337RZH0|A0A337RZH0_FELCA;tr|M3WG98|M3WG98_FELCA	3.32e-122	254.1	2	-0.34866	1.38948e+09	8.8172e+08	4.03609e+08	2.4156e+09	6.14966e+08	1.30277e+10	37.547	30.9	8	Fetuin B OS=Felis catus OX=9685 GN=FETUB PE=4 SV=1	None
tr|M3W2W5|M3W2W5_FELCA	0.246628	0.185023	417	SIN[1]HSLVVGLK	3	SINHSLVVGLK	tr|M3W2W5|M3W2W5_FELCA	5.91e-05	106.67	2	2.4231	3.14282e+08	4.46919e+08	0	1.9099e+09	0	1.17654e+09	77.162	17.3	9	Transglutaminase 2 OS=Felis catus OX=9685 GN=TGM2 PE=4 SV=1	None
tr|A0A2I2U0H0|A0A2I2U0H0_FELCA	0.942054	0.72167	158	AIAHYEQSADYYKGEESN[1]SSANK	18	AIAHYEQSADYYKGEESNSSANK	tr|A0A2I2U0H0|A0A2I2U0H0_FELCA;tr|A0A337S7C8|A0A337S7C8_FELCA;tr|A0A337SJ26|A0A337SJ26_FELCA;tr|A0A337SKV5|A0A337SKV5_FELCA;tr|M3W5E1|M3W5E1_FELCA;tr|A0A337S2E8|A0A337S2E8_FELCA	1.48e-80	193.63	3	0.39088	2.01652e+09	1.91057e+09	1.368e+09	1.64904e+09	2.27409e+09	1.69766e+09	33.502	37.2	5	NSF attachment protein beta OS=Felis catus OX=9685 GN=NAPB PE=4 SV=1	None
tr|A0A2I2UXR9|A0A2I2UXR9_FELCA	2.35871	0.0513489	945	IDCYPDESGASAEN[1]CTAR	14	IDCYPDESGASAENCTAR	tr|A0A2I2UXR9|A0A2I2UXR9_FELCA	2.1e-05	87.676	2	0.04887	2.34105e+09	1.63579e+09	1.37707e+09	5.67103e+08	1.0322e+09	6.7054e+08	206.63	27.1	32	Maltase-glucoamylase OS=Felis catus OX=9685 GN=MGAM PE=4 SV=1	None
tr|M3W7U4|M3W7U4_FELCA	0.906662	0.735331	382	AMN[1]TSQVEALGIQMLPGYR	3	AMNTSQVEALGIQMLPGYR	tr|M3W7U4|M3W7U4_FELCA	2.66e-168	272.31	3	-0.67242	1.71757e+09	1.51736e+09	6.86824e+08	1.59905e+09	1.07602e+09	1.65041e+09	71.836	25.8	9	Collagen beta(1-O)galactosyltransferase 1 OS=Felis catus OX=9685 GN=COLGALT1 PE=4 SV=3	None
tr|A0A2I2UDZ7|A0A2I2UDZ7_FELCA	1.88353	0.431822	900	VITVQVAN[1]FTLR	8	VITVQVANFTLR	tr|A0A2I2UDZ7|A0A2I2UDZ7_FELCA	2.05e-54	226.04	2	-0.11294	4.74749e+10	6.27407e+10	1.96331e+11	3.95663e+10	9.97953e+10	2.3389e+10	273.91	46.8	67	Uncharacterized protein OS=Felis catus OX=9685 GN=FCGBP PE=4 SV=2	None
tr|A0A2I2UTM4|A0A2I2UTM4_FELCA	1.51208	0.114653	313	EAVN[1]YTAENIHK	4	EAVNYTAENIHK	tr|A0A2I2UTM4|A0A2I2UTM4_FELCA;tr|M3WFJ6|M3WFJ6_FELCA	3.14e-16	167.18	2	-0.54197	1.34058e+09	8.57994e+08	9.82764e+08	7.23067e+08	8.26369e+08	5.5451e+08	106.95	13.7	9	Thioredoxin domain containing 11 OS=Felis catus OX=9685 GN=TXNDC11 PE=4 SV=2	None
tr|M3X0E7|M3X0E7_FELCA	0.235447	0.00854281	9	ATEHVN[1]GN[1]GTEEPMDTTSAVIHSENFQTLLDAGLPQK	8	ATEHVNGNGTEEPMDTTSAVIHSENFQTLLDAGLPQK	tr|M3X0E7|M3X0E7_FELCA;tr|M3WUF3|M3WUF3_FELCA	1.1e-255	275.4	3	-0.60461	8.89875e+08	1.03859e+09	2.41671e+08	3.42343e+09	2.34311e+09	3.45053e+09	69.602	30.2	10	Synaptotagmin binding cytoplasmic RNA interacting protein OS=Felis catus OX=9685 GN=SYNCRIP PE=4 SV=3	Down
tr|A0A2I2U7R4|A0A2I2U7R4_FELCA	0.0964013	0.325426	576	ALN[1]LSLQYSFVTPLTSMVVTKPEGEER	3	ALNLSLQYSFVTPLTSMVVTKPEGEER	tr|A0A2I2U7R4|A0A2I2U7R4_FELCA	3e-74	181.24	3	0.0075436	3.89311e+09	7.15964e+09	4.46331e+09	2.66758e+10	6.50335e+09	1.27774e+11	97.974	42.6	21	Inter-alpha-trypsin inhibitor heavy chain family member 4 OS=Felis catus OX=9685 GN=ITIH4 PE=4 SV=2	None
tr|M3WY75|M3WY75_FELCA	2.00508	0.139111	323	IQNILSEKPTVTTVYANN[0.792]GSVLQGSSVASVYDR	18	IQNILSEKPTVTTVYANNGSVLQGSSVASVYDR	tr|M3WY75|M3WY75_FELCA	2.16e-38	123.62	3	1.0422	1.36105e+09	1.04584e+09	0	6.81175e+08	5.99447e+08	5.19972e+08	39.465	40.7	7	Paraoxonase 2 OS=Felis catus OX=9685 GN=PON2 PE=4 SV=3	None
tr|A0A2I2UYP2|A0A2I2UYP2_FELCA	1.64899	0.263727	187	DSTGVIHVMLN[1]GSEPK	11	DSTGVIHVMLNGSEPK	tr|A0A2I2UYP2|A0A2I2UYP2_FELCA;tr|A0A2I2UA49|A0A2I2UA49_FELCA	1.13e-41	184.99	3	-0.42095	1.06447e+09	1.39056e+09	2.45808e+09	9.2301e+08	1.06329e+09	0	35.083	13.1	3	Bone marrow stromal cell antigen 1 OS=Felis catus OX=9685 GN=BST1 PE=4 SV=2	None
tr|M3WS36|M3WS36_FELCA	0.732043	0.554358	84	LEEDIN[1]SSMTNSTAASRPPVTLR	6	LEEDINSSMTNSTAASRPPVTLR	tr|M3WS36|M3WS36_FELCA	5.25e-69	183.45	3	0.21145	6.83178e+08	1.5267e+09	0	1.51367e+09	2.24975e+09	7.64751e+08	37.497	31.7	4	Poly(rC) binding protein 1 OS=Felis catus OX=9685 GN=PCBP1 PE=4 SV=2	None
tr|A0A337S3A7|A0A337S3A7_FELCA	0.615566	0.210261	121	QGSLHVGDEILEIN[0.999]GTNVTNHSVDQLQK	14	QGSLHVGDEILEINGTNVTNHSVDQLQK	tr|A0A337S3A7|A0A337S3A7_FELCA;tr|M3W657|M3W657_FELCA	3.35e-243	286.42	3	-0.97379	1.72498e+09	2.41162e+09	0	2.26537e+09	4.70278e+09	3.11184e+09	52.06	35	12	Uncharacterized protein OS=Felis catus OX=9685 GN=MPP1 PE=3 SV=1	None
tr|A7LLU2|A7LLU2_FELCA	0.670726	NA	205	DLPPDFN[1]TSTEADYLR	7	DLPPDFNTSTEADYLR	tr|A7LLU2|A7LLU2_FELCA;tr|A0A2I2UKT0|A0A2I2UKT0_FELCA;tr|M3XB70|M3XB70_FELCA;tr|Q5GIS1|Q5GIS1_FELCA	7.17e-05	82.59	2	-2.0104	3.55775e+08	4.68697e+08	1.63782e+08	4.91137e+08	0	0	61.338	29.7	10	Perforin 1 OS=Felis catus OX=9685 PE=2 SV=1	None
tr|M3WJD2|M3WJD2_FELCA	1.18749	NA	355	EDFYYN[1]DTAGYFIIGGSR	6	EDFYYNDTAGYFIIGGSR	tr|M3WJD2|M3WJD2_FELCA;tr|A0A2I2UEM6|A0A2I2UEM6_FELCA	0.000443953	65.808	2	0.28468	1.02423e+08	1.49768e+08	8.89863e+07	9.57697e+07	0	0	124.09	16	11	SEL1L family member 3 OS=Felis catus OX=9685 GN=SEL1L3 PE=4 SV=3	None
tr|M3WN80|M3WN80_FELCA	1.31231	0.333489	169	QQLAYGIYVIHQAGN[0.799]GTFNR	15	QQLAYGIYVIHQAGNGTFNR	tr|M3WN80|M3WN80_FELCA	1.13e-05	77.08	3	0.3196	3.74345e+08	3.75813e+08	0	2.96897e+08	4.02179e+08	1.5837e+08	44.214	22.7	5	Beta-1,4-galactosyltransferase 3 OS=Felis catus OX=9685 GN=B4GALT3 PE=4 SV=1	None
tr|M3W5N1|M3W5N1_FELCA	0.6099	0.0552369	284	VTQN[1]LTMIEESLTSEFIHDIDR	4	VTQNLTMIEESLTSEFIHDIDR	tr|M3W5N1|M3W5N1_FELCA	1.88e-143	243.23	3	0.067163	2.44752e+09	2.05528e+09	1.88668e+09	2.76142e+09	3.63778e+09	4.07708e+09	46.258	12.5	4	Serpin family F member 1 OS=Felis catus OX=9685 GN=SERPINF1 PE=3 SV=1	None
tr|M3VVV7|M3VVV7_FELCA	0.338784	NA	236	ELGVVMYN[1]CSCLAR	8	ELGVVMYNCSCLAR	tr|M3VVV7|M3VVV7_FELCA	0.000835372	76.759	2	1.3561	2.06683e+08	0	0	0	4.68262e+08	7.51881e+08	54.748	17.6	5	Phospholipase D family member 3 OS=Felis catus OX=9685 GN=PLD3 PE=4 SV=1	None
tr|A0A2I2UBK6|A0A2I2UBK6_FELCA	2.04539	0.0244036	33	N[1]ATVLEGSEAR	1	NATVLEGSEAR	tr|A0A2I2UBK6|A0A2I2UBK6_FELCA;tr|M3W2M0|M3W2M0_FELCA	3.9e-06	134.98	2	-1.3151	9.13839e+08	8.22111e+08	1.16352e+09	3.9842e+08	6.62651e+08	3.5649e+08	36.512	24.9	5	Uncharacterized protein OS=Felis catus OX=9685 GN=IGSF5 PE=4 SV=1	Up
tr|M3W724|M3W724_FELCA	2.71627	0.153747	346	KPLN[1]N[1]TAELTDVWTYSDTR	4	KPLNNTAELTDVWTYSDTR	tr|M3W724|M3W724_FELCA	2.35e-111	228.68	3	-0.37248	3.25607e+08	2.32326e+08	6.04852e+08	9.88506e+07	1.92741e+08	1.36491e+08	198.53	31.1	34	Uncharacterized protein OS=Felis catus OX=9685 GN=LY75 PE=4 SV=3	None
tr|M3WDM4|M3WDM4_FELCA	1.8061	0.153435	525	N[1]FTSVHLSYVELR	1	NFTSVHLSYVELR	tr|M3WDM4|M3WDM4_FELCA;tr|M3X2I6|M3X2I6_FELCA	0.0032353	58.32	3	-0.46023	1.57099e+08	2.21018e+08	1.09524e+08	0	9.16385e+07	8.83596e+07	153.92	18.9	19	Cell migration inducing hyaluronidase 2 OS=Felis catus OX=9685 GN=CEMIP2 PE=4 SV=1	None
tr|M3W5X2|M3W5X2_FELCA	1.07572	0.86081	184	LN[1]N[1]ITNIGPLDMK	3	LNNITNIGPLDMK	tr|M3W5X2|M3W5X2_FELCA	9.16e-36	192.14	2	0.26508	3.33104e+09	4.05003e+09	9.65469e+09	5.87555e+09	5.02589e+09	4.93519e+09	31.26	20.4	4	Uncharacterized protein OS=Felis catus OX=9685 GN=TMEM106B PE=4 SV=1	None
tr|M3WLC0|M3WLC0_FELCA	2.56604	0.177628	355	HIEFLVTQYLN[1]ATDSR	11	HIEFLVTQYLNATDSR	tr|M3WLC0|M3WLC0_FELCA	2e-143	271.68	2	2.1734	1.46766e+09	3.77695e+09	4.8172e+09	5.32141e+08	2.76718e+09	6.21825e+08	61.145	34.4	12	Solute carrier family 3 member 2 OS=Felis catus OX=9685 GN=SLC3A2 PE=4 SV=3	None
tr|A0A2I2UNT7|A0A2I2UNT7_FELCA	0.749484	NA	262	FLHIPWN[1]YSVLHHEEMIGK	7	FLHIPWNYSVLHHEEMIGK	tr|A0A2I2UNT7|A0A2I2UNT7_FELCA;tr|M3WWM0|M3WWM0_FELCA	0.00429601	43.794	4	0.23946	4.24732e+07	0	0	0	4.78042e+07	6.55357e+07	42.236	7.8	2	Protein-tyrosine sulfotransferase OS=Felis catus OX=9685 GN=TPST1 PE=3 SV=2	None
tr|M3W3J6|M3W3J6_FELCA	4.02162	0.0850218	199	N[1]ITTEMSGYYICTSR	1	NITTEMSGYYICTSR	tr|M3W3J6|M3W3J6_FELCA	2.71e-53	203.27	2	0.27813	9.40527e+09	7.62501e+09	1.71799e+10	1.89742e+09	5.11002e+09	1.49914e+09	34.474	39.9	8	Glycoprotein A33 OS=Felis catus OX=9685 GN=GPA33 PE=4 SV=3	None
sp|Q66RN5|EF1A1_FELCA	0.559357	0.269177	222	KDGN[1]ASGTTLLEALDCILPPTRPTDK	4	KDGNASGTTLLEALDCILPPTRPTDK	sp|Q66RN5|EF1A1_FELCA	1.15e-194	260.32	4	-0.17336	9.09717e+09	1.35474e+10	9.67271e+08	1.37627e+10	8.85892e+09	1.95908e+10	50.14	54.5	11	Elongation factor 1-alpha 1 OS=Felis catus OX=9685 GN=EEF1A1 PE=2 SV=1	None
tr|M3WAC8|M3WAC8_FELCA	0.411538	0.315904	226	SHVHFWNWSGGAGVPGN[1]GTLTR	17	SHVHFWNWSGGAGVPGNGTLTR	tr|M3WAC8|M3WAC8_FELCA;tr|A0A337SK70|A0A337SK70_FELCA	1.9e-07	87.319	3	-2.7736	2.52116e+08	3.08059e+08	1.62941e+08	6.19465e+08	1.01896e+09	1.18679e+08	73.28	21.4	9	Echinoderm microtubule associated protein like 3 OS=Felis catus OX=9685 GN=EML3 PE=4 SV=3	None
tr|M3W724|M3W724_FELCA	1.52497	0.619387	176	PCEFPFLVN[1]GTWHHECIR	9	PCEFPFLVNGTWHHECIR	tr|M3W724|M3W724_FELCA	2.02e-05	80.361	4	-0.3157	1.35476e+08	9.61068e+07	5.6374e+07	0	1.1136e+08	1.45248e+07	198.53	31.1	34	Uncharacterized protein OS=Felis catus OX=9685 GN=LY75 PE=4 SV=3	None
tr|M3XAP8|M3XAP8_FELCA	0.453997	0.188243	308	FLPQLQTWVYN[1]STR	11	FLPQLQTWVYNSTR	tr|M3XAP8|M3XAP8_FELCA	1.82e-13	140.82	2	1.2405	1.39542e+09	1.78841e+09	2.71054e+08	3.91842e+09	1.55954e+09	2.13197e+09	44.147	23.3	7	Sulfotransferase OS=Felis catus OX=9685 GN=CHST4 PE=3 SV=2	None
tr|M3W7F9|M3W7F9_FELCA	3.39967	NA	338	N[1]LSFSVLGTQLSLR	1	NLSFSVLGTQLSLR	tr|M3W7F9|M3W7F9_FELCA	0.00376011	67.415	2	2.714	0	1.27441e+08	9.58923e+07	0	0	3.28463e+07	107.76	18.6	10	EPH receptor A1 OS=Felis catus OX=9685 GN=EPHA1 PE=3 SV=3	None
tr|M3W6Q5|M3W6Q5_FELCA	1.13708	0.658512	311	GNVIASHGNPILLN[1]SSIVEDPSIK	14	GNVIASHGNPILLNSSIVEDPSIK	tr|M3W6Q5|M3W6Q5_FELCA;tr|A0A2I2UQA5|A0A2I2UQA5_FELCA	8.01e-223	283.17	2	-0.19524	4.07378e+10	4.63867e+10	1.94247e+10	3.41039e+10	2.70713e+10	3.25291e+10	62.922	40.6	15	5'-nucleotidase ecto OS=Felis catus OX=9685 GN=NT5E PE=3 SV=3	None
tr|M3XGE7|M3XGE7_FELCA	1.16544	0.679129	137	VDLEDFEN[0.989]NTASAK	8	VDLEDFENNTASAK	tr|M3XGE7|M3XGE7_FELCA;tr|A0A337SHC5|A0A337SHC5_FELCA	5.28e-42	190.27	2	-0.16228	6.6094e+09	5.59163e+09	4.37395e+09	3.86463e+09	2.56868e+09	7.78878e+09	28.498	9	2	Microfibril associated protein 4 OS=Felis catus OX=9685 GN=MFAP4 PE=4 SV=1	None
tr|A0A2I2UTZ7|A0A2I2UTZ7_FELCA	1.87813	0.368926	696	NIQMAN[1]HTLK	6	NIQMANHTLK	tr|A0A2I2UTZ7|A0A2I2UTZ7_FELCA;tr|M3VXV0|M3VXV0_FELCA;tr|A0A2I2V3Y5|A0A2I2V3Y5_FELCA	0.0012016	96.009	2	0.11317	6.07535e+09	1.31454e+09	6.4797e+09	1.39389e+09	5.0996e+09	8.91288e+08	150.58	33.2	27	Angiotensin-converting enzyme OS=Felis catus OX=9685 GN=ACE PE=3 SV=2	None
tr|M3WIG3|M3WIG3_FELCA	0.466179	0.0230132	1891	SLTTSLHN[1]K	8	SLTTSLHNK	tr|M3WIG3|M3WIG3_FELCA	0.00470863	86.136	2	-0.29777	1.94687e+08	1.0878e+08	1.49351e+08	3.19832e+08	2.61702e+08	3.89806e+08	247.87	14.4	22	Sortilin related receptor 1 OS=Felis catus OX=9685 GN=SORL1 PE=4 SV=3	Down
tr|M3WSY6|M3WSY6_FELCA	0.276572	0.114637	571	N[1]ASGDSGFVPNNILDIVRPPESGLGR	1	NASGDSGFVPNNILDIVRPPESGLGR	tr|M3WSY6|M3WSY6_FELCA	3.19e-05	59.359	3	2.3576	0	1.96482e+07	8.02366e+07	0	1.91331e+08	1.69822e+08	91.79	36.8	19	Epidermal growth factor receptor pathway substrate 8 OS=Felis catus OX=9685 GN=EPS8 PE=4 SV=2	None
tr|A0A337SIJ0|A0A337SIJ0_FELCA	0.814107	0.773376	55	QKN[1]SSDIVQIAPQSLTLK	3	QKNSSDIVQIAPQSLTLK	tr|A0A337SIJ0|A0A337SIJ0_FELCA;tr|M3X3E4|M3X3E4_FELCA;tr|A0A337SFL5|A0A337SFL5_FELCA	1.09e-07	99.915	3	-0.082161	4.63263e+08	3.15681e+08	1.30333e+08	5.51698e+08	0	1.92902e+08	81.533	19.8	9	Integrin beta OS=Felis catus OX=9685 GN=ITGB6 PE=3 SV=1	None
tr|M3WJ35|M3WJ35_FELCA	2.34003	0.169746	165	TGEQFSFN[1]TTAAQPQYFK	8	TGEQFSFNTTAAQPQYFK	tr|M3WJ35|M3WJ35_FELCA;tr|A0A2I2UZE2|A0A2I2UZE2_FELCA;tr|A0A337S4T5|A0A337S4T5_FELCA	9.87e-48	181.86	2	-1.2999	3.71572e+09	6.02321e+09	9.79822e+09	2.59447e+09	2.89854e+09	2.8561e+09	94.708	9.1	4	SID1 transmembrane family member 2 OS=Felis catus OX=9685 GN=SIDT2 PE=4 SV=3	None
tr|A0A2I2UZQ6|A0A2I2UZQ6_FELCA	0.215613	0.146898	179	AILQN[1]HTDFK	5	AILQNHTDFK	tr|A0A2I2UZQ6|A0A2I2UZQ6_FELCA;tr|M3W318|M3W318_FELCA	0.00926155	55.649	3	1.0308	0	2.7581e+08	1.03873e+08	1.2887e+09	2.7653e+08	1.07619e+09	63.337	15.2	5	Coactivator associated arginine methyltransferase 1 OS=Felis catus OX=9685 GN=CARM1 PE=3 SV=2	None
tr|A0A2I2USS9|A0A2I2USS9_FELCA	2.27977	0.0613079	780	SWELEWHN[1]QSEK	8	SWELEWHNQSEK	tr|A0A2I2USS9|A0A2I2USS9_FELCA;tr|A0A2I2U5Q4|A0A2I2U5Q4_FELCA;tr|M3WE45|M3WE45_FELCA;tr|A0A2I2U3C3|A0A2I2U3C3_FELCA;tr|A0A2I2U3W3|A0A2I2U3W3_FELCA;tr|A0A337SX56|A0A337SX56_FELCA	6.6e-53	222.25	3	-0.28863	1.84249e+09	1.17676e+09	1.09897e+09	3.57515e+08	8.57194e+08	5.91712e+08	125.79	30.9	18	Hephaestin OS=Felis catus OX=9685 GN=HEPH PE=3 SV=1	None
tr|M3WIL9|M3WIL9_FELCA	1.16613	0.796944	323	SVN[1]TSVHVYDK	3	SVNTSVHVYDK	tr|M3WIL9|M3WIL9_FELCA;tr|A0A2I2U4Q4|A0A2I2U4Q4_FELCA;tr|A0A337SHZ0|A0A337SHZ0_FELCA	0.000664576	95.273	2	2.4419	2.35174e+08	1.50043e+08	3.94085e+08	3.26318e+08	0	1.19202e+08	74.715	9	5	Uncharacterized protein OS=Felis catus OX=9685 GN=FLT1 PE=4 SV=3	None
tr|A0A337SG46|A0A337SG46_FELCA	0.224553	0.371687	534	ITLLELENVPSEPQIQFLDRPILN[1]STLHK	24	ITLLELENVPSEPQIQFLDRPILNSTLHK	tr|A0A337SG46|A0A337SG46_FELCA;tr|M3WER2|M3WER2_FELCA	5.61e-13	87.28	4	-0.40203	0	5.71883e+07	8.81275e+07	0	1.56833e+08	4.90301e+08	63.346	7	2	Galactosidase beta 1 like OS=Felis catus OX=9685 GN=GLB1L PE=3 SV=1	None
tr|M3WCY7|M3WCY7_FELCA	0.908874	0.910773	432	N[1]FSGVLAPDVLLEVLELQETLR	1	NFSGVLAPDVLLEVLELQETLR	tr|M3WCY7|M3WCY7_FELCA;tr|A0A2I2U310|A0A2I2U310_FELCA;tr|A0A337SPV6|A0A337SPV6_FELCA	6.95e-38	144.95	3	2.2878	2.24624e+08	4.41625e+07	2.97622e+08	0	3.33721e+08	8.17437e+07	139.32	21	19	NPC1 like intracellular cholesterol transporter 1 OS=Felis catus OX=9685 GN=NPC1L1 PE=4 SV=3	None
tr|A0A2I2UJP0|A0A2I2UJP0_FELCA	2.09296	0.0530452	200	LNAIN[1]ITSALDR	5	LNAINITSALDR	tr|A0A2I2UJP0|A0A2I2UJP0_FELCA;tr|A0A2I2V396|A0A2I2V396_FELCA;tr|A0A2I2U9U7|A0A2I2U9U7_FELCA;tr|M3X4B9|M3X4B9_FELCA;tr|A0A2I2U948|A0A2I2U948_FELCA;tr|A0A2I2UDF5|A0A2I2UDF5_FELCA	7.45e-16	160.86	2	0.18924	1.44852e+09	1.9137e+09	1.14863e+09	9.32457e+08	6.01718e+08	6.21071e+08	51.916	16.3	4	Sarcoglycan epsilon OS=Felis catus OX=9685 GN=SGCE PE=4 SV=2	None
tr|A0A2I2UF78|A0A2I2UF78_FELCA	1.6844	0.0420844	418	IIIPQN[1]TTFNVESTK	6	IIIPQNTTFNVESTK	tr|A0A2I2UF78|A0A2I2UF78_FELCA	5.07e-19	145.1	3	0.16789	3.0149e+10	2.23855e+10	2.19709e+10	1.30132e+10	1.26239e+10	1.85954e+10	131.01	31	21	Integrin subunit alpha 1 OS=Felis catus OX=9685 GN=ITGA1 PE=3 SV=1	None
tr|M3WDB5|M3WDB5_FELCA	2.4725	NA	133	IVLEN[1]VTR	5	IVLENVTR	tr|M3WDB5|M3WDB5_FELCA	0.00505959	101.54	2	-0.59251	7.95906e+09	0	0	4.5019e+09	0	1.93616e+09	89.12	14.9	9	Adhesion G protein-coupled receptor G7 OS=Felis catus OX=9685 GN=ADGRG7 PE=3 SV=3	None
tr|M3VVS0|M3VVS0_FELCA	1.50515	0.0279824	453	ENTVLN[1]LSCEASGHPR	6	ENTVLNLSCEASGHPR	tr|M3VVS0|M3VVS0_FELCA	6.59e-62	209.66	2	-0.091611	1.08026e+10	1.03931e+10	8.99771e+09	8.21981e+09	5.73866e+09	6.10162e+09	70.576	30.8	15	Melanoma cell adhesion molecule OS=Felis catus OX=9685 GN=MCAM PE=4 SV=3	None
tr|M3X9X3|M3X9X3_FELCA	0.860003	NA	72	VSLTN[1]VSISDEGR	5	VSLTNVSISDEGR	tr|M3X9X3|M3X9X3_FELCA;tr|A0A2I2UR43|A0A2I2UR43_FELCA;tr|A0A337SBC7|A0A337SBC7_FELCA;tr|A0A337SIW8|A0A337SIW8_FELCA;tr|A0A337SAH8|A0A337SAH8_FELCA;tr|A0A337RYW1|A0A337RYW1_FELCA	7.43e-05	102.52	2	1.3415	0	3.17478e+08	0	3.84404e+08	3.18552e+08	4.04521e+08	38.791	13.9	3	Cell adhesion molecule 1 OS=Felis catus OX=9685 GN=CADM1 PE=4 SV=3	None
tr|M3VU18|M3VU18_FELCA	2.50811	0.18975	584	WTEDN[1]VSSITFYN[1]R	5	WTEDNVSSITFYNR	tr|M3VU18|M3VU18_FELCA	7.78e-65	214.23	2	-0.29918	9.82377e+09	1.35539e+10	2.63884e+10	3.02044e+09	1.39059e+10	2.91568e+09	109.48	36.1	26	Aminopeptidase OS=Felis catus OX=9685 GN=ENPEP PE=3 SV=1	None
tr|M3WLM2|M3WLM2_FELCA	4.7943	0.00190545	475	EVEAVVPDHCVFASN[1]TSALPIR	15	EVEAVVPDHCVFASNTSALPIR	tr|M3WLM2|M3WLM2_FELCA	2.97e-108	220.36	3	0.076632	3.78279e+09	3.14308e+09	3.2694e+09	4.53228e+08	1.25017e+09	4.23137e+08	83.186	37.2	21	Hydroxyacyl-CoA dehydrogenase trifunctional multienzyme complex subunit alpha OS=Felis catus OX=9685 GN=HADHA PE=3 SV=2	Up
tr|A0A2I2UC97|A0A2I2UC97_FELCA	0.898864	0.736662	131	N[1]ATYGYVLDDPDPDDGFNYK	1	NATYGYVLDDPDPDDGFNYK	tr|A0A2I2UC97|A0A2I2UC97_FELCA;tr|A0A337SQ73|A0A337SQ73_FELCA	1.22e-81	209.25	2	1.233	6.62323e+09	2.9485e+09	5.17745e+09	7.13408e+09	3.39017e+09	5.88444e+09	37.076	52.4	4	Calumenin OS=Felis catus OX=9685 GN=CALU PE=4 SV=1	None
tr|M3WKD0|M3WKD0_FELCA	1.484	0.468464	116	YSVQLMGFIYN[1]LSDTQIFPN[1]ASSK	11	YSVQLMGFIYNLSDTQIFPNASSK	tr|M3WKD0|M3WKD0_FELCA;tr|C6GGN9|C6GGN9_FELCA	1.47e-42	151.71	2	-3.1706	4.60441e+08	3.69466e+08	2.44517e+08	3.50923e+08	1.31748e+08	0	44.376	27.9	7	Uncharacterized protein OS=Felis catus OX=9685 GN=LAMP1 PE=3 SV=3	None
tr|A0A2I2UTZ7|A0A2I2UTZ7_FELCA	2.39148	0.218738	510	N[1]ETHFDAGAK	1	NETHFDAGAK	tr|A0A2I2UTZ7|A0A2I2UTZ7_FELCA	4.38e-11	167.18	2	0.068669	2.7193e+09	6.50453e+08	2.5293e+09	7.10447e+08	1.32611e+09	4.30145e+08	150.58	33.2	27	Angiotensin-converting enzyme OS=Felis catus OX=9685 GN=ACE PE=3 SV=2	None
tr|A0A2I2V2J0|A0A2I2V2J0_FELCA	1.79534	0.114924	168	PHSVSLN[1]DTETRK	7	PHSVSLNDTETRK	tr|A0A2I2V2J0|A0A2I2V2J0_FELCA;tr|M3WR51|M3WR51_FELCA	0.000104896	104.24	3	-1.4326	3.20465e+09	3.98434e+09	0	3.17738e+09	1.6745e+09	1.15452e+09	27.871	31.3	7	Uncharacterized protein OS=Felis catus OX=9685 GN=VAPA PE=4 SV=1	None
tr|M3WB64|M3WB64_FELCA	0.904397	NA	222	N[1]ESAPTITAK	1	NESAPTITAK	tr|M3WB64|M3WB64_FELCA	0.00236338	87.184	2	0.10681	2.01743e+09	9.89827e+08	1.55429e+09	0	1.68125e+09	0	85.33	35.6	18	Meprin A subunit OS=Felis catus OX=9685 GN=MEP1A PE=4 SV=1	None
tr|M3WYZ5|M3WYZ5_FELCA	0.240759	NA	377	N[1]FSCN[1]ATLEVDR	1	NFSCNATLEVDR	tr|M3WYZ5|M3WYZ5_FELCA	0.000250957	104.59	2	-0.71717	6.15884e+07	0	0	7.98927e+07	1.89965e+08	4.97571e+08	59.517	19.2	6	Intercellular adhesion molecule 3 OS=Felis catus OX=9685 GN=ICAM3 PE=4 SV=3	None
tr|M3WV90|M3WV90_FELCA	0.616684	0.145291	393	THHN[1]DTELIR	4	THHNDTELIR	tr|M3WV90|M3WV90_FELCA;tr|A0A337SU81|A0A337SU81_FELCA	0.000107101	113.46	3	-0.45126	5.11743e+08	3.28517e+08	0	8.08727e+08	5.16691e+08	7.18399e+08	76.653	28	13	Guanine monophosphate synthase OS=Felis catus OX=9685 GN=GMPS PE=4 SV=3	None
tr|M3WMR7|M3WMR7_FELCA	0.762566	0.587834	586	VGN[1]VTAKDPENLDISYSLR	3	VGNVTAKDPENLDISYSLR	tr|M3WMR7|M3WMR7_FELCA	9.18e-12	105.94	2	1.4992	3.9249e+08	3.39243e+08	7.40031e+08	0	8.41666e+08	4.4501e+08	92	52.5	24	Cadherin 17 OS=Felis catus OX=9685 GN=CDH17 PE=4 SV=2	None
tr|M3WGZ2|M3WGZ2_FELCA	8.18903	NA	213	NILPGVN[1]ITCTFHK	7	NILPGVNITCTFHK	tr|M3WGZ2|M3WGZ2_FELCA	0.00215825	58.079	3	-3.7882	3.16623e+08	3.97035e+08	0	0	0	4.3574e+07	68.065	9.6	4	P2X purinoceptor OS=Felis catus OX=9685 GN=P2RX7 PE=3 SV=1	None
tr|A0A337SNL8|A0A337SNL8_FELCA	0.0965304	NA	849	SYHWN[1]ITAIK	5	SYHWNITAIK	tr|A0A337SNL8|A0A337SNL8_FELCA;tr|A0A337S3K5|A0A337S3K5_FELCA	9.63e-05	126.19	2	0.22716	6.92156e+08	0	0	1.16483e+10	0	2.69236e+09	160.75	22.1	25	Alpha-2-macroglobulin like 1 OS=Felis catus OX=9685 GN=A2ML1 PE=4 SV=1	None
tr|M3WKP2|M3WKP2_FELCA	0.227517	0.119282	374	MFN[1]TSSLLK	3	MFNTSSLLK	tr|M3WKP2|M3WKP2_FELCA	0.00306323	91.867	2	0.42729	5.73511e+09	5.16607e+09	1.08335e+09	1.51995e+10	9.64728e+09	2.78286e+10	54.209	23	10	Clusterin OS=Felis catus OX=9685 GN=CLU PE=3 SV=2	None
tr|M3W3N5|M3W3N5_FELCA	0.280682	0.359824	59	AAN[1]QTGGLYQCDYSTGK	3	AANQTGGLYQCDYSTGK	tr|M3W3N5|M3W3N5_FELCA	1.07e-62	203.52	2	-0.19267	2.75647e+09	1.34134e+09	3.07969e+08	1.96087e+09	2.11574e+09	1.16201e+10	127.75	28.3	22	Integrin subunit alpha M OS=Felis catus OX=9685 GN=ITGAM PE=3 SV=3	None
tr|M3WYZ5|M3WYZ5_FELCA	0.531682	0.271358	300	EIVCN[1]LTLGSDSR	5	EIVCNLTLGSDSR	tr|M3WYZ5|M3WYZ5_FELCA	5.1e-07	117.7	2	-1.4226	1.31528e+09	1.21428e+09	5.2539e+08	7.36603e+08	2.69637e+09	2.31285e+09	59.517	19.2	6	Intercellular adhesion molecule 3 OS=Felis catus OX=9685 GN=ICAM3 PE=4 SV=3	None
tr|M3VU17|M3VU17_FELCA	1.89666	0.0361465	538	YIHEN[1]YTK	5	YIHENYTK	tr|M3VU17|M3VU17_FELCA	0.00787742	91.867	3	-0.22812	5.27889e+08	3.97447e+08	4.85101e+08	3.5564e+08	2.18381e+08	1.69621e+08	83.442	16	8	Procollagen-lysine,2-oxoglutarate 5-dioxygenase 1 OS=Felis catus OX=9685 GN=PLOD1 PE=4 SV=1	None
tr|M3W4G7|M3W4G7_FELCA	0.860274	NA	432	ARPVITVNAGLEVYPSILNQDN[0.997]K	22	ARPVITVNAGLEVYPSILNQDNK	tr|M3W4G7|M3W4G7_FELCA;tr|A0A337SQF7|A0A337SQF7_FELCA;tr|A0A337SXP9|A0A337SXP9_FELCA	3.07e-08	85.376	3	-0.9195	4.29204e+08	0	1.30267e+08	0	0	3.2517e+08	110.12	25.3	16	Integrin subunit alpha V OS=Felis catus OX=9685 GN=ITGAV PE=3 SV=3	None
tr|M3W8G7|M3W8G7_FELCA	0.0311555	NA	136	EVACTAHN[1]VTPVSPEALSLSLLLGDR	8	EVACTAHNVTPVSPEALSLSLLLGDR	tr|M3W8G7|M3W8G7_FELCA;tr|A0A337SLT3|A0A337SLT3_FELCA;tr|A0A337SQ63|A0A337SQ63_FELCA;tr|A0A337SSN9|A0A337SSN9_FELCA	3.5e-15	99.219	3	0.38543	0	6.23629e+07	0	0	0	2.00166e+09	27.381	16.5	2	Mucosal vascular addressin cell adhesion molecule 1 OS=Felis catus OX=9685 GN=MADCAM1 PE=4 SV=3	None
tr|B4XEM8|B4XEM8_FELCA	0.726811	0.10176	646	N[1]CSTITLQN[1]ITR	9	NCSTITLQNITR	tr|B4XEM8|B4XEM8_FELCA;tr|A0A337SFQ4|A0A337SFQ4_FELCA	1.56e-15	162.49	2	0.17369	1.778e+09	1.57278e+09	2.25564e+09	2.16716e+09	2.49924e+09	3.04734e+09	97.17	14.1	9	Dystroglycan 1 OS=Felis catus OX=9685 GN=DAG1 PE=2 SV=1	None
tr|D7SA64|D7SA64_FELCA	1.22059	NA	162	AQLVVIN[1]STEEQK	7	AQLVVINSTEEQK	tr|D7SA64|D7SA64_FELCA;tr|M3WYX9|M3WYX9_FELCA	8.56e-27	172.76	2	0.39565	1.8151e+09	0	0	3.59348e+08	2.30151e+08	3.87172e+09	28.826	30.7	5	DC-SIGN protein (Fragment) OS=Felis catus OX=9685 PE=2 SV=1	None
tr|M3VVM1|M3VVM1_FELCA	0.926691	0.720229	21	N[1]MSVIAHVDHGK	1	NMSVIAHVDHGK	tr|M3VVM1|M3VVM1_FELCA	8.84e-23	179.83	3	3.9397	1.0157e+10	7.07271e+09	1.34831e+10	1.26924e+10	1.07534e+10	9.69663e+09	95.323	30.4	22	Eukaryotic translation elongation factor 2 OS=Felis catus OX=9685 GN=EEF2 PE=4 SV=1	None
tr|M3VU91|M3VU91_FELCA	0.95523	0.930984	2905	CN[1]ASSQFLCSSGR	2	CNASSQFLCSSGR	tr|M3VU91|M3VU91_FELCA;tr|M3X7K5|M3X7K5_FELCA	4.89e-46	201.48	2	-1.1326	8.9777e+08	7.44396e+08	2.595e+08	6.14741e+08	2.45517e+08	1.13054e+09	504.66	24.5	71	LDL receptor related protein 1 OS=Felis catus OX=9685 GN=LRP1 PE=4 SV=3	None
tr|A0A2I2USG0|A0A2I2USG0_FELCA	1.17758	0.35831	573	LRPIIISMN[1]YSLPLR	9	LRPIIISMNYSLPLR	tr|A0A2I2USG0|A0A2I2USG0_FELCA;tr|M3W2E9|M3W2E9_FELCA;tr|A0A2I2UNY4|A0A2I2UNY4_FELCA	1.69e-41	191.44	3	1.1416	5.06216e+08	5.06541e+08	4.88356e+08	2.98526e+08	4.72986e+08	5.03232e+08	116.8	33	24	Integrin subunit alpha 3 OS=Felis catus OX=9685 GN=ITGA3 PE=3 SV=1	None
tr|M3WYR7|M3WYR7_FELCA	1.01219	0.981173	135	MMN[1]GSHYSYSENR	3	MMNGSHYSYSENR	tr|M3WYR7|M3WYR7_FELCA;tr|A0A337STF2|A0A337STF2_FELCA	4.59e-46	202.15	2	0.0089405	8.01495e+08	3.33263e+08	1.52774e+09	9.67567e+08	1.24027e+09	4.22604e+08	19.938	45.5	5	Parkinsonism associated deglycase OS=Felis catus OX=9685 GN=PARK7 PE=4 SV=2	None
tr|M3W8G3|M3W8G3_FELCA	0.440148	0.264567	259	GPLSYLN[1]VTR	7	GPLSYLNVTR	tr|M3W8G3|M3W8G3_FELCA	8.92e-22	190.96	2	-0.25168	2.03616e+10	1.63298e+10	2.41232e+10	7.83628e+10	2.15657e+10	3.82401e+10	44.161	25.7	6	Uncharacterized protein OS=Felis catus OX=9685 GN=CTSD PE=3 SV=2	None
tr|M3VWL5|M3VWL5_FELCA	1.27819	NA	121	MNLASEPQEVPHIGSAHN[1]R	18	MNLASEPQEVPHIGSAHNR	tr|M3VWL5|M3VWL5_FELCA	0.00073087	56.081	3	-1.4778	0	0	6.97874e+08	0	5.45987e+08	0	35.962	41.9	9	PDZ and LIM domain 1 OS=Felis catus OX=9685 GN=PDLIM1 PE=4 SV=3	None
tr|M3X7Z4|M3X7Z4_FELCA	1.57013	0.143599	641	AMSSN[1]ETAAYK	5	AMSSNETAAYK	tr|M3X7Z4|M3X7Z4_FELCA	0.00162646	85.813	2	0.018828	1.34016e+10	1.34062e+10	1.29108e+10	1.23801e+10	7.46065e+09	5.45561e+09	93.684	10.2	6	STT3B, catalytic subunit of the oligosaccharyltransferase complex OS=Felis catus OX=9685 GN=STT3B PE=4 SV=3	None
tr|A0A337SBR1|A0A337SBR1_FELCA	0.869517	0.683214	179	ILAPAYFILGGN[1]K	12	ILAPAYFILGGNK	tr|A0A337SBR1|A0A337SBR1_FELCA;tr|A0A337S0L3|A0A337S0L3_FELCA;tr|A0A337SI19|A0A337SI19_FELCA;tr|A0A2I2V0N3|A0A2I2V0N3_FELCA;tr|M3WMR0|M3WMR0_FELCA	0.000328913	91.961	2	-0.32739	8.62488e+09	1.59984e+10	1.20244e+10	1.94606e+10	1.52255e+10	7.461e+09	32.672	19.8	5	N-acylsphingosine amidohydrolase 1 OS=Felis catus OX=9685 GN=ASAH1 PE=4 SV=1	None
tr|A0A2I2V330|A0A2I2V330_FELCA	0.638744	0.258728	157	EN[1]GTNLTLTGDK	2	ENGTNLTLTGDK	tr|A0A2I2V330|A0A2I2V330_FELCA;tr|M3WU12|M3WU12_FELCA	0.00125483	83.204	2	1.3642	3.3425e+08	0	1.88176e+08	4.63529e+08	3.575e+08	4.05813e+08	63.145	20.2	10	Transmembrane protein 87A OS=Felis catus OX=9685 GN=TMEM87A PE=4 SV=2	None
tr|A0A060PNW6|A0A060PNW6_FELCA	0.932077	0.838445	114	GFQWVTGDN[1]R	9	GFQWVTGDNR	tr|A0A060PNW6|A0A060PNW6_FELCA;tr|M3WF86|M3WF86_FELCA	1.32e-07	145.25	2	0.37071	1.54388e+09	1.09454e+09	0	2.11534e+09	8.6266e+08	1.26803e+09	61.408	15.1	4	Thrombomodulin OS=Felis catus OX=9685 GN=fTM PE=2 SV=1	None
tr|M3XDT9|M3XDT9_FELCA	0.898258	0.497426	749	FSWN[1]GSWSDEWPHWPGHLR	4	FSWNGSWSDEWPHWPGHLR	tr|M3XDT9|M3XDT9_FELCA	9.86e-06	84.653	3	0.8777	1.44251e+08	1.80906e+08	0	1.82861e+08	1.79126e+08	0	118.05	21.7	13	Calpain 15 OS=Felis catus OX=9685 GN=CAPN15 PE=3 SV=3	None
tr|M3W2J4|M3W2J4_FELCA	0.255026	0.153112	94	WKN[1]FTSPVDAAFR	3	WKNFTSPVDAAFR	tr|M3W2J4|M3W2J4_FELCA	6.72e-19	162.93	3	-0.019881	1.44062e+10	1.28598e+10	1.2915e+10	5.5994e+10	2.08294e+10	8.07332e+10	51.529	40.5	11	Hemopexin OS=Felis catus OX=9685 GN=HPX PE=4 SV=3	None
tr|A0A2I2UKK1|A0A2I2UKK1_FELCA	0.405334	0.265138	966	N[1]LTVSVHVTPVEGLCLAGGGGLAQSVLVPASSAR	1	NLTVSVHVTPVEGLCLAGGGGLAQSVLVPASSAR	tr|A0A2I2UKK1|A0A2I2UKK1_FELCA;tr|M3WPJ9|M3WPJ9_FELCA	2.81e-39	122.67	3	0.64466	1.25045e+08	2.69895e+08	0	4.10589e+08	2.03596e+08	8.47349e+08	199.06	24.8	29	Uncharacterized protein OS=Felis catus OX=9685 GN=LOC101094346 PE=4 SV=1	None
tr|A0A2I2U011|A0A2I2U011_FELCA	2.02587	0.303231	528	DQCIVDDITYNVN[1]DTFHK	13	DQCIVDDITYNVNDTFHK	tr|A0A2I2U011|A0A2I2U011_FELCA;tr|M3WB06|M3WB06_FELCA;tr|A0A2I2UAM2|A0A2I2UAM2_FELCA;tr|A0A337SX12|A0A337SX12_FELCA;tr|A0A337SWF2|A0A337SWF2_FELCA;tr|A0A337S9C4|A0A337S9C4_FELCA;tr|A0A337SC01|A0A337SC01_FELCA	9.38e-117	248.18	2	-1.5181	2.6792e+10	1.92063e+10	5.24682e+09	8.00337e+09	7.23183e+09	1.00601e+10	262.34	34.5	1	Fibronectin 1 OS=Felis catus OX=9685 GN=FN1 PE=4 SV=1	None
tr|M3W724|M3W724_FELCA	5.28616	0.311148	866	IAN[1]ISGDEQK	3	IANISGDEQK	tr|M3W724|M3W724_FELCA	2.91e-07	144.47	2	0.0015524	1.2763e+09	0	3.21865e+09	5.15002e+08	4.02282e+08	3.58204e+08	198.53	31.1	34	Uncharacterized protein OS=Felis catus OX=9685 GN=LY75 PE=4 SV=3	None
tr|M3W8N0|M3W8N0_FELCA	0.649697	0.583486	358	HAFTVTN[1]YSALDGLLSK	7	HAFTVTNYSALDGLLSK	tr|M3W8N0|M3W8N0_FELCA;tr|Q8MKF4|Q8MKF4_FELCA	7.06e-126	266.29	2	0.95846	1.33017e+09	1.87122e+09	2.2739e+09	1.51819e+09	4.10011e+09	0	128.96	27.1	3	Uncharacterized protein OS=Felis catus OX=9685 GN=ITGAE PE=3 SV=3	None
tr|M3VZN1|M3VZN1_FELCA	0.791845	0.666704	314	GGSYVALTDGLGN[1]LTIIVETMSHK	13	GGSYVALTDGLGNLTIIVETMSHK	tr|M3VZN1|M3VZN1_FELCA;tr|A0A2I2UQ95|A0A2I2UQ95_FELCA;tr|A0A337S656|A0A337S656_FELCA;tr|A0A337SQ01|A0A337SQ01_FELCA	7.04e-12	91.883	3	0.061253	1.16277e+08	1.75945e+08	1.65343e+08	1.23068e+08	2.62163e+08	0	66.292	14.9	4	Galactosylceramidase OS=Felis catus OX=9685 GN=GALC PE=4 SV=3	None
tr|M3X385|M3X385_FELCA	0.493562	0.12397	122	GFEKPTEN[1]SSAVLLQWHEK	8	GFEKPTENSSAVLLQWHEK	tr|M3X385|M3X385_FELCA	4.55e-44	162.83	2	-1.5008	6.47421e+08	8.21784e+08	6.39683e+08	1.91589e+09	9.18093e+08	1.43881e+09	16.955	55.6	6	Actin-related protein 2/3 complex subunit 5 OS=Felis catus OX=9685 GN=ARPC5L PE=3 SV=3	None
tr|M3WM95|M3WM95_FELCA	0.673403	0.362316	628	SMN[1]ISIWGFTESFLTR	3	SMNISIWGFTESFLTR	tr|M3WM95|M3WM95_FELCA	9.52e-07	97.352	2	0.8608	1.39752e+08	1.15924e+08	1.18712e+08	2.24964e+08	1.45679e+08	0	96.837	13.9	7	Sortilin OS=Felis catus OX=9685 GN=SORT1 PE=4 SV=2	None
tr|M3WC26|M3WC26_FELCA	0.789336	0.665714	48	LDETQN[1]MSLVTAENSK	6	LDETQNMSLVTAENSK	tr|M3WC26|M3WC26_FELCA	4.16e-75	224.86	2	-0.57219	2.48951e+09	9.01916e+08	1.13122e+09	1.26776e+09	2.55202e+09	0	50.265	7	2	Solute carrier family 29 member 1 (Augustine blood group) OS=Felis catus OX=9685 GN=SLC29A1 PE=4 SV=1	None
tr|M3WK68|M3WK68_FELCA	2.1193	0.0890068	73	SFGQLTLCPVN[1]GTAAR	11	SFGQLTLCPVNGTAAR	tr|M3WK68|M3WK68_FELCA	6.44e-07	99.442	2	-1.2195	1.09151e+09	7.96816e+08	5.60923e+08	2.89177e+08	5.27914e+08	3.38593e+08	25.687	11.3	2	Transmembrane protein 219 OS=Felis catus OX=9685 GN=TMEM219 PE=4 SV=3	None
tr|M3WLX8|M3WLX8_FELCA	0.463874	NA	114	AIQAYGMKPHDIFEANDLFEN[0.937]GN[0.937]MTQVQTTLVALAGLAK	23	AIQAYGMKPHDIFEANDLFENGNMTQVQTTLVALAGLAK	tr|M3WLX8|M3WLX8_FELCA;tr|A0A337SF58|A0A337SF58_FELCA	4.24e-76	157.42	3	4.3949	1.39221e+09	0	2.4791e+09	0	4.1728e+09	0	36.387	40.1	7	Calponin OS=Felis catus OX=9685 GN=CNN3 PE=3 SV=2	None
tr|M3W5N5|M3W5N5_FELCA	0.815501	0.291228	557	N[1]ASGIYAEIDGAK	1	NASGIYAEIDGAK	tr|M3W5N5|M3W5N5_FELCA	1.79e-32	141.36	2	0.96512	7.11788e+08	5.38496e+08	9.36524e+08	8.32979e+08	8.42964e+08	1.00561e+09	202.28	25.8	29	Laminin subunit alpha 4 OS=Felis catus OX=9685 GN=LAMA4 PE=4 SV=3	None
tr|M3W7W8|M3W7W8_FELCA	2.68538	0.315114	32	N[1]N[1]YTDLNPLINTMINSK	2	NNYTDLNPLINTMINSK	tr|M3W7W8|M3W7W8_FELCA	1.9e-76	225.01	2	-2.2169	4.62564e+08	1.10663e+09	2.74958e+09	5.03475e+08	3.96183e+08	7.08596e+08	47.884	14.8	5	Transcobalamin 1 OS=Felis catus OX=9685 GN=TCN1 PE=4 SV=2	None
tr|A0A337SQW4|A0A337SQW4_FELCA	0.0988997	NA	1580	EDNVVQPN[1]SSYTYVWHATPR	8	EDNVVQPNSSYTYVWHATPR	tr|A0A337SQW4|A0A337SQW4_FELCA;tr|M3W922|M3W922_FELCA	2.79e-15	110.38	2	0.2086	1.95707e+08	0	0	0	0	1.97884e+09	237.65	16.8	25	Coagulation factor V OS=Felis catus OX=9685 GN=F5 PE=3 SV=1	None
tr|A0A2I2U875|A0A2I2U875_FELCA	4.285	NA	303	EYLQCLHFDCLLDGGVIN[1]LSVPIVLPATHEDK	18	EYLQCLHFDCLLDGGVINLSVPIVLPATHEDK	tr|A0A2I2U875|A0A2I2U875_FELCA;tr|M3W7C2|M3W7C2_FELCA	6.73e-15	83.601	3	4.1941	6.86853e+08	0	0	0	1.60293e+08	0	70.846	34.3	14	3'-phosphoadenosine 5'-phosphosulfate synthase 1 OS=Felis catus OX=9685 GN=PAPSS1 PE=3 SV=1	None
tr|M3WGH9|M3WGH9_FELCA	2.25573	0.0694697	587	VPLQSAHLYYN[1]VTEK	11	VPLQSAHLYYNVTEK	tr|M3WGH9|M3WGH9_FELCA	1.92e-19	153.22	3	-0.24226	1.51265e+09	2.24476e+09	2.77042e+09	1.05245e+09	7.46996e+08	1.09444e+09	87.078	10.4	5	Prolyl 3-hydroxylase 1 OS=Felis catus OX=9685 GN=P3H1 PE=4 SV=2	None
tr|M3WN12|M3WN12_FELCA	3.28344	0.0315863	116	ADDCALPYLGATCYCDLFCN[1]R	20	ADDCALPYLGATCYCDLFCNR	tr|M3WN12|M3WN12_FELCA;tr|A0A337S5K9|A0A337S5K9_FELCA	1.87e-14	115.88	2	0.055542	1.63792e+09	1.44781e+09	0	5.08128e+08	0	4.31658e+08	55.87	38.4	11	Tubulointerstitial nephritis antigen like 1 OS=Felis catus OX=9685 GN=TINAGL1 PE=3 SV=3	Up
tr|M3W5N5|M3W5N5_FELCA	0.69149	0.109705	787	N[1]LTEVVPQLLDQLR	1	NLTEVVPQLLDQLR	tr|M3W5N5|M3W5N5_FELCA	4.12e-42	192.18	3	0.3052	1.77514e+09	2.52757e+09	1.39148e+09	3.01945e+09	2.44423e+09	2.77099e+09	202.28	25.8	29	Laminin subunit alpha 4 OS=Felis catus OX=9685 GN=LAMA4 PE=4 SV=3	None
tr|M3WBF0|M3WBF0_FELCA	3.0158	NA	305	LLFSLLEAIN[1]K	10	LLFSLLEAINK	tr|M3WBF0|M3WBF0_FELCA	4.22e-05	124.67	2	0.12667	2.51362e+08	9.0891e+08	1.88632e+09	0	3.36737e+08	0	218.39	29.8	44	Lactase OS=Felis catus OX=9685 GN=LCT PE=4 SV=3	None
tr|A0A2I2UTT3|A0A2I2UTT3_FELCA	1.76208	0.425256	721	KVEVEPLN[1]STAVR	8	KVEVEPLNSTAVR	tr|A0A2I2UTT3|A0A2I2UTT3_FELCA;tr|A0A2I2V0E3|A0A2I2V0E3_FELCA;tr|M3WLZ3|M3WLZ3_FELCA;tr|A0A2I2UYG0|A0A2I2UYG0_FELCA;tr|A0A337SFL0|A0A337SFL0_FELCA	0.00159316	87.863	2	-0.091471	5.59398e+08	3.18066e+08	1.37227e+09	2.50416e+08	6.93015e+08	3.33314e+08	211.13	20.6	22	Protein tyrosine phosphatase, receptor type F OS=Felis catus OX=9685 GN=PTPRF PE=4 SV=2	None
tr|A0A2I2UWE2|A0A2I2UWE2_FELCA	1.563	0.0465458	368	N[1]LSQDVN[1]GTLVSIYAVPEK	1	NLSQDVNGTLVSIYAVPEK	tr|A0A2I2UWE2|A0A2I2UWE2_FELCA;tr|M3W377|M3W377_FELCA	3.03e-11	108.71	3	1.1996	3.77364e+08	3.72218e+08	2.79756e+08	2.54519e+08	2.43193e+08	1.60853e+08	117.26	43.4	25	Leucyl and cystinyl aminopeptidase OS=Felis catus OX=9685 GN=LNPEP PE=4 SV=1	None
tr|M3W9Z2|M3W9Z2_FELCA	0.573378	0.708332	2617	TIN[1]VSSLYIGGVPEGEGTSVLK	3	TINVSSLYIGGVPEGEGTSVLK	tr|M3W9Z2|M3W9Z2_FELCA	1.86e-20	124.7	2	1.003	0	4.74129e+08	2.19793e+08	8.22616e+07	0	1.12797e+09	336.64	18.4	39	Laminin subunit alpha 1 OS=Felis catus OX=9685 GN=LAMA1 PE=4 SV=3	None
tr|A0A337SI41|A0A337SI41_FELCA	1.12289	0.731138	217	YCGHLYGLGSGSSYVQN[0.997]GTGNAYEEEANK	17	YCGHLYGLGSGSSYVQNGTGNAYEEEANK	tr|A0A337SI41|A0A337SI41_FELCA;tr|M3VV22|M3VV22_FELCA	1.41e-18	102.46	3	0.097425	3.94634e+08	5.54032e+08	0	2.11484e+08	5.94185e+08	4.61601e+08	26.593	27.7	3	CCR4-NOT transcription complex subunit 7 OS=Felis catus OX=9685 GN=CNOT7 PE=4 SV=1	None
tr|A0A337SQ35|A0A337SQ35_FELCA	1.54602	0.371198	169	LLN[1]TTDVYVLPSLNPDGFER	3	LLNTTDVYVLPSLNPDGFER	tr|A0A337SQ35|A0A337SQ35_FELCA;tr|A0A337SN31|A0A337SN31_FELCA	9.9e-35	145.52	3	-0.35447	6.62121e+08	1.64684e+09	1.37293e+09	1.25775e+09	9.30905e+08	1.92867e+08	148.98	30.5	25	Carboxypeptidase D OS=Felis catus OX=9685 GN=CPD PE=4 SV=1	None
tr|A0A337SAA6|A0A337SAA6_FELCA	1.10017	0.769948	240	N[1]LTLMAASSQLPK	1	NLTLMAASSQLPK	tr|A0A337SAA6|A0A337SAA6_FELCA;tr|A0A2I2UQW6|A0A2I2UQW6_FELCA;tr|M3VYP0|M3VYP0_FELCA;tr|A0A337S165|A0A337S165_FELCA	0.0001324	100.11	2	1.4357	1.09032e+09	4.28376e+08	1.14797e+09	6.28432e+08	9.59347e+08	8.36088e+08	45.405	17.9	6	Acid phosphatase 2, lysosomal OS=Felis catus OX=9685 GN=ACP2 PE=3 SV=1	None
tr|M3WIG3|M3WIG3_FELCA	3.31855	0.472025	1161	SDEYN[1]CSSGMCIR	5	SDEYNCSSGMCIR	tr|M3WIG3|M3WIG3_FELCA	3.73e-20	165.58	2	-0.63521	1.30585e+09	2.86575e+08	0	0	2.23284e+08	2.56573e+08	247.87	14.4	22	Sortilin related receptor 1 OS=Felis catus OX=9685 GN=SORL1 PE=4 SV=3	None
tr|M3W4G7|M3W4G7_FELCA	1.01341	0.942084	18	AN[1]TTQPGIVEGGQVLK	2	ANTTQPGIVEGGQVLK	tr|M3W4G7|M3W4G7_FELCA;tr|A0A337SQF7|A0A337SQF7_FELCA;tr|A0A337SXP9|A0A337SXP9_FELCA	1.35e-09	113.47	2	0.25682	1.1133e+10	1.19911e+10	7.75702e+09	1.14615e+10	7.76804e+09	1.1243e+10	110.12	25.3	16	Integrin subunit alpha V OS=Felis catus OX=9685 GN=ITGAV PE=3 SV=3	None
tr|A0A2I2UQB3|A0A2I2UQB3_FELCA	1.10771	NA	623	WN[0.805]NTPMDEALHFGHHDVFK	2	WNNTPMDEALHFGHHDVFK	tr|A0A2I2UQB3|A0A2I2UQB3_FELCA;tr|M3XC69|M3XC69_FELCA	0.000942371	50.957	4	-0.053418	4.04409e+08	0	0	0	3.65085e+08	0	73.709	30.7	3	Glutaminase OS=Felis catus OX=9685 GN=GLS PE=3 SV=2	None
tr|M3WZN5|M3WZN5_FELCA	1.10396	0.665178	796	RLGALN[1]SSLLLLEDR	6	RLGALNSSLLLLEDR	tr|M3WZN5|M3WZN5_FELCA	3.65e-34	184.76	2	-0.9616	9.05525e+09	9.59957e+09	4.97664e+09	6.65629e+09	6.96047e+09	7.78928e+09	107.02	34.9	24	Elastin microfibril interfacer 1 OS=Felis catus OX=9685 GN=EMILIN1 PE=4 SV=3	None
tr|A0A2I2UDZ7|A0A2I2UDZ7_FELCA	2.59018	0.127614	2366	FLLSQGTCVPVQDCGCTHDGHYLPVN[1]SSLLSSDCSK	26	FLLSQGTCVPVQDCGCTHDGHYLPVNSSLLSSDCSK	tr|A0A2I2UDZ7|A0A2I2UDZ7_FELCA	1.23e-67	155.9	4	-0.49362	2.65013e+09	4.61468e+09	2.01015e+09	0	1.61779e+09	7.69426e+08	273.91	46.8	67	Uncharacterized protein OS=Felis catus OX=9685 GN=FCGBP PE=4 SV=2	None
tr|A0A337SE10|A0A337SE10_FELCA	0.219888	NA	78	ELQN[1]VSISGQQCQEEQK	4	ELQNVSISGQQCQEEQK	tr|A0A337SE10|A0A337SE10_FELCA;tr|A0A337SBT1|A0A337SBT1_FELCA	5.64e-63	207.79	2	-0.6368	2.82032e+08	0	0	6.40989e+08	0	1.92424e+09	16.683	11.6	1	Uncharacterized protein OS=Felis catus OX=9685 GN=MCEMP1 PE=4 SV=1	None
tr|A0A337SP10|A0A337SP10_FELCA	0.598131	0.35768	89	LEEDISSSMTN[1]STAASRPPVTLR	11	LEEDISSSMTNSTAASRPPVTLR	tr|A0A337SP10|A0A337SP10_FELCA;tr|A0A337RTX3|A0A337RTX3_FELCA;tr|A0A337SAN7|A0A337SAN7_FELCA;tr|A0A2I2U3P8|A0A2I2U3P8_FELCA;tr|M3XAZ8|M3XAZ8_FELCA	5.15e-83	179.67	3	0.14653	1.19023e+09	2.70477e+09	1.03225e+08	2.17315e+09	2.63052e+09	1.88086e+09	38.651	20.2	5	Uncharacterized protein OS=Felis catus OX=9685 GN=PCBP2 PE=4 SV=1	None
tr|M3WI37|M3WI37_FELCA	0.345445	NA	1004	KPTGN[1]LTTVLIGR	5	KPTGNLTTVLIGR	tr|M3WI37|M3WI37_FELCA	0.000144203	103.83	2	-0.57154	1.20923e+08	0	0	0	0	3.5005e+08	136.49	7.2	6	Multimerin 1 OS=Felis catus OX=9685 GN=MMRN1 PE=4 SV=3	None
tr|A0A2I2U4E5|A0A2I2U4E5_FELCA	1.32664	0.60272	86	PQSWLLVGAPQALALPGQQAN[1]R	21	PQSWLLVGAPQALALPGQQANR	tr|A0A2I2U4E5|A0A2I2U4E5_FELCA;tr|M3X2Y9|M3X2Y9_FELCA;tr|M3WJT5|M3WJT5_FELCA	1.9e-38	154.55	2	-0.55998	2.30353e+08	4.23526e+08	2.3632e+08	1.24647e+08	0	3.22697e+08	123.68	4.3	2	Integrin subunit alpha 7 OS=Felis catus OX=9685 GN=ITGA7 PE=3 SV=1	None
tr|M3VX40|M3VX40_FELCA	1.08684	0.731957	485	TIN[1]QTIGR	3	TINQTIGR	tr|M3VX40|M3VX40_FELCA	0.00195325	131.06	2	1.2248	4.17082e+08	2.36901e+08	2.5941e+08	3.03659e+08	2.17254e+08	3.19499e+08	67.082	4.7	3	Solute carrier family 15 member 4 OS=Felis catus OX=9685 GN=SLC15A4 PE=3 SV=3	None
tr|M3VXN4|M3VXN4_FELCA	0.865841	0.734767	618	LEN[1]WTDASR	3	LENWTDASR	tr|M3VXN4|M3VXN4_FELCA	2.99e-05	144.77	2	0.66424	1.68243e+09	6.75833e+08	2.39983e+09	2.56345e+09	9.9744e+08	1.93445e+09	98.287	27.9	16	Prostaglandin F2 receptor inhibitor OS=Felis catus OX=9685 GN=PTGFRN PE=4 SV=3	None
tr|A0A2I2UY42|A0A2I2UY42_FELCA	0.856988	0.637627	171	LAVTN[1]TTMTGTVLK	5	LAVTNTTMTGTVLK	tr|A0A2I2UY42|A0A2I2UY42_FELCA;tr|M3W8F6|M3W8F6_FELCA;tr|A0A337SAK7|A0A337SAK7_FELCA;tr|A0A337SH01|A0A337SH01_FELCA	2.52e-05	98.582	2	0.84826	1.43783e+10	9.68519e+09	4.70616e+09	1.19994e+10	1.2682e+10	8.88925e+09	80.755	37.7	17	Stromal interaction molecule 1 OS=Felis catus OX=9685 GN=STIM1 PE=4 SV=1	None
tr|A0A2I2USG0|A0A2I2USG0_FELCA	1.3783	0.451254	656	LHLSIN[1]VTNTR	6	LHLSINVTNTR	tr|A0A2I2USG0|A0A2I2USG0_FELCA;tr|M3W2E9|M3W2E9_FELCA;tr|A0A2I2UNY4|A0A2I2UNY4_FELCA	2.01e-09	147.74	3	-0.57313	3.84525e+08	8.16097e+08	8.50408e+08	1.88282e+08	5.35507e+08	7.64299e+08	116.8	33	24	Integrin subunit alpha 3 OS=Felis catus OX=9685 GN=ITGA3 PE=3 SV=1	None
tr|A0A337S1P2|A0A337S1P2_FELCA	1.26102	0.674999	186	LQSLPPGLLAN[1]VTSLR	11	LQSLPPGLLANVTSLR	tr|A0A337S1P2|A0A337S1P2_FELCA	4.56e-09	104.2	3	-0.47896	4.59169e+08	1.05192e+09	1.59596e+09	1.28715e+09	1.52512e+08	1.02426e+09	38.119	16.2	3	Leucine rich alpha-2-glycoprotein 1 OS=Felis catus OX=9685 GN=LRG1 PE=4 SV=1	None
tr|M3WXS7|M3WXS7_FELCA	1.88299	0.139521	1106	LN[1]N[1]TLSSQISR	2	LNNTLSSQISR	tr|M3WXS7|M3WXS7_FELCA	1.1e-14	169.52	2	-1.3807	2.53527e+10	3.22818e+10	2.01826e+10	7.46474e+09	9.52855e+09	2.43331e+10	177.64	29	34	Laminin subunit gamma 1 OS=Felis catus OX=9685 GN=LAMC1 PE=4 SV=3	None
tr|M3WKW4|M3WKW4_FELCA	3.15857	0.158165	150	VVPTPNN[0.997]GSTELVALHR	7	VVPTPNNGSTELVALHR	tr|M3WKW4|M3WKW4_FELCA	2.33e-19	142.91	2	0.094158	7.62231e+09	5.64719e+09	2.09116e+09	1.92005e+09	2.00171e+09	9.4141e+08	132.72	14.8	11	Cation-transporting ATPase OS=Felis catus OX=9685 GN=ATP13A1 PE=3 SV=3	None
sp|O46432|MA2B1_FELCA	1.06504	NA	649	QAFYWYN[0.759]ASVGNN[0.834]LSTQVSGAYIFRPNQEK	13	QAFYWYNASVGNNLSTQVSGAYIFRPNQEK	sp|O46432|MA2B1_FELCA;tr|A0A2I2UJS0|A0A2I2UJS0_FELCA	3.71e-25	115.06	3	1.3936	0	0	2.50552e+08	2.75056e+08	0	1.95446e+08	113.23	34.7	1	Lysosomal alpha-mannosidase OS=Felis catus OX=9685 GN=MAN2B1 PE=2 SV=1	None
tr|A0A2I2U6N9|A0A2I2U6N9_FELCA	1.00956	0.966653	327	IQPIILVADEGWTIVLN[1]K	17	IQPIILVADEGWTIVLNK	tr|A0A2I2U6N9|A0A2I2U6N9_FELCA	8.2e-15	110.74	2	0.44256	3.37429e+08	4.37422e+08	4.46018e+08	5.48095e+08	3.74736e+08	2.8648e+08	51.419	41.5	10	Ectonucleotide pyrophosphatase/phosphodiesterase 4 OS=Felis catus OX=9685 GN=ENPP4 PE=4 SV=1	None
tr|A0A2I2UPW3|A0A2I2UPW3_FELCA	6.45394	NA	9	YLRPPN[1]TSLFVR	6	YLRPPNTSLFVR	tr|A0A2I2UPW3|A0A2I2UPW3_FELCA;tr|A0A337S120|A0A337S120_FELCA;tr|A0A337SHH1|A0A337SHH1_FELCA;tr|A0A337SHS5|A0A337SHS5_FELCA	4.44e-16	160.22	3	2.6042	8.97071e+08	7.11128e+08	0	0	1.2459e+08	0	20.117	14.5	3	Serine and arginine rich splicing factor 10 OS=Felis catus OX=9685 GN=SRSF10 PE=4 SV=2	None
tr|A0A337SCV6|A0A337SCV6_FELCA	2.32837	0.371399	276	AAATLEAVYN[1]R	10	AAATLEAVYNR	tr|A0A337SCV6|A0A337SCV6_FELCA	1.18e-05	129.89	2	-0.14472	2.38772e+09	1.03198e+09	0	1.00077e+09	8.91103e+08	3.11194e+08	31.271	22.7	5	Glycolipid transfer protein domain containing 2 OS=Felis catus OX=9685 GN=GLTPD2 PE=4 SV=1	None
tr|A0A337SQ35|A0A337SQ35_FELCA	1.67597	0.105697	950	GLVMNYPHITN[1]LTNLGQSSEYR	11	GLVMNYPHITNLTNLGQSSEYR	tr|A0A337SQ35|A0A337SQ35_FELCA;tr|A0A337SN31|A0A337SN31_FELCA;tr|M3WNV5|M3WNV5_FELCA	2.59e-92	200.29	3	0.72166	3.7081e+08	4.76429e+08	6.3662e+08	2.56521e+08	2.46456e+08	3.82396e+08	148.98	30.5	25	Carboxypeptidase D OS=Felis catus OX=9685 GN=CPD PE=4 SV=1	None
tr|M3W2B8|M3W2B8_FELCA	0.451431	0.29742	328	VSDEN[1]SSDADWVTR	5	VSDENSSDADWVTR	tr|M3W2B8|M3W2B8_FELCA	1.53e-25	162.37	2	-0.57594	1.71645e+09	1.86017e+09	3.30879e+09	4.16602e+09	2.15793e+09	8.92846e+09	86.154	20.3	11	Uncharacterized protein OS=Felis catus OX=9685 GN=CFB PE=3 SV=3	None
tr|M3X665|M3X665_FELCA	1.01374	NA	575	GLPSLTSVSWN[1]ISVPSGQVACLTFLK	11	GLPSLTSVSWNISVPSGQVACLTFLK	tr|M3X665|M3X665_FELCA	2.15e-06	69.845	2	1.4492	0	0	2.05735e+08	0	2.02947e+08	0	91.701	26.4	14	CUB domain containing protein 1 OS=Felis catus OX=9685 GN=CDCP1 PE=4 SV=3	None
tr|A0A337S358|A0A337S358_FELCA	0.622563	NA	368	GGAATASSTPTPTPSSN[1]STSR	17	GGAATASSTPTPTPSSNSTSR	tr|A0A337S358|A0A337S358_FELCA;tr|M3X6E7|M3X6E7_FELCA	3.73e-09	96.55	2	-0.082251	1.77661e+08	0	0	0	2.8537e+08	0	45.227	27.6	5	Nucleolar protein 4 like OS=Felis catus OX=9685 GN=NOL4L PE=4 SV=1	None
tr|M3WX58|M3WX58_FELCA	0.896517	0.80895	124	N[1]LTACPDR	1	NLTACPDR	tr|M3WX58|M3WX58_FELCA	2.7e-56	179.58	2	-1.6156	1.7975e+09	1.36905e+09	9.92973e+08	6.39233e+08	1.45072e+09	2.54969e+09	31.729	39.3	8	Sodium/potassium-transporting ATPase subunit beta OS=Felis catus OX=9685 GN=ATP1B3 PE=3 SV=2	None
tr|M3VY95|M3VY95_FELCA	0.513325	0.0473428	523	TAN[1]HSAPSLENSVQPGK	3	TANHSAPSLENSVQPGK	tr|M3VY95|M3VY95_FELCA	1.98e-08	103.01	3	-0.93865	4.47732e+08	2.51503e+08	2.69805e+08	5.83036e+08	5.12634e+08	7.92099e+08	70.357	10.3	5	Gamma-glutamyltransferase 7 OS=Felis catus OX=9685 GN=GGT7 PE=4 SV=1	None
tr|M3WGA4|M3WGA4_FELCA	1.30222	0.647641	43	N[1]ATWSGAFFGR	1	NATWSGAFFGR	tr|M3WGA4|M3WGA4_FELCA	0.00046056	99.283	2	0.69176	2.39498e+08	2.02665e+08	2.94607e+07	1.22849e+08	1.73156e+08	6.61641e+07	41.361	19.5	6	ST6 N-acetylgalactosaminide alpha-2,6-sialyltransferase 2 OS=Felis catus OX=9685 GN=ST6GALNAC2 PE=3 SV=3	None
tr|A0A337SD37|A0A337SD37_FELCA	0.878949	0.64931	176	VVHAVEVALTAFN[1]TQSN[1]GSYFQLVEVSR	17	VVHAVEVALTAFNTQSNGSYFQLVEVSR	tr|A0A337SD37|A0A337SD37_FELCA	1.86e-75	178.69	3	2.2637	2.34503e+08	1.55043e+08	0	2.52213e+08	0	1.90982e+08	37.724	53	11	Alpha 2-HS glycoprotein OS=Felis catus OX=9685 GN=AHSG PE=4 SV=1	None
tr|M3VZL2|M3VZL2_FELCA	0.392987	0.205184	331	TITVSEPVSQPSIN[1]ISN[1]TTATEHK	17	TITVSEPVSQPSINISNTTATEHK	tr|M3VZL2|M3VZL2_FELCA;tr|A0A2I2UVF1|A0A2I2UVF1_FELCA;tr|A0A337S2C9|A0A337S2C9_FELCA;tr|A0A337S6F2|A0A337S6F2_FELCA	3.61e-54	168.68	2	1.7066	2.89431e+09	2.94915e+09	1.89581e+09	8.48137e+09	2.23634e+09	8.97572e+09	49.734	30.3	6	Uncharacterized protein OS=Felis catus OX=9685 GN=LOC101086271 PE=4 SV=3	None
tr|M3W1I4|M3W1I4_FELCA	1.67104	0.125731	1037	LASSEGFQKPN[1]ASLSHLESQNR	11	LASSEGFQKPNASLSHLESQNR	tr|M3W1I4|M3W1I4_FELCA	1.97e-14	111.66	3	0.97023	1.02786e+09	1.63782e+09	1.89088e+09	1.18549e+09	6.6881e+08	8.72486e+08	136.23	25.9	25	Uncharacterized protein OS=Felis catus OX=9685 GN=CGN PE=4 SV=1	None
tr|M3X9Q7|M3X9Q7_FELCA	1.49076	0.541265	309	TN[1]GTIHFGVK	2	TNGTIHFGVK	tr|M3X9Q7|M3X9Q7_FELCA	0.000147071	123.01	3	0.65085	3.45233e+09	3.69865e+09	4.97838e+08	2.16123e+09	3.39854e+08	2.62972e+09	192.37	16.8	22	Sterile alpha motif domain containing 9 like OS=Felis catus OX=9685 GN=SAMD9L PE=4 SV=2	None
tr|A0A337SI29|A0A337SI29_FELCA	1.85385	0.271792	213	ITSN[1]ATSDLNIK	4	ITSNATSDLNIK	tr|A0A337SI29|A0A337SI29_FELCA;tr|M3X236|M3X236_FELCA	4.11e-11	150.14	2	0.85203	1.74859e+09	2.39345e+09	6.9295e+08	8.03792e+08	7.97226e+08	1.00707e+09	34.992	28.1	5	Sarcoglycan beta OS=Felis catus OX=9685 GN=SGCB PE=4 SV=1	None
tr|M3VUU5|M3VUU5_FELCA	0.861066	0.636359	69	DGAGPIN[1]SSAGAVGR	7	DGAGPINSSAGAVGR	tr|M3VUU5|M3VUU5_FELCA	2.14e-07	113.1	2	-0.77392	5.02485e+09	5.86066e+09	3.9836e+09	7.51409e+09	6.76189e+09	2.99229e+09	39.513	18.9	4	Deoxyribonuclease 2, lysosomal OS=Felis catus OX=9685 GN=DNASE2 PE=4 SV=2	None
tr|M3WMT2|M3WMT2_FELCA	1.44837	0.220621	106	N[1]YTADYDK	1	NYTADYDK	tr|M3WMT2|M3WMT2_FELCA;tr|A0A337SC53|A0A337SC53_FELCA;tr|M3WVS2|M3WVS2_FELCA	0.00214456	128	2	-0.51751	5.32618e+09	4.88841e+09	6.91688e+09	5.92653e+09	3.17032e+09	2.73128e+09	37.606	11.9	3	ER lipid raft associated 2 OS=Felis catus OX=9685 GN=ERLIN2 PE=4 SV=2	None
tr|A0A337S580|A0A337S580_FELCA	1.22337	0.050022	249	GHCVVVNN[0.945]HSFTSLSDR	8	GHCVVVNNHSFTSLSDR	tr|A0A337S580|A0A337S580_FELCA;tr|M3W2Q5|M3W2Q5_FELCA;tr|A0A337SBS0|A0A337SBS0_FELCA	8.15e-08	100.58	3	3.0412	3.45973e+08	3.60106e+08	0	2.86357e+08	2.90802e+08	0	55.134	24.5	7	Caspase 10 OS=Felis catus OX=9685 GN=CASP10 PE=3 SV=1	None
tr|M3W292|M3W292_FELCA	1.40583	0.035612	1542	MEMPSTPEQLQN[1]LTEDIR	12	MEMPSTPEQLQNLTEDIR	tr|M3W292|M3W292_FELCA	4.35e-59	194.37	2	0.82169	2.79154e+09	2.94053e+09	2.3169e+09	1.75098e+09	2.08021e+09	1.89423e+09	197.29	26.6	30	Laminin subunit beta 1 OS=Felis catus OX=9685 GN=LAMB1 PE=4 SV=1	None
tr|M3W2D0|M3W2D0_FELCA	2.24402	0.0335445	133	TVTVSDLSTATYN[1]GSACGEDQN[1]GPK	13	TVTVSDLSTATYNGSACGEDQNGPK	tr|M3W2D0|M3W2D0_FELCA;tr|A0A337STH0|A0A337STH0_FELCA;tr|M3X6R8|M3X6R8_FELCA	6.65e-159	252.75	2	-0.71305	8.53685e+09	9.17145e+09	8.59296e+09	4.43985e+09	2.01265e+09	5.26809e+09	51.494	24.1	7	Lysosomal associated membrane protein 2 OS=Felis catus OX=9685 GN=LAMP2 PE=3 SV=2	Up
tr|A0A2I2UQ66|A0A2I2UQ66_FELCA	2.18006	0.115544	201	N[1]ATTEYSGTYSCTVTNR	1	NATTEYSGTYSCTVTNR	tr|A0A2I2UQ66|A0A2I2UQ66_FELCA;tr|A0A337S2K2|A0A337S2K2_FELCA	9.64e-42	179.14	2	0.21246	4.23349e+09	3.94878e+09	5.53147e+09	2.1238e+09	3.81424e+09	3.52488e+08	38.969	27	6	Uncharacterized protein OS=Felis catus OX=9685 GN=CXADR PE=4 SV=2	None
tr|M3VUR6|M3VUR6_FELCA	0.776146	NA	388	MLVANIDLGPTILDIAGYNPN[0.82]K	21	MLVANIDLGPTILDIAGYNPNK	tr|M3VUR6|M3VUR6_FELCA;tr|A0A337SCN9|A0A337SCN9_FELCA	6.43e-14	106.86	2	-0.65047	0	0	1.26808e+08	1.63381e+08	0	0	62.154	26	8	N-acetylglucosamine-6-sulfatase OS=Felis catus OX=9685 GN=GNS PE=3 SV=1	None
tr|M3WGE1|M3WGE1_FELCA	0.913478	0.641854	2407	SDSGN[1]YTCVVR	5	SDSGNYTCVVR	tr|M3WGE1|M3WGE1_FELCA	4.17e-06	134.3	2	0.21746	1.11826e+09	1.27572e+09	6.85203e+08	1.16927e+09	0	1.07795e+09	309.68	13.8	25	Matrix remodeling associated 5 OS=Felis catus OX=9685 GN=MXRA5 PE=4 SV=3	None
tr|M3WXS7|M3WXS7_FELCA	1.08846	0.776976	1394	RIPAIN[1]QTIIEAN[1]EK	6	RIPAINQTIIEANEK	tr|M3WXS7|M3WXS7_FELCA	1.54e-113	256.35	2	-3.2109	5.25632e+09	6.87794e+09	3.10509e+09	5.0946e+09	3.1183e+09	5.78792e+09	177.64	29	34	Laminin subunit gamma 1 OS=Felis catus OX=9685 GN=LAMC1 PE=4 SV=3	None
tr|M3W369|M3W369_FELCA	0.865962	0.503444	13	KVVVCDN[1]GTGFVK	7	KVVVCDNGTGFVK	tr|M3W369|M3W369_FELCA;tr|A0A2I2UP96|A0A2I2UP96_FELCA	4.03e-46	209.79	3	0.069916	7.54406e+09	6.79624e+09	4.10893e+09	6.45564e+09	8.59329e+09	6.25596e+09	44.76	26.6	9	ARP2 actin related protein 2 homolog OS=Felis catus OX=9685 GN=ACTR2 PE=3 SV=2	None
tr|M3WRI0|M3WRI0_FELCA	1.22515	NA	80	VN[1]DSGIYTCIIR	2	VNDSGIYTCIIR	tr|M3WRI0|M3WRI0_FELCA	5.79e-05	110.38	2	-1.0931	4.42185e+08	0	0	0	0	3.60924e+08	63.641	4	2	Interleukin 1 receptor like 1 OS=Felis catus OX=9685 GN=IL1RL1 PE=4 SV=3	None
tr|M3W9W5|M3W9W5_FELCA	0.812933	NA	979	MHN[1]LTNLSPHLR	3	MHNLTNLSPHLR	tr|M3W9W5|M3W9W5_FELCA;tr|A0A2I2U6T7|A0A2I2U6T7_FELCA;tr|A0A2I2UZB1|A0A2I2UZB1_FELCA	2.53e-12	136.38	3	0.93996	8.51658e+08	0	0	0	0	1.04764e+09	139.93	24.6	19	L1 cell adhesion molecule OS=Felis catus OX=9685 GN=L1CAM PE=4 SV=3	None
tr|A0A337SHB3|A0A337SHB3_FELCA	3.26761	0.0920789	593	IFMNTCNPASLTQQWLFEHTN[1]STVLEK	21	IFMNTCNPASLTQQWLFEHTNSTVLEK	tr|A0A337SHB3|A0A337SHB3_FELCA;tr|M3WLQ4|M3WLQ4_FELCA	3.55e-37	136.71	3	-1.8095	1.28322e+09	1.298e+09	5.63163e+08	2.8217e+08	0	3.59356e+08	68.938	31	12	Polypeptide N-acetylgalactosaminyltransferase OS=Felis catus OX=9685 GN=GALNT10 PE=3 SV=1	None
tr|M3WNU0|M3WNU0_FELCA	1.16042	NA	65	PTLLN[1]DTGN[1]YTCMLR	9	PTLLNDTGNYTCMLR	tr|M3WNU0|M3WNU0_FELCA;tr|A0A2I2UAJ3|A0A2I2UAJ3_FELCA;tr|A0A2I2UA72|A0A2I2UA72_FELCA	0.00311608	64.52	2	0.3854	8.53545e+07	0	0	7.35546e+07	0	0	72.87	5.2	2	Interleukin 1 receptor accessory protein OS=Felis catus OX=9685 GN=IL1RAP PE=4 SV=3	None
tr|M3WRI9|M3WRI9_FELCA	0.883178	0.736792	155	GHITAGSN[1]QTMVVSGAAGACGSLAGQIGHLMGCSR	8	GHITAGSNQTMVVSGAAGACGSLAGQIGHLMGCSR	tr|M3WRI9|M3WRI9_FELCA	3.64e-09	67.309	4	3.7192	1.70653e+08	4.48912e+08	2.1861e+08	0	2.65102e+08	3.67595e+08	38.475	17.7	2	Uncharacterized protein OS=Felis catus OX=9685 GN=PTGR2 PE=4 SV=2	None
tr|M3XC31|M3XC31_FELCA	0.291868	NA	419	NQELEAVQIIN[1]YTVPQN[1]GIFK	11	NQELEAVQIINYTVPQNGIFK	tr|M3XC31|M3XC31_FELCA;tr|A0A337SB54|A0A337SB54_FELCA	3.75e-33	130.89	2	3.7894	0	0	6.4773e+07	2.21926e+08	0	0	161.74	14.8	14	CD109 molecule OS=Felis catus OX=9685 GN=CD109 PE=4 SV=3	None
tr|M3X441|M3X441_FELCA	3.10388	0.173546	232	GYLTSFEMFN[1]STYK	10	GYLTSFEMFNSTYK	tr|M3X441|M3X441_FELCA	2.91e-14	143.98	2	0.050625	2.04747e+09	1.33291e+09	4.16646e+09	6.0167e+08	1.67843e+09	1.51326e+08	47.666	17.5	5	Ectonucleoside triphosphate diphosphohydrolase 5 OS=Felis catus OX=9685 GN=ENTPD5 PE=3 SV=3	None
tr|A0A337SSQ8|A0A337SSQ8_FELCA	0.488275	0.247644	184	EIHSNVLEITVNPQN[1]YSK	15	EIHSNVLEITVNPQNYSK	tr|A0A337SSQ8|A0A337SSQ8_FELCA	3.27e-135	261.31	3	0.44059	4.02389e+09	3.44629e+09	3.20658e+09	4.97842e+09	1.19192e+10	4.96862e+09	27.16	35.7	7	Uncharacterized protein OS=Felis catus OX=9685 GN=CD48 PE=4 SV=1	None
tr|Q0QEY3|Q0QEY3_FELCA	0.975204	NA	239	CHTIMN[1]CTR	6	CHTIMNCTR	tr|Q0QEY3|Q0QEY3_FELCA;tr|A0A2I2U7F5|A0A2I2U7F5_FELCA	0.012095	72.607	2	-2.6993	2.6639e+08	0	1.95376e+08	0	2.36753e+08	0	28.778	26.9	5	Succinate dehydrogenase [ubiquinone] iron-sulfur subunit, mitochondrial (Fragment) OS=Felis catus OX=9685 GN=SDHB PE=2 SV=1	None
tr|A0A2I2UR06|A0A2I2UR06_FELCA	3.5326	0.265689	106	SNLDPGNVDSLFYAAQSSQALSGCEISISN[1]ETK	30	SNLDPGNVDSLFYAAQSSQALSGCEISISNETK	tr|A0A2I2UR06|A0A2I2UR06_FELCA;tr|M3WG13|M3WG13_FELCA;tr|A0A337SS26|A0A337SS26_FELCA	3.05e-49	131.4	3	0.37676	3.80382e+09	9.76624e+08	1.08335e+09	1.12281e+09	3.44227e+08	1.92872e+08	69.021	34.1	11	Ribophorin II OS=Felis catus OX=9685 GN=RPN2 PE=4 SV=1	None
tr|A0A2I2URY5|A0A2I2URY5_FELCA	2.45943	0.237494	504	GLTFTLRPGQMTALVGPN[1]GSGK	18	GLTFTLRPGQMTALVGPNGSGK	tr|A0A2I2URY5|A0A2I2URY5_FELCA;tr|A0A337S4K5|A0A337S4K5_FELCA	1.12e-28	137.64	3	0.38327	4.20526e+09	3.3257e+09	8.81335e+08	6.54469e+08	1.62582e+09	0	79.087	16.1	1	Uncharacterized protein OS=Felis catus OX=9685 GN=LOC101089770 PE=4 SV=1	None
tr|M3VUH2|M3VUH2_FELCA	1.04047	0.965607	414	LLEGEESRLESGMQN[1]MSIHTK	15	LLEGEESRLESGMQNMSIHTK	tr|M3VUH2|M3VUH2_FELCA;CON__P05787;CON__REFSEQ:XP_092267	2.15e-36	197.36	2	-0.9686	7.71802e+08	1.35663e+08	0	5.11519e+08	1.82098e+08	6.14636e+08	54.285	63.2	39	Keratin 8 OS=Felis catus OX=9685 GN=KRT8 PE=3 SV=2	None
tr|A0A2I2UTN2|A0A2I2UTN2_FELCA	1.42745	0.561667	312	LLQVVYLHTN[1]N[1]ITK	11	LLQVVYLHTNNITK	tr|A0A2I2UTN2|A0A2I2UTN2_FELCA	1.52e-32	175.15	2	-0.044834	2.06627e+09	1.17388e+10	8.78933e+09	1.30273e+09	6.18903e+09	8.33675e+09	41.614	28.5	7	Biglycan OS=Felis catus OX=9685 GN=BGN PE=3 SV=1	None
tr|M3VX87|M3VX87_FELCA	0.707273	0.649683	222	YKPQDSAAN[1]DTGFFDIPQQEK	9	YKPQDSAANDTGFFDIPQQEK	tr|M3VX87|M3VX87_FELCA	3.47e-76	189.19	3	0.52225	1.48687e+09	1.20434e+09	2.35179e+09	1.96178e+09	3.70133e+08	4.79829e+09	37.263	10.8	2	Uncharacterized protein OS=Felis catus OX=9685 GN=LOC101087880 PE=3 SV=3	None
tr|M3XCZ2|M3XCZ2_FELCA	0.621463	0.250947	3638	QITQEMLN[1]HTVAVR	8	QITQEMLNHTVAVR	tr|M3XCZ2|M3XCZ2_FELCA	4.64e-10	127.02	2	-0.12426	3.51975e+08	1.17748e+08	1.60647e+08	4.48124e+08	2.3314e+08	3.33068e+08	505.65	21.8	60	FAT atypical cadherin 1 OS=Felis catus OX=9685 GN=FAT1 PE=4 SV=2	None
tr|M3X4Z2|M3X4Z2_FELCA	1.36917	0.328194	1082	KFDVN[1]TSAVQVLIEHIGNLDR	5	KFDVNTSAVQVLIEHIGNLDR	tr|M3X4Z2|M3X4Z2_FELCA	1.78e-230	296.17	4	-0.28153	1.75446e+09	2.44202e+09	2.07404e+09	1.30287e+09	2.36489e+09	9.12051e+08	192.06	40	41	Clathrin heavy chain OS=Felis catus OX=9685 GN=CLTC PE=3 SV=3	None
tr|A0A337RZN4|A0A337RZN4_FELCA	1.30092	0.537518	133	VGSTN[1]VSTLVNVHFAPR	5	VGSTNVSTLVNVHFAPR	tr|A0A337RZN4|A0A337RZN4_FELCA;tr|A0A337SMK3|A0A337SMK3_FELCA;tr|M3VX64|M3VX64_FELCA;tr|A0A337S5Y7|A0A337S5Y7_FELCA	4.32e-09	104.21	3	1.2471	5.3192e+08	6.28086e+08	2.81083e+08	2.52869e+08	0	4.85626e+08	65.339	14.7	5	Kirre like nephrin family adhesion molecule 1 OS=Felis catus OX=9685 GN=KIRREL1 PE=4 SV=1	None
tr|A0A2I2UID1|A0A2I2UID1_FELCA	0.832655	0.855305	995	IASHYYITN[1]DTVQTYNQLLKPTLSEIELFR	9	IASHYYITNDTVQTYNQLLKPTLSEIELFR	tr|A0A2I2UID1|A0A2I2UID1_FELCA;tr|M3WDR6|M3WDR6_FELCA	3.72e-25	110.9	4	1.3685	6.20139e+08	3.71649e+08	5.37347e+07	0	7.05912e+08	1.31187e+08	244.52	24.7	38	Small nuclear ribonucleoprotein U5 subunit 200 OS=Felis catus OX=9685 GN=SNRNP200 PE=4 SV=1	None
tr|A0A2I2UHF2|A0A2I2UHF2_FELCA	0.898863	0.797034	56	N[1]ESCSEHYTTDFIYHLYSEEGK	1	NESCSEHYTTDFIYHLYSEEGK	tr|A0A2I2UHF2|A0A2I2UHF2_FELCA	7.52e-21	122.39	3	-0.099022	1.38159e+09	1.50539e+09	3.8871e+08	8.85433e+08	1.75086e+09	1.00797e+09	23.632	36.5	6	Uncharacterized protein OS=Felis catus OX=9685 GN=LOC101097072 PE=4 SV=2	None
tr|M3VW30|M3VW30_FELCA	1.29294	0.575368	515	VFGSQN[1]LTTVK	6	VFGSQNLTTVK	tr|M3VW30|M3VW30_FELCA;tr|A0A337S862|A0A337S862_FELCA;tr|A0A337SEZ3|A0A337SEZ3_FELCA	0.000110219	115	2	0.025739	8.17215e+10	6.0891e+10	3.94553e+10	7.29765e+10	5.70056e+10	1.08343e+10	111.61	43.8	31	Hypoxia up-regulated 1 OS=Felis catus OX=9685 GN=HYOU1 PE=3 SV=1	None
tr|M3W981|M3W981_FELCA	0.618296	0.314221	470	VFITN[1]DTGQPLIGK	5	VFITNDTGQPLIGK	tr|M3W981|M3W981_FELCA	2.04e-05	99.668	2	-0.69093	8.6619e+08	2.00835e+09	1.68784e+09	3.63416e+09	1.22925e+09	2.51555e+09	105.73	17.9	11	Glucosidase alpha, acid OS=Felis catus OX=9685 GN=GAA PE=3 SV=3	None
tr|M3VU91|M3VU91_FELCA	3.52523	0.26486	3662	TCPLDEFQCN[0.894]NTLCKPLAWK	10	TCPLDEFQCNNTLCKPLAWK	tr|M3VU91|M3VU91_FELCA;tr|M3X7K5|M3X7K5_FELCA	3.39e-34	154.74	2	0.044427	4.04995e+09	2.85745e+09	2.61866e+08	7.11082e+08	4.79443e+08	8.43177e+08	504.66	24.5	71	LDL receptor related protein 1 OS=Felis catus OX=9685 GN=LRP1 PE=4 SV=3	None
tr|A0A2I2UXR9|A0A2I2UXR9_FELCA	1.83418	0.414825	447	IWVN[1]VSDGVTPLIGEVWPGK	4	IWVNVSDGVTPLIGEVWPGK	tr|A0A2I2UXR9|A0A2I2UXR9_FELCA	7.06e-26	140.84	2	-0.30885	4.32117e+08	4.82462e+08	1.53555e+09	1.95502e+08	5.53478e+08	5.86835e+08	206.63	27.1	32	Maltase-glucoamylase OS=Felis catus OX=9685 GN=MGAM PE=4 SV=1	None
tr|M3WLG5|M3WLG5_FELCA	1.59517	0.563881	499	FIN[1]SFDDSFN[1]ITMDGK	10	FINSFDDSFNITMDGK	tr|M3WLG5|M3WLG5_FELCA	2.61e-23	149	2	0.16686	1.59503e+09	3.92231e+09	6.77156e+09	8.30935e+08	4.30493e+09	0	79.047	18	7	Solute carrier family 15 member 1 OS=Felis catus OX=9685 GN=SLC15A1 PE=3 SV=3	None
tr|M3WI95|M3WI95_FELCA	1.6118	0.317729	257	N[1]ETYQLFLTHSSK	1	NETYQLFLTHSSK	tr|M3WI95|M3WI95_FELCA	1.17e-35	190.27	2	0.35678	3.56942e+09	3.3625e+09	0	1.27284e+09	1.03682e+09	4.14143e+09	61.892	14.8	7	Complement C9 OS=Felis catus OX=9685 GN=C9 PE=4 SV=3	None
tr|A0A2I2V027|A0A2I2V027_FELCA	1.16912	0.376701	88	HPDAVAWAN[1]LTN[1]AIR	9	HPDAVAWANLTNAIR	tr|A0A2I2V027|A0A2I2V027_FELCA;tr|A0A2I2UDS4|A0A2I2UDS4_FELCA	9.56e-20	149.82	2	3.8053	9.41366e+08	1.41859e+09	1.40656e+09	1.04738e+09	1.2149e+09	9.59408e+08	62.082	13.8	6	Phospholipase B-like OS=Felis catus OX=9685 GN=PLBD2 PE=3 SV=2	None
tr|M3WIR6|M3WIR6_FELCA	0.203009	0.132986	133	VFN[1]GSGKPIDR	3	VFNGSGKPIDR	tr|M3WIR6|M3WIR6_FELCA;tr|A0A2I2V4V3|A0A2I2V4V3_FELCA	3.14e-05	138.45	2	0.69393	1.44083e+09	1.178e+09	8.31732e+08	7.80244e+09	1.99052e+09	7.2041e+09	56.594	20.4	8	ATPase H+ transporting V1 subunit B2 OS=Felis catus OX=9685 GN=ATP6V1B2 PE=3 SV=3	None
tr|M3X1B4|M3X1B4_FELCA	0.938115	0.934799	292	FDEVYEALVHSHPN[1]LTVYK	14	FDEVYEALVHSHPNLTVYK	tr|M3X1B4|M3X1B4_FELCA	5.07e-08	95.409	3	0.078029	8.28254e+07	7.07206e+07	1.64329e+08	4.70092e+07	1.78887e+08	0	54.742	20.8	4	Ectonucleotide pyrophosphatase/phosphodiesterase 5 (putative) OS=Felis catus OX=9685 GN=ENPP5 PE=4 SV=1	None
tr|A0A2I2UWE2|A0A2I2UWE2_FELCA	1.39647	0.634384	334	N[1]SSIIMEDGLVQDEFSESVK	1	NSSIIMEDGLVQDEFSESVK	tr|A0A2I2UWE2|A0A2I2UWE2_FELCA;tr|M3W377|M3W377_FELCA	1.21e-45	164.94	2	0.8783	6.18623e+08	1.40389e+08	1.96193e+08	3.84221e+08	1.94175e+08	1.05618e+08	117.26	43.4	25	Leucyl and cystinyl aminopeptidase OS=Felis catus OX=9685 GN=LNPEP PE=4 SV=1	None
tr|M3WX19|M3WX19_FELCA	2.07479	NA	176	TLFSVIN[0.92]NSHNK	7	TLFSVINNSHNK	tr|M3WX19|M3WX19_FELCA	3.49e-06	120.03	3	-1.0133	4.27157e+08	0	0	2.0588e+08	0	0	150.82	23.3	23	PDS5 cohesin associated factor A OS=Felis catus OX=9685 GN=PDS5A PE=4 SV=3	None
tr|M3WAN5|M3WAN5_FELCA	1.53936	0.0362185	432	MYSEGSDIVPQSN[1]ETALHYFK	13	MYSEGSDIVPQSNETALHYFK	tr|M3WAN5|M3WAN5_FELCA;tr|A0A2I2UX10|A0A2I2UX10_FELCA	6.66e-38	151.96	3	0.90905	1.45683e+10	1.24003e+10	1.08413e+10	9.96685e+09	7.4293e+09	7.1659e+09	88.799	27.3	13	SEL1L, ERAD E3 ligase adaptor subunit OS=Felis catus OX=9685 GN=SEL1L PE=4 SV=1	None
tr|M3WLC0|M3WLC0_FELCA	2.56227	0.214522	296	DVENLTDASLLLAEWQN[1]ITK	17	DVENLTDASLLLAEWQNITK	tr|M3WLC0|M3WLC0_FELCA	1.69e-55	176.67	2	0.77816	1.64666e+08	7.45704e+08	6.67007e+08	1.13163e+08	2.97703e+08	2.04751e+08	61.145	34.4	12	Solute carrier family 3 member 2 OS=Felis catus OX=9685 GN=SLC3A2 PE=4 SV=3	None
tr|M3VU18|M3VU18_FELCA	1.69208	0.496138	602	SETGGITLN[1]SSNPAGNVFLK	9	SETGGITLNSSNPAGNVFLK	tr|M3VU18|M3VU18_FELCA	1.5e-129	248.13	2	-0.29231	4.56577e+09	5.49594e+10	8.06269e+10	1.83566e+10	4.75539e+10	1.69178e+10	109.48	36.1	26	Aminopeptidase OS=Felis catus OX=9685 GN=ENPEP PE=3 SV=1	None
tr|M3WXS7|M3WXS7_FELCA	2.17965	0.256073	1021	CDQCEENYFYN[1]R	11	CDQCEENYFYNR	tr|M3WXS7|M3WXS7_FELCA	2.57e-31	194.96	2	-0.13509	2.8088e+09	1.92763e+09	6.55837e+08	7.00133e+08	5.85123e+08	1.18865e+09	177.64	29	34	Laminin subunit gamma 1 OS=Felis catus OX=9685 GN=LAMC1 PE=4 SV=3	None
tr|M3VX35|M3VX35_FELCA	18.9411	0.0290838	330	LTLQIHN[1]ATTSDN[1]GQYR	7	LTLQIHNATTSDNGQYR	tr|M3VX35|M3VX35_FELCA	4.29e-90	235.4	3	-1.1691	3.38281e+10	4.16199e+10	5.91106e+10	3.09912e+09	2.647e+09	1.35792e+09	54.005	40.7	10	Butyrophilin like 2 OS=Felis catus OX=9685 GN=BTNL2 PE=4 SV=3	Up
tr|M3XAZ0|M3XAZ0_FELCA	1.40575	0.359591	525	STCTIN[1]YSK	6	STCTINYSK	tr|M3XAZ0|M3XAZ0_FELCA;tr|A0A337S7T9|A0A337S7T9_FELCA;tr|A0A337SJE1|A0A337SJE1_FELCA;tr|A0A337S3V0|A0A337S3V0_FELCA;tr|A0A337RWN1|A0A337RWN1_FELCA	0.00174699	105.36	2	-0.72263	2.7418e+08	2.56954e+08	3.98144e+08	1.46982e+08	3.63641e+08	1.50432e+08	58.664	28.8	10	Aldehyde dehydrogenase 7 family member A1 OS=Felis catus OX=9685 GN=ALDH7A1 PE=3 SV=1	None
tr|M3W965|M3W965_FELCA	1.77703	0.150954	56	TEHQAEPPAPEPSTGASSN[1]WTK	19	TEHQAEPPAPEPSTGASSNWTK	tr|M3W965|M3W965_FELCA;tr|A0A2I2UAW8|A0A2I2UAW8_FELCA	1.77e-14	107.56	3	0.68629	1.13727e+09	5.60294e+08	7.87773e+08	5.37132e+08	5.44766e+08	3.16694e+08	108.95	12.7	7	Phosphatidylinositol glycan anchor biosynthesis class G OS=Felis catus OX=9685 GN=PIGG PE=4 SV=1	None
tr|M3WR81|M3WR81_FELCA	3.43556	0.0881836	111	SALN[1]DTGN[1]YTAR	4	SALNDTGNYTAR	tr|M3WR81|M3WR81_FELCA	4.15e-06	125.82	2	0.18982	1.6709e+09	1.40546e+09	1.18472e+09	0	6.55366e+08	1.71491e+08	39.154	28.6	7	Uncharacterized protein OS=Felis catus OX=9685 GN=CEACAM18 PE=4 SV=3	None
tr|M3WN82|M3WN82_FELCA	1.68282	0.110193	437	N[1]FTILQGPPGPR	1	NFTILQGPPGPR	tr|M3WN82|M3WN82_FELCA;tr|A0A2I2U1P2|A0A2I2U1P2_FELCA;tr|A0A337SC65|A0A337SC65_FELCA	4.17e-06	117.86	2	-0.88086	3.58654e+08	2.67791e+08	3.67241e+08	2.93062e+08	1.86992e+08	1.10434e+08	81.359	17.7	9	Collectin subfamily member 12 OS=Felis catus OX=9685 GN=COLEC12 PE=4 SV=3	None
tr|M3WN57|M3WN57_FELCA	0.949935	0.917294	103	SNVMFYIVTLN[1]GTADHLR	11	SNVMFYIVTLNGTADHLR	tr|M3WN57|M3WN57_FELCA	8.22e-08	98.227	3	-0.27356	2.25204e+08	3.34838e+08	1.26898e+08	1.57388e+08	0	3.24707e+08	41.922	19.9	5	Glycosyltransferase 8 domain containing 1 OS=Felis catus OX=9685 GN=GLT8D1 PE=4 SV=3	None
tr|M3WDW1|M3WDW1_FELCA	1.96869	0.400494	163	ETTGIQVWNEVFVIDRPN[1]GTK	18	ETTGIQVWNEVFVIDRPNGTK	tr|M3WDW1|M3WDW1_FELCA;tr|A0A2I2V1L9|A0A2I2V1L9_FELCA;tr|A0A2I2UM32|A0A2I2UM32_FELCA	2.73e-14	113.49	3	0.13332	0	1.01035e+09	7.1595e+08	0	7.65624e+08	1.11254e+08	66.308	22.3	9	Atlastin GTPase 2 OS=Felis catus OX=9685 GN=ATL2 PE=4 SV=3	None
tr|M3XE03|M3XE03_FELCA	0.927786	0.839583	204	N[1]STAYFR	1	NSTAYFR	tr|M3XE03|M3XE03_FELCA	0.0284242	94.262	2	0.67348	1.35371e+09	1.05231e+09	3.43646e+08	1.13896e+09	7.78905e+08	1.04583e+09	46.267	28.1	9	Protein O-glucosyltransferase 1 OS=Felis catus OX=9685 GN=POGLUT1 PE=4 SV=3	None
tr|M3WLH4|M3WLH4_FELCA	2.65035	0.056549	353	FQTVDSSNIDGFVN[1]CTK	14	FQTVDSSNIDGFVNCTK	tr|M3WLH4|M3WLH4_FELCA	8.56e-25	152.37	2	-1.8743	1.89663e+09	1.04983e+09	1.95454e+09	7.77494e+08	7.06903e+08	3.6479e+08	147.4	14.3	12	ERBB3 OS=Felis catus OX=9685 GN=ERBB3 PE=2 SV=2	None
tr|A0A337SNL8|A0A337SNL8_FELCA	0.101083	NA	610	ELSN[0.993]NSIYR	4	ELSNNSIYR	tr|A0A337SNL8|A0A337SNL8_FELCA;tr|A0A337S3K5|A0A337S3K5_FELCA	8.17e-08	141.48	2	0.23375	6.76276e+08	0	0	1.10949e+10	0	2.28571e+09	160.75	22.1	25	Alpha-2-macroglobulin like 1 OS=Felis catus OX=9685 GN=A2ML1 PE=4 SV=1	None
tr|M3W4S3|M3W4S3_FELCA	0.226178	0.0547118	124	MVSHHN[1]LTSGATLISEQWLLTTAK	6	MVSHHNLTSGATLISEQWLLTTAK	tr|M3W4S3|M3W4S3_FELCA;tr|E3UTY9|E3UTY9_FELCA	0	345.3	2	0.37202	1.08089e+10	1.41141e+09	8.3029e+08	2.38395e+10	1.06534e+10	2.32075e+10	38.302	39.6	13	Haptoglobin OS=Felis catus OX=9685 GN=HP PE=3 SV=1	None
tr|M3WCK3|M3WCK3_FELCA	1.85141	0.0669374	1518	AN[0.999]NSATETISK	2	ANNSATETISK	tr|M3WCK3|M3WCK3_FELCA	4.17e-06	134.3	2	1.1823	7.08225e+08	6.46956e+08	4.38494e+08	2.95875e+08	3.50001e+08	0	332.37	26.3	65	Desmoplakin OS=Felis catus OX=9685 GN=DSP PE=4 SV=2	None
tr|M3WNV1|M3WNV1_FELCA	0.555927	0.127939	260	EN[1]ATDLLTK	2	ENATDLLTK	tr|M3WNV1|M3WNV1_FELCA	0.00269826	95.523	2	0.9542	9.86708e+08	4.57252e+08	3.5236e+08	1.03765e+09	1.01965e+09	1.17392e+09	62.534	30.3	12	Granulin precursor OS=Felis catus OX=9685 GN=GRN PE=4 SV=2	None
tr|M3WGA2|M3WGA2_FELCA	1.2627	0.0796549	101	LNLQTATSIPN[1]VTEMK	11	LNLQTATSIPNVTEMK	tr|M3WGA2|M3WGA2_FELCA	3.27e-40	174.39	2	0.33697	8.80373e+09	8.46163e+09	6.9397e+09	6.30942e+09	6.99754e+09	5.86232e+09	128.83	23.5	18	Integrin subunit alpha 2 OS=Felis catus OX=9685 GN=ITGA2 PE=3 SV=3	None
tr|A0A2I2UID2|A0A2I2UID2_FELCA	3.76458	NA	93	GSSILN[1]FSYPICEEDLPK	6	GSSILNFSYPICEEDLPK	tr|A0A2I2UID2|A0A2I2UID2_FELCA	6.33e-05	82.449	2	1.7782	3.08979e+08	2.79274e+08	0	7.81302e+07	0	0	17.925	11.3	1	Lymphocyte antigen 86 OS=Felis catus OX=9685 GN=LY86 PE=4 SV=1	None
tr|M3X665|M3X665_FELCA	1.56124	NA	510	QN[1]VSVTLR	2	QNVSVTLR	tr|M3X665|M3X665_FELCA	0.0223516	73.573	2	0.098256	0	0	9.62286e+08	6.45896e+08	6.90598e+08	5.12582e+08	91.701	26.4	14	CUB domain containing protein 1 OS=Felis catus OX=9685 GN=CDCP1 PE=4 SV=3	None
tr|M3VWL7|M3VWL7_FELCA	2.25601	0.270676	331	AALWALQGGTSVVIAN[1]GTHPK	16	AALWALQGGTSVVIANGTHPK	tr|M3VWL7|M3VWL7_FELCA	1.2e-28	137.61	3	1.4476	6.03595e+09	4.0465e+09	1.21739e+09	1.82297e+09	1.18535e+09	2.00046e+09	87.397	30.1	18	Delta-1-pyrroline-5-carboxylate synthase OS=Felis catus OX=9685 GN=ALDH18A1 PE=3 SV=1	None
tr|M3VY76|M3VY76_FELCA	1.86645	NA	108	EVLN[1]ETR	4	EVLNETR	tr|M3VY76|M3VY76_FELCA	0.00351307	130.77	2	0.44356	6.79014e+08	2.85922e+08	0	2.58495e+08	0	0	59.135	16.4	8	V-set and immunoglobulin domain containing 10 OS=Felis catus OX=9685 GN=VSIG10 PE=4 SV=2	None
sp|O46432|MA2B1_FELCA	0.896305	0.810516	764	LN[1]QTETVAGNYYPVN[0.999]SR	2	LNQTETVAGNYYPVNSR	sp|O46432|MA2B1_FELCA;tr|A0A2I2UJS0|A0A2I2UJS0_FELCA	9.38e-125	258.14	2	0.48856	4.90629e+09	7.15441e+09	1.74934e+10	1.15468e+10	1.41118e+10	7.3147e+09	113.23	34.7	1	Lysosomal alpha-mannosidase OS=Felis catus OX=9685 GN=MAN2B1 PE=2 SV=1	None
tr|M3VWN8|M3VWN8_FELCA	2.64352	0.101505	76	DN[1]VTQPLQGQR	2	DNVTQPLQGQR	tr|M3VWN8|M3VWN8_FELCA;tr|A0A2I2V0X3|A0A2I2V0X3_FELCA	5.17e-06	131.83	2	1.2304	4.94905e+09	3.66897e+09	7.83209e+09	1.76656e+09	2.6985e+09	1.75774e+09	54.222	9.2	3	Solute carrier family 39 member 14 OS=Felis catus OX=9685 GN=SLC39A14 PE=4 SV=3	None
tr|M3WIZ5|M3WIZ5_FELCA	0.507026	0.174017	932	GVPQVLIVITDGESHDADKLN[1]ATAK	21	GVPQVLIVITDGESHDADKLNATAK	tr|M3WIZ5|M3WIZ5_FELCA	4.2e-06	67.217	4	0.7019	0	5.56693e+07	5.22982e+07	6.33184e+07	1.51196e+08	1.04899e+08	247.68	18.9	22	Collagen type VI alpha 6 chain OS=Felis catus OX=9685 GN=COL6A6 PE=4 SV=3	None
tr|A0A2I2V2V0|A0A2I2V2V0_FELCA	1.80127	0.189585	958	LWN[1]GTFLEEYSK	3	LWNGTFLEEYSK	tr|A0A2I2V2V0|A0A2I2V2V0_FELCA;tr|A0A337SRE0|A0A337SRE0_FELCA;tr|M3VUR4|M3VUR4_FELCA;tr|A0A2I2UVP7|A0A2I2UVP7_FELCA	7.17e-08	133.32	2	0.89123	1.70248e+10	2.01214e+10	2.01003e+10	1.17146e+10	1.76213e+10	2.44532e+09	119.36	26.5	18	Integrin subunit alpha 6 OS=Felis catus OX=9685 GN=ITGA6 PE=3 SV=2	None
tr|M3WPC1|M3WPC1_FELCA	1.3417	NA	147	TDCDSSTSLLCSFPVAN[1]VSLAK	17	TDCDSSTSLLCSFPVANVSLAK	tr|M3WPC1|M3WPC1_FELCA;tr|A0A2I2U0G9|A0A2I2U0G9_FELCA	5.68e-15	116.45	2	-0.67803	4.66037e+08	0	1.62245e+08	0	0	2.34136e+08	51.162	11	2	BSCL2, seipin lipid droplet biogenesis associated OS=Felis catus OX=9685 GN=BSCL2 PE=4 SV=3	None
tr|A0A2I2U7F2|A0A2I2U7F2_FELCA	1.40493	NA	1314	N[1]SSGHYIFIK	1	NSSGHYIFIK	tr|A0A2I2U7F2|A0A2I2U7F2_FELCA	0.0041347	80.245	2	0.059484	2.32568e+08	2.00743e+08	0	0	1.54211e+08	0	230.81	12.1	14	MAM and LDL receptor class A domain containing 1 OS=Felis catus OX=9685 GN=MALRD1 PE=4 SV=2	None
tr|M3WKV5|M3WKV5_FELCA	2.25722	0.0653839	194	LGGWN[1]ITGPWDK	5	LGGWNITGPWDK	tr|M3WKV5|M3WKV5_FELCA	7.58e-08	132.69	2	0.76596	1.31424e+09	1.4867e+09	2.0968e+09	7.33995e+08	1.18407e+09	2.51751e+08	85.454	34.5	21	Endothelin converting enzyme 1 OS=Felis catus OX=9685 GN=ECE1 PE=4 SV=3	None
tr|A0A2I2V189|A0A2I2V189_FELCA	0.644366	0.493223	48	AECHFTN[1]GTEQVR	7	AECHFTNGTEQVR	tr|A0A2I2V189|A0A2I2V189_FELCA;tr|Q8MHQ4|Q8MHQ4_FELCA;tr|O19388|O19388_FELCA;tr|O19367|O19367_FELCA;tr|O19366|O19366_FELCA;tr|O19365|O19365_FELCA;tr|O19375|O19375_FELCA;tr|O19374|O19374_FELCA;tr|O19373|O19373_FELCA;tr|O19372|O19372_FELCA;tr|O19371|O19371_FELCA;tr|O19370|O19370_FELCA;tr|O19369|O19369_FELCA	2.35e-20	161.21	2	-0.35123	7.75296e+08	1.1548e+09	5.92385e+08	6.04011e+08	9.18776e+08	2.39188e+09	31.283	29	0	Uncharacterized protein OS=Felis catus OX=9685 GN=LOC101082653 PE=3 SV=1	None
tr|C6ZK70|C6ZK70_FELCA	1.59137	NA	110	GYYN[0.805]QSDSGSHNIQWMYGCDIGPNSR	4	GYYNQSDSGSHNIQWMYGCDIGPNSR	tr|C6ZK70|C6ZK70_FELCA;tr|M3WPC3|M3WPC3_FELCA	4.18e-05	53.481	3	-1.2931	0	0	3.74958e+08	0	0	2.35619e+08	40.799	24.3	2	MHC class I antigen alpha chain OS=Felis catus OX=9685 GN=FLA-I PE=2 SV=1	None
tr|A0A2I2ULN9|A0A2I2ULN9_FELCA	1.31662	0.542451	676	DTGKDAVN[1]CTYK	8	DTGKDAVNCTYK	tr|A0A2I2ULN9|A0A2I2ULN9_FELCA	1.01e-06	132.06	2	0.12833	8.41528e+08	4.99293e+08	2.65391e+08	3.21707e+08	3.21362e+08	5.76881e+08	86.622	24.6	11	Integrin beta OS=Felis catus OX=9685 GN=ITGB3 PE=3 SV=1	None
tr|M3X0W2|M3X0W2_FELCA	0.897483	0.783902	212	IADTN[1]ITTIPQGLPPSLTELHLEGNK	5	IADTNITTIPQGLPPSLTELHLEGNK	tr|M3X0W2|M3X0W2_FELCA;tr|A0A337SI03|A0A337SI03_FELCA	4.52e-37	139.47	4	-0.18683	8.57667e+09	4.70991e+09	3.87203e+09	5.67441e+09	3.86216e+09	9.58201e+09	39.929	32.8	6	Decorin OS=Felis catus OX=9685 GN=DCN PE=3 SV=1	None
tr|M3VVV5|M3VVV5_FELCA	0.484024	0.291918	127	ELLKPN[1]ASVALHK	6	ELLKPNASVALHK	tr|M3VVV5|M3VVV5_FELCA	0.000475052	84.365	2	0.38794	2.37249e+08	2.75065e+08	1.05351e+08	2.96453e+08	2.44509e+08	7.3514e+08	47.366	47.8	11	Proteasome 26S subunit, ATPase 4 OS=Felis catus OX=9685 GN=PSMC4 PE=3 SV=2	None
tr|A0A2I2ULS3|A0A2I2ULS3_FELCA	0.873339	NA	903	QLN[1]CSFEN[1]ITR	8	QLNCSFENITR	tr|A0A2I2ULS3|A0A2I2ULS3_FELCA	0.0114483	68.515	2	-2.5089	1.44475e+08	1.4601e+08	0	1.66307e+08	0	0	176.47	17.4	15	Plexin C1 OS=Felis catus OX=9685 GN=PLXNC1 PE=4 SV=2	None
tr|M3VW17|M3VW17_FELCA	0.742173	0.333294	567	N[1]QTAEKEEFEHQQK	1	NQTAEKEEFEHQQK	tr|M3VW17|M3VW17_FELCA;tr|A0A2I2UZM2|A0A2I2UZM2_FELCA	1.46e-175	305.48	2	-0.53016	1.27462e+10	1.15676e+10	1.85918e+10	2.4161e+10	2.18321e+10	1.18176e+10	69.089	28.8	13	Heat shock protein family A (Hsp70) member 8 OS=Felis catus OX=9685 GN=HSPA8 PE=3 SV=2	None
tr|M3X423|M3X423_FELCA	1.73273	0.158047	158	FASEHTIFASNTSSLHITDIAN[1]ATTR	22	FASEHTIFASNTSSLHITDIANATTR	tr|M3X423|M3X423_FELCA	7.14e-194	253.77	3	1.219	6.42398e+09	3.84081e+09	7.5072e+09	3.38303e+09	5.06757e+09	1.80605e+09	34.336	38.9	7	Hydroxyacyl-CoA dehydrogenase OS=Felis catus OX=9685 GN=HADH PE=4 SV=2	None
tr|M3VW08|M3VW08_FELCA	2.01023	0.00185058	249	CNMIN[1]GTDGDSFHPLINK	5	CNMINGTDGDSFHPLINK	tr|M3VW08|M3VW08_FELCA;tr|A0A337SGM5|A0A337SGM5_FELCA	4.78e-27	142.39	2	-1.2447	3.12675e+09	3.58832e+09	3.12677e+09	1.89467e+09	1.66852e+09	1.33268e+09	54.068	43.1	14	Scavenger receptor class B member 2 OS=Felis catus OX=9685 GN=SCARB2 PE=3 SV=2	Up
tr|M3W147|M3W147_FELCA	1.03639	NA	141	VFDKESN[1]GTVMGAELR	7	VFDKESNGTVMGAELR	tr|M3W147|M3W147_FELCA;tr|D1MG96|D1MG96_FELCA	0.0231593	42.095	3	-0.66486	0	0	2.79246e+08	0	2.6944e+08	0	21.058	24.6	2	Myosin light chain 4 OS=Felis catus OX=9685 GN=MYL4 PE=4 SV=1	None
tr|M3W8Y0|M3W8Y0_FELCA	0.646746	0.470457	338	N[1]VSATN[1]ATMTWK	1	NVSATNATMTWK	tr|M3W8Y0|M3W8Y0_FELCA	0.0420043	51.726	2	-0.47149	1.85122e+08	0	6.73973e+07	2.59891e+08	8.13062e+07	2.44472e+08	107.89	15.7	8	Oncostatin M receptor OS=Felis catus OX=9685 GN=OSMR PE=4 SV=2	None
tr|M3WHP6|M3WHP6_FELCA	1.11654	0.708853	362	LN[1]ITCESSK	2	LNITCESSK	tr|M3WHP6|M3WHP6_FELCA;tr|A0A337S2X1|A0A337S2X1_FELCA	0.00192646	103.26	2	-0.31493	1.54256e+09	9.92115e+08	7.11686e+08	8.61321e+08	1.22216e+09	8.24023e+08	106.44	18.4	13	Anoctamin OS=Felis catus OX=9685 GN=ANO6 PE=3 SV=3	None
tr|M3WNH6|M3WNH6_FELCA	2.4013	0.222099	335	N[1]AN[1]GSLLQFPESR	3	NANGSLLQFPESR	tr|M3WNH6|M3WNH6_FELCA	5.69e-105	262.43	2	-1.6855	1.04973e+10	9.54924e+09	2.53867e+10	5.74386e+09	8.94604e+09	4.23036e+09	68.99	14.9	6	Uncharacterized protein OS=Felis catus OX=9685 GN=CDHR5 PE=4 SV=3	None
tr|M3WP87|M3WP87_FELCA	0.907411	0.898872	772	HPN[1]GTQETILLN[1]HTFN[1]ETQIEWFR	16	HPNGTQETILLNHTFNETQIEWFR	tr|M3WP87|M3WP87_FELCA	4.61e-06	67.76	2	3.5001	7.27927e+08	1.2799e+08	7.09824e+07	4.19923e+08	2.61062e+08	0	86.481	39	21	Aconitate hydratase, mitochondrial OS=Felis catus OX=9685 GN=ACO2 PE=3 SV=3	None
tr|M3VXN4|M3VXN4_FELCA	0.448184	0.246426	691	EAATSLSNPIEIDFQTAGPIFN[1]ASVHSDTPSVIR	22	EAATSLSNPIEIDFQTAGPIFNASVHSDTPSVIR	tr|M3VXN4|M3VXN4_FELCA	5.82e-15	83.567	3	0.49746	1.3702e+08	8.17208e+07	1.16677e+08	1.8886e+08	0	3.10068e+08	98.287	27.9	16	Prostaglandin F2 receptor inhibitor OS=Felis catus OX=9685 GN=PTGFRN PE=4 SV=3	None
tr|M3VU91|M3VU91_FELCA	1.23106	0.720151	2472	VDIPQQPMGIIAVAN[0.985]DTNSCELSPCR	15	VDIPQQPMGIIAVANDTNSCELSPCR	tr|M3VU91|M3VU91_FELCA;tr|M3X7K5|M3X7K5_FELCA	7.95e-21	107.47	3	-1.0574	1.42085e+09	8.13679e+08	2.03219e+08	5.09735e+08	0	8.10399e+08	504.66	24.5	71	LDL receptor related protein 1 OS=Felis catus OX=9685 GN=LRP1 PE=4 SV=3	None
tr|A0A337SNL8|A0A337SNL8_FELCA	0.165212	NA	859	LGHVN[1]FTVTTK	5	LGHVNFTVTTK	tr|A0A337SNL8|A0A337SNL8_FELCA;tr|A0A337S3K5|A0A337S3K5_FELCA	3.3e-05	114.86	2	-1.2949	1.27441e+09	0	0	1.27806e+10	0	2.64702e+09	160.75	22.1	25	Alpha-2-macroglobulin like 1 OS=Felis catus OX=9685 GN=A2ML1 PE=4 SV=1	None
tr|A0A337SX28|A0A337SX28_FELCA	1.97045	0.259771	109	EEAVVGN[1]YTCEVTELSR	7	EEAVVGNYTCEVTELSR	tr|A0A337SX28|A0A337SX28_FELCA;tr|M3WBM1|M3WBM1_FELCA	1.74e-53	170.09	2	1.7843	5.14977e+09	2.66183e+09	1.76904e+09	7.76507e+08	1.58704e+09	2.49861e+09	35.35	12.5	3	CD47 molecule OS=Felis catus OX=9685 GN=CD47 PE=4 SV=1	None
tr|M3WVB0|M3WVB0_FELCA	0.936622	0.800945	222	KVN[1]GTAIIQLPSK	3	KVNGTAIIQLPSK	tr|M3WVB0|M3WVB0_FELCA	0.002372	82.925	2	-1.4233	5.25548e+08	3.61636e+08	7.82789e+08	5.36258e+08	0	6.52391e+08	33.092	15.1	3	Mitochondrial ribosomal protein L2 OS=Felis catus OX=9685 GN=MRPL2 PE=4 SV=3	None
tr|A0A337SQW4|A0A337SQW4_FELCA	0.209091	NA	460	VYSIYPHGVTFSPYEDEVN[1]SSFTSGN[0.767]NTMIR	19	VYSIYPHGVTFSPYEDEVNSSFTSGNNTMIR	tr|A0A337SQW4|A0A337SQW4_FELCA;tr|M3W922|M3W922_FELCA	1.79e-14	86.577	3	-0.1619	9.64351e+07	0	0	1.65715e+08	0	7.56707e+08	237.65	16.8	25	Coagulation factor V OS=Felis catus OX=9685 GN=F5 PE=3 SV=1	None
tr|M3WIA6|M3WIA6_FELCA	2.53138	0.218306	597	IQMLSFAGEPLPQN[1]SSMER	14	IQMLSFAGEPLPQNSSMER	tr|M3WIA6|M3WIA6_FELCA;tr|A0A337SHL6|A0A337SHL6_FELCA;tr|A0A337S5C2|A0A337S5C2_FELCA;tr|A0A337SWK3|A0A337SWK3_FELCA;tr|M3X290|M3X290_FELCA;tr|A0A337SQN4|A0A337SQN4_FELCA	2.53e-67	190.37	2	-1.5662	1.26072e+10	1.03931e+10	2.84891e+09	2.69345e+09	3.81398e+09	3.70406e+09	82.478	29.9	2	Amine oxidase OS=Felis catus OX=9685 GN=LOC101093157 PE=3 SV=3	None
tr|M3WTS2|M3WTS2_FELCA	1.32547	0.742689	804	FN[1]DSIQVN[1]TSDLIPK	2	FNDSIQVNTSDLIPK	tr|M3WTS2|M3WTS2_FELCA	1.19e-165	291.7	2	0.40274	1.71324e+09	2.60209e+09	6.12659e+09	1.07826e+08	6.56083e+09	1.20926e+09	100.22	35.2	25	Chloride channel accessory 1 OS=Felis catus OX=9685 GN=CLCA1 PE=4 SV=1	None
tr|M3WB86|M3WB86_FELCA	2.94405	0.0121168	265	YLQPLLAVQFTN[1]LTMDTEIR	12	YLQPLLAVQFTNLTMDTEIR	tr|M3WB86|M3WB86_FELCA	4.41e-81	200.6	3	-0.34839	2.17519e+10	1.6184e+10	1.91923e+10	7.21798e+09	5.85379e+09	6.33287e+09	35.037	35.6	11	Sodium/potassium-transporting ATPase subunit beta OS=Felis catus OX=9685 GN=ATP1B1 PE=3 SV=2	Up
tr|A0A337RWJ7|A0A337RWJ7_FELCA	1.68713	NA	792	GFVN[1]FTLAR	4	GFVNFTLAR	tr|A0A337RWJ7|A0A337RWJ7_FELCA;tr|M3WDA7|M3WDA7_FELCA	0.0198355	64.711	2	0.093223	0	7.94659e+07	1.33449e+08	0	6.30998e+07	0	97.369	1	1	Anoctamin OS=Felis catus OX=9685 GN=ANO7 PE=3 SV=1	None
tr|A0A2I2U7B8|A0A2I2U7B8_FELCA	0.749973	0.620224	313	VPTVVVLN[1]TSNQQYFLLDR	8	VPTVVVLNTSNQQYFLLDR	tr|A0A2I2U7B8|A0A2I2U7B8_FELCA	1.31e-67	194.51	2	-0.023531	2.15521e+08	3.76721e+08	1.38464e+08	4.41877e+08	2.07662e+08	0	51.619	26.9	8	Thioredoxin related transmembrane protein 3 OS=Felis catus OX=9685 GN=TMX3 PE=4 SV=2	None
tr|A0A337SG51|A0A337SG51_FELCA	1.02565	0.9479	931	NRLN[0.999]DTALK	4	NRLNDTALK	tr|A0A337SG51|A0A337SG51_FELCA	0.000323433	130.41	2	-0.6596	4.93005e+09	2.49659e+09	2.02582e+09	1.71799e+09	3.859e+09	3.6391e+09	283.06	22.9	37	Uncharacterized protein OS=Felis catus OX=9685 GN=COL6A5 PE=4 SV=1	None
tr|M3XC31|M3XC31_FELCA	1.75625	NA	514	QN[1]STAFSLTPENSWAPK	2	QNSTAFSLTPENSWAPK	tr|M3XC31|M3XC31_FELCA;tr|A0A337SB54|A0A337SB54_FELCA	0.000115197	73.928	2	0.36742	4.43659e+08	0	0	0	1.80928e+08	3.24305e+08	161.74	14.8	14	CD109 molecule OS=Felis catus OX=9685 GN=CD109 PE=4 SV=3	None
tr|A0A291NGS6|A0A291NGS6_FELCA	0.702305	0.313651	355	LAGKPTHVN[1]VSVVMSDVEGVCY	9	LAGKPTHVNVSVVMSDVEGVCY	tr|A0A291NGS6|A0A291NGS6_FELCA;tr|A0A291NGS1|A0A291NGS1_FELCA;tr|A0A291NGQ8|A0A291NGQ8_FELCA;tr|A0A291NGR7|A0A291NGR7_FELCA;tr|A0A291NGS0|A0A291NGS0_FELCA;tr|A0A291NGR9|A0A291NGR9_FELCA;tr|A0A291NGR1|A0A291NGR1_FELCA;tr|A0A291NGR0|A0A291NGR0_FELCA;tr|A0A291NGS7|A0A291NGS7_FELCA;tr|A0A291NGR3|A0A291NGR3_FELCA;tr|A0A291NGS8|A0A291NGS8_FELCA;tr|A0A291NGT0|A0A291NGT0_FELCA;tr|A0A291NGS9|A0A291NGS9_FE…	2.09e-08	97.271	2	1.2996	1.30061e+09	9.62964e+08	5.74051e+08	8.03369e+08	1.56244e+09	1.67464e+09	39.881	28	1	IgA constant region (Fragment) OS=Felis catus OX=9685 PE=2 SV=1	None
tr|A0A337SRF4|A0A337SRF4_FELCA	1.44593	NA	125	SLSN[1]LTEIHDQISGMAR	4	SLSNLTEIHDQISGMAR	tr|A0A337SRF4|A0A337SRF4_FELCA;tr|M3WH92|M3WH92_FELCA;tr|A0A337SPV2|A0A337SPV2_FELCA;tr|A0A337S4F4|A0A337S4F4_FELCA	0.00335465	48.288	3	0.00059333	1.86002e+08	0	0	0	1.28639e+08	0	118.68	3.3	2	Semaphorin 5A OS=Felis catus OX=9685 GN=SEMA5A PE=4 SV=1	None
tr|A0A337S0F0|A0A337S0F0_FELCA	2.05158	0.276982	132	VPVTAN[1]VTLALPLIGK	6	VPVTANVTLALPLIGK	tr|A0A337S0F0|A0A337S0F0_FELCA	2.55e-17	135.09	2	-0.24738	1.09102e+09	3.53845e+08	1.54774e+09	7.10729e+08	4.87574e+08	2.60378e+08	27	16.1	2	BPI fold containing family A member 2 OS=Felis catus OX=9685 GN=BPIFA2 PE=4 SV=1	None
tr|M3VUP3|M3VUP3_FELCA	1.07884	0.813565	64	WPADKEN[1]DTGIVGQHSSCNVR	7	WPADKENDTGIVGQHSSCNVR	tr|M3VUP3|M3VUP3_FELCA	3.67e-09	91.131	3	2.3006	8.19031e+08	6.49401e+08	0	5.09157e+08	8.51958e+08	0	53.779	36.4	9	Ectonucleoside triphosphate diphosphohydrolase 2 OS=Felis catus OX=9685 GN=ENTPD2 PE=3 SV=3	None
tr|M3VW30|M3VW30_FELCA	0.611091	0.409607	596	LGNTISSLFGGGTTPDTKEN[1]GTDTVQEEEESPAEGSK	20	LGNTISSLFGGGTTPDTKENGTDTVQEEEESPAEGSK	tr|M3VW30|M3VW30_FELCA;tr|A0A337SEZ3|A0A337SEZ3_FELCA	3.64e-45	162.76	3	0.15529	1.9906e+09	4.27284e+08	2.65848e+08	1.49823e+09	1.31466e+09	1.57882e+09	111.61	43.8	31	Hypoxia up-regulated 1 OS=Felis catus OX=9685 GN=HYOU1 PE=3 SV=1	None
tr|M3W7H0|M3W7H0_FELCA	1.06502	0.89707	153	LKVPAINVN[1]DSVTK	9	LKVPAINVNDSVTK	tr|M3W7H0|M3W7H0_FELCA;tr|A0A2I2U551|A0A2I2U551_FELCA	2.7e-10	129.77	3	0.3458	1.02052e+09	1.38323e+09	3.69655e+09	1.62739e+09	2.23216e+09	1.86834e+09	44.597	49	14	Adenosylhomocysteinase OS=Felis catus OX=9685 GN=AHCY PE=3 SV=2	None
tr|M3WBZ1|M3WBZ1_FELCA	0.736273	0.426109	175	DGSPLSDGQSN[1]HTVSSK	11	DGSPLSDGQSNHTVSSK	tr|M3WBZ1|M3WBZ1_FELCA;tr|A0A337SBR8|A0A337SBR8_FELCA;tr|A0A337SX86|A0A337SX86_FELCA;tr|A0A337SGA3|A0A337SGA3_FELCA	2.03e-32	165.58	3	0.34104	1.31794e+08	1.34127e+08	2.34801e+08	2.88811e+08	1.1388e+08	2.77386e+08	118.4	16.7	12	Protein tyrosine kinase 7 (inactive) OS=Felis catus OX=9685 GN=PTK7 PE=3 SV=2	None
tr|M3W7T8|M3W7T8_FELCA	1.68355	0.045682	1137	GLAVGN[1]GTVSGVVQAVDAETGK	6	GLAVGNGTVSGVVQAVDAETGK	tr|M3W7T8|M3W7T8_FELCA	5.97e-92	204.21	3	0.13591	5.26694e+09	4.42076e+09	3.72706e+09	2.90439e+09	3.28238e+09	1.78137e+09	204.57	22.9	26	Nucleoporin 210 OS=Felis catus OX=9685 GN=NUP210 PE=4 SV=3	None
tr|M3VW30|M3VW30_FELCA	1.71025	0.426929	862	VIN[1]ETWAWK	3	VINETWAWK	tr|M3VW30|M3VW30_FELCA;tr|A0A337S862|A0A337S862_FELCA	0.00208707	101.65	2	-0.41549	4.12527e+10	9.7414e+09	3.28657e+10	1.09109e+10	3.42109e+10	3.91178e+09	111.61	43.8	31	Hypoxia up-regulated 1 OS=Felis catus OX=9685 GN=HYOU1 PE=3 SV=1	None
tr|A0A2I2U679|A0A2I2U679_FELCA	1.26373	0.103044	400	GLN[1]LSDDAYQPR	3	GLNLSDDAYQPR	tr|A0A2I2U679|A0A2I2U679_FELCA	6.42e-31	188.96	2	0.022811	1.45907e+10	1.6088e+10	1.23643e+10	1.3131e+10	1.0182e+10	1.07473e+10	62.82	17.6	9	Galectin 3 binding protein OS=Felis catus OX=9685 GN=LGALS3BP PE=4 SV=1	None
tr|M3W8G7|M3W8G7_FELCA	0.115388	0.437484	80	SVLTVHN[1]ASLSAAGPR	7	SVLTVHNASLSAAGPR	tr|M3W8G7|M3W8G7_FELCA;tr|A0A337SLT3|A0A337SLT3_FELCA;tr|A0A337SQ63|A0A337SQ63_FELCA	1.37e-12	120.63	3	0.6106	4.67448e+08	3.25347e+08	0	9.40495e+08	0	5.93019e+09	27.381	16.5	2	Mucosal vascular addressin cell adhesion molecule 1 OS=Felis catus OX=9685 GN=MADCAM1 PE=4 SV=3	None
tr|M3VXS3|M3VXS3_FELCA	3.57157	0.122885	231	GVLPGEDWTVFQSN[1]HSTYEPVLLAK	14	GVLPGEDWTVFQSNHSTYEPVLLAK	tr|M3VXS3|M3VXS3_FELCA;tr|A0A2I2V418|A0A2I2V418_FELCA	3.79e-09	83.602	3	1.7084	0	4.46213e+08	6.09536e+08	1.62746e+08	1.14554e+08	1.66097e+08	100.69	13.6	8	N-deacetylase and N-sulfotransferase 1 OS=Felis catus OX=9685 GN=NDST1 PE=4 SV=3	None
tr|M3WIV4|M3WIV4_FELCA	1.54958	0.601472	198	YITN[1]ILYEN[1]DLITIDLVQN[1]SSQK	19	YITNILYENDLITIDLVQNSSQK	tr|M3WIV4|M3WIV4_FELCA	4.58e-165	256.06	2	1.5276	7.25691e+09	6.18335e+08	2.87653e+09	2.8776e+09	3.65042e+09	4.10508e+08	34.944	40.8	9	Epithelial cell adhesion molecule OS=Felis catus OX=9685 GN=EPCAM PE=4 SV=1	None
tr|M3W2D0|M3W2D0_FELCA	2.18851	0.176208	237	DDVVQYYWDVHVQAFVQN[1]GTVSTK	18	DDVVQYYWDVHVQAFVQNGTVSTK	tr|M3W2D0|M3W2D0_FELCA;tr|A0A337STH0|A0A337STH0_FELCA;tr|M3X6R8|M3X6R8_FELCA	0.000432632	47.564	3	-0.045658	1.31724e+08	8.67929e+07	4.82374e+07	0	4.82167e+07	3.30424e+07	51.494	24.1	7	Lysosomal associated membrane protein 2 OS=Felis catus OX=9685 GN=LAMP2 PE=3 SV=2	None
tr|M3WB64|M3WB64_FELCA	3.15827	NA	542	SQTSSAIN[1]DSVIWDRPSIVGSYHK	8	SQTSSAINDSVIWDRPSIVGSYHK	tr|M3WB64|M3WB64_FELCA	2.23e-33	172.82	4	2.454	0	3.35557e+08	8.51669e+09	0	1.40144e+09	0	85.33	35.6	18	Meprin A subunit OS=Felis catus OX=9685 GN=MEP1A PE=4 SV=1	None
tr|M3XC22|M3XC22_FELCA	1.10854	NA	115	AVIFFGAQEHPN[1]ITEFAVGPLPWPYYMR	12	AVIFFGAQEHPNITEFAVGPLPWPYYMR	tr|M3XC22|M3XC22_FELCA;tr|A0A337SKT7|A0A337SKT7_FELCA	1.06e-38	141.36	3	1.1686	1.00089e+09	1.56866e+09	4.30266e+09	0	2.06646e+09	0	86.786	41.2	17	Amine oxidase OS=Felis catus OX=9685 GN=AOC1 PE=3 SV=2	None
tr|A0A2I2UUG3|A0A2I2UUG3_FELCA	2.06258	0.263086	999	VSETTETN[1]LTLLWR	8	VSETTETNLTLLWR	tr|A0A2I2UUG3|A0A2I2UUG3_FELCA;tr|M3W358|M3W358_FELCA;tr|A0A2I2V3G7|A0A2I2V3G7_FELCA;tr|A0A337SVA7|A0A337SVA7_FELCA;tr|A0A337SIX8|A0A337SIX8_FELCA;tr|A0A337SF22|A0A337SF22_FELCA;tr|A0A2I2UFV7|A0A2I2UFV7_FELCA	1.17e-52	200.76	2	2.9267	7.80955e+09	7.11258e+09	2.60966e+09	2.45353e+09	5.84901e+09	1.97386e+08	231.06	28	35	Tenascin C OS=Felis catus OX=9685 GN=TNC PE=4 SV=2	None
tr|M3WX80|M3WX80_FELCA	0.952808	NA	161	KDDGISFSN[1]QTGPAWAGSER	9	KDDGISFSNQTGPAWAGSER	tr|M3WX80|M3WX80_FELCA	0.000200466	62.589	3	-0.44967	0	4.93659e+08	0	7.23772e+08	0	3.12446e+08	38.289	49.8	15	Eukaryotic translation initiation factor 2 subunit beta OS=Felis catus OX=9685 GN=EIF2S2 PE=4 SV=2	None
tr|M3WAK8|M3WAK8_FELCA	1.26807	NA	205	WSPHHTCTQVATAN[1]DTTIR	14	WSPHHTCTQVATANDTTIR	tr|M3WAK8|M3WAK8_FELCA	2.79e-06	88.385	4	0.69733	7.38616e+08	0	0	6.67653e+08	6.17221e+08	4.62541e+08	43.413	30.7	8	EARP complex and GARP complex interacting protein 1 OS=Felis catus OX=9685 GN=EIPR1 PE=4 SV=2	None
tr|A0A337SBR4|A0A337SBR4_FELCA	1.71711	0.620413	75	SN[1]ITIEGPFNYR	2	SNITIEGPFNYR	tr|A0A337SBR4|A0A337SBR4_FELCA	3.54e-11	151.26	2	0.61249	8.90015e+08	7.33416e+08	6.73372e+09	2.69247e+09	1.15323e+09	1.02129e+09	16.431	42.5	5	Prolactin induced protein OS=Felis catus OX=9685 GN=PIP PE=4 SV=1	None
tr|A0A337SN21|A0A337SN21_FELCA	1.25517	0.713317	171	KLN[1]DSDSIPGGAGPAASTEAYPK	3	KLNDSDSIPGGAGPAASTEAYPK	tr|A0A337SN21|A0A337SN21_FELCA	0.000230456	57.694	3	1.3744	5.42267e+08	0	2.21205e+08	3.2433e+08	0	2.83931e+08	28.918	39.5	6	Synaptosome associated protein 29 OS=Felis catus OX=9685 GN=SNAP29 PE=4 SV=1	None
tr|M3WAK1|M3WAK1_FELCA	2.48756	0.386027	233	ATFN[1]ITIIHPNNLVALSNMLPR	4	ATFNITIIHPNNLVALSNMLPR	tr|M3WAK1|M3WAK1_FELCA;tr|A0A337SS27|A0A337SS27_FELCA;sp|P79171|AMPN_FELCA	4.08e-126	239.22	3	0.32893	6.34845e+08	7.57795e+09	1.13176e+10	0	4.85311e+09	3.81043e+08	109.4	47.5	32	Aminopeptidase OS=Felis catus OX=9685 GN=ANPEP PE=3 SV=3	None
tr|M3WGE1|M3WGE1_FELCA	0.436572	0.0147005	625	IINNLAN[1]TSHASVLAN[1]GTLSIPK	7	IINNLANTSHASVLANGTLSIPK	tr|M3WGE1|M3WGE1_FELCA	1.52e-16	111.11	3	0.27716	1.84361e+08	2.3096e+08	2.55993e+08	5.41856e+08	0	4.83273e+08	309.68	13.8	25	Matrix remodeling associated 5 OS=Felis catus OX=9685 GN=MXRA5 PE=4 SV=3	Down
tr|A0A2I2UXX3|A0A2I2UXX3_FELCA	2.26271	NA	1124	N[1]VTWQECCCTVGEGWGSGCR	1	NVTWQECCCTVGEGWGSGCR	tr|A0A2I2UXX3|A0A2I2UXX3_FELCA;tr|M3VVW5|M3VVW5_FELCA	2.15e-25	133.21	2	-0.12753	3.62412e+08	2.19535e+08	0	1.28595e+08	0	0	163.92	19.1	18	Latent transforming growth factor beta binding protein 4 OS=Felis catus OX=9685 GN=LTBP4 PE=4 SV=2	None
tr|M3WX58|M3WX58_FELCA	0.550798	0.358544	238	LHVSYLQPLVAVQVSFN[1]ASSSAVK	17	LHVSYLQPLVAVQVSFNASSSAVK	tr|M3WX58|M3WX58_FELCA	6.88e-12	92.147	3	-0.15261	2.0414e+08	1.66559e+08	1.96241e+08	1.22687e+08	3.32654e+08	5.73965e+08	31.729	39.3	8	Sodium/potassium-transporting ATPase subunit beta OS=Felis catus OX=9685 GN=ATP1B3 PE=3 SV=2	None
tr|M3VXL3|M3VXL3_FELCA	0.781233	0.529041	321	NYFHYN[1]QTYPPLYNVR	6	NYFHYNQTYPPLYNVR	tr|M3VXL3|M3VXL3_FELCA	1.61e-123	259.08	2	1.1439	1.43615e+10	1.69357e+10	3.67067e+09	1.46073e+10	1.88487e+10	1.13039e+10	45.532	26.3	6	Lipase OS=Felis catus OX=9685 GN=LIPA PE=3 SV=1	None
tr|A0A0P0GH12|A0A0P0GH12_FELCA	6.80597	0.0637042	507	TCPAGIMGEN[0.79]NTLVWK	10	TCPAGIMGENNTLVWK	tr|A0A0P0GH12|A0A0P0GH12_FELCA;tr|M3WMN1|M3WMN1_FELCA;tr|A0A337S7U7|A0A337S7U7_FELCA;tr|A0A337S424|A0A337S424_FELCA;tr|E2JE31|E2JE31_FELCA	4.53e-09	104.26	2	0.49388	6.56902e+08	3.24975e+08	7.92277e+08	1.37422e+08	6.5581e+07	5.7673e+07	123.51	16.1	11	Receptor protein-tyrosine kinase (Fragment) OS=Felis catus OX=9685 GN=EGFR PE=2 SV=1	None
tr|M3WJ26|M3WJ26_FELCA	0.220809	0.310533	456	TVETRDGQVIN[1]ETSQHHDDLE	11	TVETRDGQVINETSQHHDDLE	tr|M3WJ26|M3WJ26_FELCA;tr|A0A2I2UL84|A0A2I2UL84_FELCA;tr|A0A2I2U8W9|A0A2I2U8W9_FELCA	2.51e-50	172.09	2	0.042977	1.89768e+10	5.47771e+09	1.40926e+08	7.96177e+10	2.23865e+10	9.38394e+09	53.605	50.2	18	Uncharacterized protein OS=Felis catus OX=9685 GN=VIM PE=3 SV=1	None
tr|M3XBW8|M3XBW8_FELCA	0.492449	0.488971	247	NDRN[1]LSDETFLR	4	NDRNLSDETFLR	tr|M3XBW8|M3XBW8_FELCA	4.88e-08	130.99	2	0.049151	2.33567e+09	0	1.57266e+08	2.15757e+09	6.66922e+08	4.76899e+09	61.869	13.3	4	Glycoprotein nmb OS=Felis catus OX=9685 GN=GPNMB PE=4 SV=1	None
tr|M3W1Y4|M3W1Y4_FELCA	0.49849	0.268897	1099	IN[1]STATPDQDRDK	2	INSTATPDQDRDK	tr|M3W1Y4|M3W1Y4_FELCA;tr|A0A2I2U4Q1|A0A2I2U4Q1_FELCA	0.00583203	88.282	2	-0.30541	1.13971e+08	3.80218e+08	6.76675e+07	4.64487e+08	1.57841e+08	5.0479e+08	143.28	33	24	STE20 like kinase OS=Felis catus OX=9685 GN=SLK PE=4 SV=3	None
tr|M3W9Z2|M3W9Z2_FELCA	0.360377	0.486832	2244	VLDVNN[0.949]STLMFVGGLGGQIK	6	VLDVNNSTLMFVGGLGGQIK	tr|M3W9Z2|M3W9Z2_FELCA	1.03e-25	139.11	2	1.2505	7.48328e+07	1.59017e+08	1.44721e+08	1.342e+08	0	5.66123e+08	336.64	18.4	39	Laminin subunit alpha 1 OS=Felis catus OX=9685 GN=LAMA1 PE=4 SV=3	None
tr|M3VXL3|M3VXL3_FELCA	1.431	0.449235	161	YDLSASINFILN[1]K	12	YDLSASINFILNK	tr|M3VXL3|M3VXL3_FELCA	1.83e-05	111.79	2	0.40478	8.53405e+08	1.03022e+09	6.99075e+08	4.45219e+08	1.13401e+09	2.25584e+08	45.532	26.3	6	Lipase OS=Felis catus OX=9685 GN=LIPA PE=3 SV=1	None
tr|M3W025|M3W025_FELCA	1.39847	0.151741	117	TPALVFEHVN[0.995]NTDFK	10	TPALVFEHVNNTDFK	tr|M3W025|M3W025_FELCA;tr|A0A337SK77|A0A337SK77_FELCA	4.41e-66	220.52	2	-0.411	3.37093e+09	3.16047e+09	4.73354e+09	3.24675e+09	2.55279e+09	2.25564e+09	45.143	37.3	10	Uncharacterized protein OS=Felis catus OX=9685 GN=CSNK2A1 PE=3 SV=1	None
tr|M3W9Z2|M3W9Z2_FELCA	0.416386	0.490258	2384	YNN[1]GTWYK	3	YNNGTWYK	tr|M3W9Z2|M3W9Z2_FELCA	0.0130524	82.279	2	-0.22539	1.56477e+08	2.3726e+08	2.65247e+08	2.56881e+08	7.17417e+07	1.25401e+09	336.64	18.4	39	Laminin subunit alpha 1 OS=Felis catus OX=9685 GN=LAMA1 PE=4 SV=3	None
tr|A0A2I2UZ14|A0A2I2UZ14_FELCA	1.76904	0.446238	139	VN[1]CSVYVQVEK	2	VNCSVYVQVEK	tr|A0A2I2UZ14|A0A2I2UZ14_FELCA;tr|M3X9E0|M3X9E0_FELCA	0.000160998	110.31	2	-0.50565	1.35148e+09	7.39625e+08	2.57464e+09	0	1.41451e+09	3.43791e+08	32.538	7.3	2	Uncharacterized protein OS=Felis catus OX=9685 GN=PLPP2 PE=4 SV=2	None
tr|L0ESK9|L0ESK9_FELCA	0.669301	0.381924	179	PVDQYSNQNNFVHDCVN[1]ITVR	17	PVDQYSNQNNFVHDCVNITVR	tr|L0ESK9|L0ESK9_FELCA;tr|B2LVH2|B2LVH2_FELCA	7.14e-10	99.092	3	-0.14005	2.35265e+08	4.04232e+08	2.04768e+08	1.79575e+08	5.59602e+08	5.22235e+08	27.069	39.4	7	Major prion protein OS=Felis catus OX=9685 GN=PRNP PE=3 SV=1	None
tr|M3W683|M3W683_FELCA	0.344319	0.244614	249	DTFVN[1]ASQNLYGSR	5	DTFVNASQNLYGSR	tr|M3W683|M3W683_FELCA	1.08e-42	197.19	2	0.0475	7.25901e+09	4.31964e+09	4.03921e+09	1.34863e+10	5.43288e+09	2.64395e+10	56.662	30.1	12	Serpin family G member 1 OS=Felis catus OX=9685 GN=SERPING1 PE=3 SV=1	None
tr|M3VWK3|M3VWK3_FELCA	0.486705	0.00770684	818	IHVSDQELQSAN[1]ASVDDSRLEELK	12	IHVSDQELQSANASVDDSRLEELK	tr|M3VWK3|M3VWK3_FELCA	4.57e-268	323.8	3	3.9426	2.02868e+09	2.42796e+09	0	4.71798e+09	5.0235e+09	3.99368e+09	117.82	27.9	11	Ubiquitin like modifier activating enzyme 1 OS=Felis catus OX=9685 GN=UBA1 PE=3 SV=1	Down
tr|A0A2I2UB94|A0A2I2UB94_FELCA	1.19621	0.525789	365	TLTN[1]HTFIK	4	TLTNHTFIK	tr|A0A2I2UB94|A0A2I2UB94_FELCA	0.00465968	82.914	2	-0.45836	4.26332e+08	5.21823e+08	0	2.69317e+08	5.85294e+08	3.3434e+08	44.342	45.2	13	Uncharacterized protein OS=Felis catus OX=9685 GN=MAP2K2 PE=3 SV=2	None
tr|M3XCZ2|M3XCZ2_FELCA	0.660425	NA	3611	KLDVGQYLLN[1]VSVTDGK	10	KLDVGQYLLNVSVTDGK	tr|M3XCZ2|M3XCZ2_FELCA	2.1e-11	115.66	3	-0.50731	6.57985e+07	0	0	5.20339e+07	8.66077e+07	1.6025e+08	505.65	21.8	60	FAT atypical cadherin 1 OS=Felis catus OX=9685 GN=FAT1 PE=4 SV=2	None
tr|M3X681|M3X681_FELCA	0.778822	0.224072	159	AGPN[1]GTLFVADAYK	4	AGPNGTLFVADAYK	tr|M3X681|M3X681_FELCA	1.75e-18	144.88	2	0.0763	2.88935e+10	1.76958e+10	3.07512e+10	3.17068e+10	2.89555e+10	3.86422e+10	46.365	23.9	9	Adipocyte plasma membrane associated protein OS=Felis catus OX=9685 GN=APMAP PE=4 SV=1	None
tr|A0A2I2ULS3|A0A2I2ULS3_FELCA	1.37872	0.356488	387	VQPIASSTLIHSDLTSVYGTVVMN[1]R	24	VQPIASSTLIHSDLTSVYGTVVMNR	tr|A0A2I2ULS3|A0A2I2ULS3_FELCA	5.62e-07	74.222	3	0.71875	2.72859e+08	0	1.98168e+08	2.10328e+08	1.31312e+08	0	176.47	17.4	15	Plexin C1 OS=Felis catus OX=9685 GN=PLXNC1 PE=4 SV=2	None
tr|M3VU18|M3VU18_FELCA	2.03617	0.144783	823	N[1]VTLLSR	1	NVTLLSR	tr|M3VU18|M3VU18_FELCA	0.000544539	130.77	2	0.015138	2.86762e+10	3.55329e+10	5.94571e+10	1.56098e+10	3.24454e+10	1.26793e+10	109.48	36.1	26	Aminopeptidase OS=Felis catus OX=9685 GN=ENPEP PE=3 SV=1	None
tr|A0A2I2UWU9|A0A2I2UWU9_FELCA	0.798961	0.150492	197	WDN[1]ETGIYYETWTVQASPEK	3	WDNETGIYYETWTVQASPEK	tr|A0A2I2UWU9|A0A2I2UWU9_FELCA	1.21e-45	164.94	2	-0.31425	6.90773e+08	6.40074e+08	4.7118e+08	7.50915e+08	7.52727e+08	0	40.438	27	6	Uncharacterized protein OS=Felis catus OX=9685 GN=CLN5 PE=4 SV=2	None
tr|M3VY81|M3VY81_FELCA	2.04951	0.276774	225	VLN[1]LTDNTYFK	3	VLNLTDNTYFK	tr|M3VY81|M3VY81_FELCA	1.92e-06	139.86	2	0.89894	3.67268e+09	3.24753e+09	8.15818e+08	1.70311e+09	1.66049e+09	4.10971e+08	114.11	13.5	8	Integrin subunit alpha 9 OS=Felis catus OX=9685 GN=ITGA9 PE=3 SV=3	None
tr|M3WJK3|M3WJK3_FELCA	0.97875	0.972723	352	DGYKPISDEPTTVICQEN[1]LTWTPYIECK	18	DGYKPISDEPTTVICQENLTWTPYIECK	tr|M3WJK3|M3WJK3_FELCA	6.38e-38	134.4	3	0.64655	1.70954e+09	1.04682e+09	3.10263e+08	1.47391e+09	6.14889e+08	0	66.989	32.6	12	Complement component 4 binding protein alpha OS=Felis catus OX=9685 GN=C4BPA PE=4 SV=3	None
tr|A0A2I2U6L5|A0A2I2U6L5_FELCA	1.02833	NA	79	ICPQGYTCCTSHMEENLAN[0.993]R	19	ICPQGYTCCTSHMEENLANR	tr|A0A2I2U6L5|A0A2I2U6L5_FELCA	2.87e-08	93.371	3	-0.75726	3.99581e+08	2.60071e+08	0	0	3.20739e+08	0	61.376	22.1	7	Glypican 1 OS=Felis catus OX=9685 GN=GPC1 PE=3 SV=2	None
tr|M3WE80|M3WE80_FELCA	0.779581	0.593162	1137	STDPSLSPSPAASPPAPGTVLSYLN[1]GTFR	25	STDPSLSPSPAASPPAPGTVLSYLNGTFR	tr|M3WE80|M3WE80_FELCA	1.47e-12	82.6	3	1.4445	2.03741e+08	8.08581e+08	3.26009e+08	3.83636e+08	5.81416e+08	7.5168e+08	166.24	19.6	18	Mannose receptor C type 2 OS=Felis catus OX=9685 GN=MRC2 PE=4 SV=3	None
tr|A0A337SQ35|A0A337SQ35_FELCA	2.1459	0.0728663	519	FANEYPN[1]ITR	7	FANEYPNITR	tr|A0A337SQ35|A0A337SQ35_FELCA;tr|A0A337SN31|A0A337SN31_FELCA;tr|M3WNV5|M3WNV5_FELCA	1.48e-05	134.57	2	0.036902	3.87054e+09	3.62721e+09	5.01357e+09	2.48618e+09	4.94851e+08	2.84932e+09	148.98	30.5	25	Carboxypeptidase D OS=Felis catus OX=9685 GN=CPD PE=4 SV=1	None
tr|M3WI26|M3WI26_FELCA	0.827737	NA	72	PTSDPWMPSGSFMLVN[1]TSGRPEGQR	16	PTSDPWMPSGSFMLVNTSGRPEGQR	tr|M3WI26|M3WI26_FELCA;tr|A0A2I2UR47|A0A2I2UR47_FELCA	1.62e-06	72.99	3	-0.49338	2.4828e+08	4.04513e+08	0	3.94324e+08	0	0	163.73	9.2	7	Protein tyrosine phosphatase, receptor type M OS=Felis catus OX=9685 GN=PTPRM PE=4 SV=3	None
tr|M3WJ91|M3WJ91_FELCA	1.91686	0.343931	2119	SSAPAQEEEEDPLAYYEN[1]HTSQIEIVR	18	SSAPAQEEEEDPLAYYENHTSQIEIVR	tr|M3WJ91|M3WJ91_FELCA	6.56e-11	87.881	3	0.94671	1.35951e+09	7.10605e+08	0	7.05089e+08	3.74864e+08	0	304.06	19.8	32	Inositol 1,4,5-trisphosphate receptor type 3 OS=Felis catus OX=9685 GN=ITPR3 PE=4 SV=3	None
tr|M3W7T6|M3W7T6_FELCA	1.02606	0.902758	775	ELFYGHGDHLIDQGLDVGN[1]LTEQR	19	ELFYGHGDHLIDQGLDVGNLTEQR	tr|M3W7T6|M3W7T6_FELCA	1.41e-08	81.144	4	0.19474	1.24311e+08	9.17734e+07	0	9.45218e+07	1.16075e+08	0	106.84	7	3	Polypeptide N-acetylgalactosaminyltransferase OS=Felis catus OX=9685 GN=GALNT5 PE=3 SV=2	None
tr|M3VUP6|M3VUP6_FELCA	0.493764	0.235957	53	TTQQLN[1]FTEAQEACR	6	TTQQLNFTEAQEACR	tr|M3VUP6|M3VUP6_FELCA	2.57e-80	232.78	2	-0.10171	2.07828e+09	1.66775e+09	9.07939e+08	2.47525e+09	1.90588e+09	5.04438e+09	35.582	8.4	2	Lymphatic vessel endothelial hyaluronan receptor 1 OS=Felis catus OX=9685 GN=LYVE1 PE=4 SV=1	None
tr|M3WN57|M3WN57_FELCA	1.0905	NA	257	QN[0.983]ITNQLEK	2	QNITNQLEK	tr|M3WN57|M3WN57_FELCA	0.0240439	62.271	2	-0.97415	0	1.56357e+08	0	1.46108e+08	6.6512e+07	2.17521e+08	41.922	19.9	5	Glycosyltransferase 8 domain containing 1 OS=Felis catus OX=9685 GN=GLT8D1 PE=4 SV=3	None
tr|A0A337SSI6|A0A337SSI6_FELCA	0.85981	0.624468	130	N[1]N[1]HTVSIVDR	2	NNHTVSIVDR	tr|A0A337SSI6|A0A337SSI6_FELCA;sp|Q76B49|CD63_FELCA	2.77e-10	159.94	3	0.44096	4.90427e+09	2.15469e+09	3.21859e+09	4.69556e+09	2.61702e+09	4.64069e+09	25.709	26.9	5	Tetraspanin OS=Felis catus OX=9685 GN=CD63 PE=3 SV=1	None
tr|A0A2I2UTX4|A0A2I2UTX4_FELCA	2.82037	0.050573	142	IN[1]CSAGYIEN[1]YICR	2	INCSAGYIENYICR	tr|A0A2I2UTX4|A0A2I2UTX4_FELCA;tr|M3X9V6|M3X9V6_FELCA	7.53e-42	186.56	2	0.19186	4.41856e+09	6.42773e+09	7.954e+09	2.45128e+09	2.527e+09	1.68761e+09	32.321	10.2	2	Phospholipid phosphatase 1 OS=Felis catus OX=9685 GN=PLPP1 PE=4 SV=1	None
tr|M3WP21|M3WP21_FELCA	1.40922	0.400735	250	N[1]GSVLCTYTVN[1]ETYTK	1	NGSVLCTYTVNETYTK	tr|M3WP21|M3WP21_FELCA	2.58e-12	123.02	2	-0.77358	7.32398e+08	4.76259e+08	2.8378e+08	3.43048e+08	2.32064e+08	4.83937e+08	53.502	17.4	5	Anthrax toxin receptor OS=Felis catus OX=9685 GN=ANTXR2 PE=3 SV=2	None
tr|A0A2I2V0C1|A0A2I2V0C1_FELCA	1.11154	NA	399	LLDTTITFSLEQN[1]GTRPER	13	LLDTTITFSLEQNGTRPER	tr|A0A2I2V0C1|A0A2I2V0C1_FELCA;tr|M3WA74|M3WA74_FELCA;tr|A0A2I2UQA2|A0A2I2UQA2_FELCA	7.1e-18	124.29	3	1.8185	0	0	1.17824e+09	0	0	1.06e+09	111.54	25.8	16	ER membrane protein complex subunit 1 OS=Felis catus OX=9685 GN=EMC1 PE=4 SV=2	None
tr|A0A337RWR2|A0A337RWR2_FELCA	1.8556	0.16274	157	IYVLDGTQN[1]DTAFVFPR	9	IYVLDGTQNDTAFVFPR	tr|A0A337RWR2|A0A337RWR2_FELCA;tr|M3WB23|M3WB23_FELCA	2.63e-63	210.34	2	-0.89166	1.59272e+09	2.1777e+09	0	1.23583e+09	7.86874e+08	1.02516e+09	43.601	9.6	2	Olfactomedin like 3 OS=Felis catus OX=9685 GN=OLFML3 PE=4 SV=1	None
tr|Q8WNV8|Q8WNV8_FELCA	1.28397	NA	177	ILVN[1]CTAENK	4	ILVNCTAENK	tr|Q8WNV8|Q8WNV8_FELCA	0.00172671	89.679	2	0.29538	3.0098e+09	0	0	4.88973e+09	1.712e+09	4.30688e+08	37.475	36.9	12	T-lymphocyte surface CD2 antigen OS=Felis catus OX=9685 GN=CD2 PE=2 SV=1	None
tr|M3WK11|M3WK11_FELCA	1.52184	0.440434	217	HN[1]N[1]DTQHIWESDSNEFSVIADPR	3	HNNDTQHIWESDSNEFSVIADPR	tr|M3WK11|M3WK11_FELCA	2.27e-146	241.71	3	0.17861	5.309e+09	7.72763e+09	1.68839e+09	2.47109e+09	3.8566e+09	3.34812e+09	92.497	36.4	23	Heat shock protein 90 beta family member 1 OS=Felis catus OX=9685 GN=HSP90B1 PE=3 SV=1	None
tr|M3W8N3|M3W8N3_FELCA	1.93486	0.219478	242	LGYVVQESGQN[1]FSTLAEK	11	LGYVVQESGQNFSTLAEK	tr|M3W8N3|M3W8N3_FELCA	1.48e-29	149.73	2	-0.28956	1.81678e+09	3.56472e+09	1.66142e+09	1.04949e+09	2.09831e+09	4.92207e+08	44.682	17.8	4	P2X purinoceptor OS=Felis catus OX=9685 GN=P2RX1 PE=3 SV=1	None
tr|M3W1J5|M3W1J5_FELCA	1.48267	0.170804	288	YHYN[1]GTLLDGTFFDSSYSR	4	YHYNGTLLDGTFFDSSYSR	tr|M3W1J5|M3W1J5_FELCA;tr|A0A2I2V143|A0A2I2V143_FELCA	8.35e-129	240.59	2	0.85137	2.96215e+09	2.48221e+09	2.25901e+09	1.10857e+09	2.51658e+09	1.57047e+09	63.337	13.8	5	Peptidylprolyl isomerase OS=Felis catus OX=9685 GN=FKBP9 PE=4 SV=3	None
tr|M3X5Q2|M3X5Q2_FELCA	0.425379	NA	274	HDSEQDNSDN[0.774]NTIFVQGLGEN[1]VTIESVADYFK	10	HDSEQDNSDNNTIFVQGLGENVTIESVADYFK	tr|M3X5Q2|M3X5Q2_FELCA	4.61e-62	154.95	3	3.2401	7.30512e+08	0	1.80825e+08	1.07121e+09	0	0	52.48	19.4	6	FUS RNA binding protein OS=Felis catus OX=9685 GN=FUS PE=4 SV=2	None
tr|M3WIZ5|M3WIZ5_FELCA	1.09877	0.841434	402	TFSDLAAHN[1]QTFLK	9	TFSDLAAHNQTFLK	tr|M3WIZ5|M3WIZ5_FELCA	2.1e-25	158.89	2	0.51361	4.83e+08	2.44149e+08	0	3.87168e+08	1.76683e+08	4.28828e+08	247.68	18.9	22	Collagen type VI alpha 6 chain OS=Felis catus OX=9685 GN=COL6A6 PE=4 SV=3	None
tr|A0A2I2UWI1|A0A2I2UWI1_FELCA	2.68882	0.268442	551	EGICN[1]GITALCPASDPKPN[0.973]FTDCNR	19	EGICNGITALCPASDPKPNFTDCNR	tr|A0A2I2UWI1|A0A2I2UWI1_FELCA	4.56e-18	116.38	3	-0.87446	4.50862e+09	2.70869e+09	6.97574e+08	1.47321e+09	5.5259e+08	9.17832e+08	84.154	42	20	ADAM metallopeptidase domain 10 OS=Felis catus OX=9685 GN=ADAM10 PE=4 SV=1	None
tr|A0A337SE56|A0A337SE56_FELCA	0.20711	0.104869	4	MEAN[1]GSQGTSGSANDSQHDPGK	4	MEANGSQGTSGSANDSQHDPGK	tr|A0A337SE56|A0A337SE56_FELCA;tr|A0A337SVS4|A0A337SVS4_FELCA	2.86e-92	209.74	2	-0.27043	9.45208e+07	1.22768e+08	0	3.54053e+08	8.18409e+08	4.01258e+08	35.196	14	3	Musashi RNA binding protein 2 OS=Felis catus OX=9685 GN=MSI2 PE=4 SV=1	None
tr|M3VUR6|M3VUR6_FELCA	0.964717	0.920851	184	YYN[1]YTLSIN[1]GK	3	YYNYTLSINGK	tr|M3VUR6|M3VUR6_FELCA;tr|A0A337SCN9|A0A337SCN9_FELCA	0.000305538	113.69	2	1.4398	2.03895e+09	2.00782e+09	4.86164e+09	2.81584e+09	3.60797e+09	2.8104e+09	62.154	26	8	N-acetylglucosamine-6-sulfatase OS=Felis catus OX=9685 GN=GNS PE=3 SV=1	None
tr|A0A337SSD2|A0A337SSD2_FELCA	0.783762	NA	353	TN[1]HSAFLFGFGDGGGGPTQTMVDR	2	TNHSAFLFGFGDGGGGPTQTMVDR	tr|A0A337SSD2|A0A337SSD2_FELCA;tr|M3WEZ3|M3WEZ3_FELCA	2.45e-06	71.857	3	-0.13642	0	0	1.28075e+08	0	1.6341e+08	0	104.26	24.2	13	Mannosidase alpha class 2C member 1 OS=Felis catus OX=9685 GN=MAN2C1 PE=4 SV=1	None
tr|A0A2I2UXX3|A0A2I2UXX3_FELCA	2.5099	0.0591343	282	VN[1]GSCQDVDECATGGR	2	VNGSCQDVDECATGGR	tr|A0A2I2UXX3|A0A2I2UXX3_FELCA;tr|M3VVW5|M3VVW5_FELCA	1.21e-23	153.92	2	-0.76684	1.13894e+09	9.61068e+08	0	7.11223e+08	4.60071e+08	8.37446e+07	163.92	19.1	18	Latent transforming growth factor beta binding protein 4 OS=Felis catus OX=9685 GN=LTBP4 PE=4 SV=2	None
tr|M3VXY8|M3VXY8_FELCA	1.01706	0.967009	294	YHYN[1]GSLMDGTLFDSSYSR	4	YHYNGSLMDGTLFDSSYSR	tr|M3VXY8|M3VXY8_FELCA	3.92e-82	210.98	3	-0.48559	4.60867e+09	1.902e+09	1.8919e+09	3.80104e+09	2.46311e+09	1.99749e+09	64.479	32.3	11	Peptidylprolyl isomerase OS=Felis catus OX=9685 GN=FKBP10 PE=4 SV=2	None
tr|M3XG54|M3XG54_FELCA	2.6507	NA	110	GYYN[1]QSEAGSHTIQWLSSCEVGPDWR	4	GYYNQSEAGSHTIQWLSSCEVGPDWR	tr|M3XG54|M3XG54_FELCA	0.000101527	48.773	3	0.068742	1.60585e+08	0	0	6.05822e+07	0	0	39.436	17.5	3	Uncharacterized protein OS=Felis catus OX=9685 GN=LOC101099296 PE=3 SV=3	None
tr|M3WKI7|M3WKI7_FELCA	2.95572	0.00454994	426	LLPEAIN[1]SSHYR	7	LLPEAINSSHYR	tr|M3WKI7|M3WKI7_FELCA;tr|A0A2I2U423|A0A2I2U423_FELCA	0.00141878	68.676	3	0.021361	6.53059e+08	5.84099e+08	7.81467e+08	3.19733e+08	2.09669e+08	1.53553e+08	99.878	15.8	7	Adhesion G protein-coupled receptor D1 OS=Felis catus OX=9685 GN=ADGRD1 PE=3 SV=2	Up
tr|M3WK83|M3WK83_FELCA	6.4228	0.368009	445	N[1]FTQIIGSSN[1]ETIYSPPFYSSK	10	NFTQIIGSSNETIYSPPFYSSK	tr|M3WK83|M3WK83_FELCA	3.26e-125	238.03	2	1.7473	3.73877e+08	5.7868e+08	4.3704e+09	2.84073e+07	6.34935e+08	1.65418e+08	79.851	34.8	12	Meprin A subunit OS=Felis catus OX=9685 GN=MEP1B PE=4 SV=3	None
tr|M3W182|M3W182_FELCA	0.945583	0.921855	922	GTSPTQIWCN[0.964]NSQLPVDHILAGSFETAMR	10	GTSPTQIWCNNSQLPVDHILAGSFETAMR	tr|M3W182|M3W182_FELCA	2.8e-44	143.92	3	-0.49112	1.33219e+08	1.07735e+09	1.50859e+09	3.89896e+08	1.22062e+09	1.26512e+09	138.3	35.5	34	Coatomer subunit alpha OS=Felis catus OX=9685 GN=COPA PE=4 SV=2	None
tr|M3WNY7|M3WNY7_FELCA	1.4636	0.438063	503	GLTLNNNPWMN[1]GTVIIDSTVGK	11	GLTLNNNPWMNGTVIIDSTVGK	tr|M3WNY7|M3WNY7_FELCA	6.04e-63	178.73	2	-1.1009	1.4947e+09	3.35537e+09	1.93977e+09	5.11265e+08	2.6394e+09	1.48848e+09	100.87	36.8	21	Chloride channel accessory 4 OS=Felis catus OX=9685 GN=CLCA4 PE=4 SV=3	None
tr|M3WCY7|M3WCY7_FELCA	1.86889	0.430191	950	SCVN[1]FTLGPVRPSVDQFHK	4	SCVNFTLGPVRPSVDQFHK	tr|M3WCY7|M3WCY7_FELCA;tr|A0A2I2U310|A0A2I2U310_FELCA	2.58e-07	143.96	4	-0.67192	0	3.2123e+08	2.53837e+08	4.31239e+07	2.64581e+08	0	139.32	21	19	NPC1 like intracellular cholesterol transporter 1 OS=Felis catus OX=9685 GN=NPC1L1 PE=4 SV=3	None
tr|A0A2I2UE67|A0A2I2UE67_FELCA	3.31367	NA	63	ALILQLNPNEDCTWTLEKPEN[1]K	21	ALILQLNPNEDCTWTLEKPENK	tr|A0A2I2UE67|A0A2I2UE67_FELCA	7.04e-29	140.2	3	1.5945	0	0	1.10401e+09	0	0	3.33168e+08	67.404	20.1	8	CUB and zona pellucida like domains 1 OS=Felis catus OX=9685 GN=CUZD1 PE=4 SV=2	None
tr|M3W9B3|M3W9B3_FELCA	0.677674	0.442182	168	GMWSEGN[1]GSHTIR	7	GMWSEGNGSHTIR	tr|M3W9B3|M3W9B3_FELCA;tr|A0A2I2UA05|A0A2I2UA05_FELCA	5.62e-37	198.55	2	0.14532	3.07072e+10	4.16454e+10	1.19823e+09	3.95692e+10	4.13547e+10	2.76104e+10	102	31.2	19	Staphylococcal nuclease domain-containing protein OS=Felis catus OX=9685 GN=SND1 PE=4 SV=1	None
tr|M3VU91|M3VU91_FELCA	0.663815	0.430932	3953	GVTHLN[1]ISGLK	6	GVTHLNISGLK	tr|M3VU91|M3VU91_FELCA;tr|M3X7K5|M3X7K5_FELCA	3.37e-06	136.27	2	-0.12981	2.09044e+09	1.47369e+09	8.61338e+08	2.02446e+09	1.0562e+09	3.58606e+09	504.66	24.5	71	LDL receptor related protein 1 OS=Felis catus OX=9685 GN=LRP1 PE=4 SV=3	None
tr|M3VZ93|M3VZ93_FELCA	1.85619	0.279413	1820	VDGCSLTDEQLHYSFN[1]LSSLSK	16	VDGCSLTDEQLHYSFNLSSLSK	tr|M3VZ93|M3VZ93_FELCA	9.44e-63	175	2	1.541	2.15213e+08	1.29382e+08	0	0	6.83603e+07	1.17287e+08	274.52	28.9	47	Insulin like growth factor 2 receptor OS=Felis catus OX=9685 GN=IGF2R PE=4 SV=3	None
tr|A0A2I2UUG3|A0A2I2UUG3_FELCA	6.15486	0.0117513	166	PFCSGHGN[1]FSTEGCGCVCEPGWK	8	PFCSGHGNFSTEGCGCVCEPGWK	tr|A0A2I2UUG3|A0A2I2UUG3_FELCA;tr|M3W358|M3W358_FELCA;tr|A0A2I2V3G7|A0A2I2V3G7_FELCA;tr|A0A337SVA7|A0A337SVA7_FELCA;tr|A0A337SIX8|A0A337SIX8_FELCA;tr|A0A337SF22|A0A337SF22_FELCA;tr|A0A2I2UFV7|A0A2I2UFV7_FELCA	1.52e-17	116.45	3	0.38491	4.43945e+09	4.09068e+09	0	6.12266e+08	7.73653e+08	0	231.06	28	35	Tenascin C OS=Felis catus OX=9685 GN=TNC PE=4 SV=2	Up
tr|A0A337SA22|A0A337SA22_FELCA	0.912354	0.750476	54	N[1]ETIWYLK	1	NETIWYLK	tr|A0A337SA22|A0A337SA22_FELCA;tr|M3XBC6|M3XBC6_FELCA	0.00108526	157.91	2	0.041958	3.50549e+09	2.85536e+09	3.09026e+09	4.59235e+09	1.863e+09	3.90369e+09	7.561	12.3	1	ATPase H+ transporting V0 subunit e1 OS=Felis catus OX=9685 GN=ATP6V0E1 PE=4 SV=1	None
tr|M3W0W4|M3W0W4_FELCA	0.420342	0.0464221	476	SADLVLTYVGPQHVGN[1]YSCR	16	SADLVLTYVGPQHVGNYSCR	tr|M3W0W4|M3W0W4_FELCA	3.29e-112	228.08	2	-0.20279	3.97499e+10	2.97406e+10	1.28789e+10	8.2036e+10	4.66417e+10	6.72802e+10	54.565	19	6	Alpha-1-B glycoprotein OS=Felis catus OX=9685 GN=A1BG PE=4 SV=3	Down
tr|A0A337STH1|A0A337STH1_FELCA	0.402985	NA	96	N[1]QTLVALAPESR	1	NQTLVALAPESR	tr|A0A337STH1|A0A337STH1_FELCA	0.00619225	67.887	2	2.394	0	4.1431e+07	0	0	1.0281e+08	0	39.458	3.4	1	Prostaglandin E receptor 2 OS=Felis catus OX=9685 GN=PTGER2 PE=3 SV=1	None
tr|M3WIG3|M3WIG3_FELCA	0.634737	0.366239	2007	YHVIVQLGN[1]MSK	9	YHVIVQLGNMSK	tr|M3WIG3|M3WIG3_FELCA	2.47e-05	114.72	3	0.022835	1.84787e+08	1.15271e+08	2.97328e+08	1.34778e+08	4.5809e+08	3.48285e+08	247.87	14.4	22	Sortilin related receptor 1 OS=Felis catus OX=9685 GN=SORL1 PE=4 SV=3	None
tr|M3WPQ6|M3WPQ6_FELCA	2.31112	NA	900	LNPGN[1]YTAR	5	LNPGNYTAR	tr|M3WPQ6|M3WPQ6_FELCA	0.0365335	58.699	2	-1.9069	4.80583e+08	0	0	0	0	2.07944e+08	154.82	16.4	14	Tyrosine-protein kinase receptor OS=Felis catus OX=9685 GN=IGF1R PE=3 SV=3	None
tr|A0A337SW78|A0A337SW78_FELCA	0.353435	0.124427	241	EDNPDKNPEAPLN[1]VSR	13	EDNPDKNPEAPLNVSR	tr|A0A337SW78|A0A337SW78_FELCA;tr|M3W918|M3W918_FELCA	6.75e-23	156.29	2	0.38221	1.14153e+08	1.98554e+08	1.45244e+08	6.47701e+08	3.76743e+08	2.71267e+08	73.203	12.8	6	Semaphorin 7A (John Milton Hagen blood group) OS=Felis catus OX=9685 GN=SEMA7A PE=3 SV=1	None
tr|M3WBY2|M3WBY2_FELCA	0.792051	0.765443	157	VVMDIPYELWN[1]ETSAEVADLKK	11	VVMDIPYELWNETSAEVADLKK	tr|M3WBY2|M3WBY2_FELCA	8.05e-29	136.96	3	-0.40838	3.20612e+08	9.578e+07	7.18472e+07	3.04617e+08	0	1.06332e+08	31.078	29.4	6	Canopy FGF signaling regulator 3 OS=Felis catus OX=9685 GN=CNPY3 PE=4 SV=1	None
tr|M3WEV4|M3WEV4_FELCA	0.965925	NA	130	FN[1]DTEVLQR	2	FNDTEVLQR	tr|M3WEV4|M3WEV4_FELCA;tr|A0A2I2UUC2|A0A2I2UUC2_FELCA;tr|A0A2I2U4L9|A0A2I2U4L9_FELCA	0.00029605	134.25	2	0.63285	2.9931e+08	0	1.29354e+09	8.24519e+08	0	0	58.458	31.9	10	Biotinidase OS=Felis catus OX=9685 GN=BTD PE=4 SV=2	None
tr|A0A337S8E4|A0A337S8E4_FELCA	0.645759	0.147877	328	VISGEQSTEVSN[1]HTGR	12	VISGEQSTEVSNHTGR	tr|A0A337S8E4|A0A337S8E4_FELCA	0.0013627	56.339	3	-0.53479	2.55484e+08	2.0305e+08	0	4.43851e+08	2.4942e+08	3.71833e+08	174.62	7	6	Latent transforming growth factor beta binding protein 1 OS=Felis catus OX=9685 GN=LTBP1 PE=4 SV=1	None
tr|M3WZN5|M3WZN5_FELCA	0.939551	0.794327	417	LEDQFN[1]STLGPSQEQEEGWPGRPGGLGHWLPAAR	6	LEDQFNSTLGPSQEQEEGWPGRPGGLGHWLPAAR	tr|M3WZN5|M3WZN5_FELCA	2.18e-49	158.33	4	-0.57723	5.64239e+08	4.26441e+08	0	4.14269e+08	4.66657e+08	7.00703e+08	107.02	34.9	24	Elastin microfibril interfacer 1 OS=Felis catus OX=9685 GN=EMILIN1 PE=4 SV=3	None
tr|M3WGZ2|M3WGZ2_FELCA	0.323506	NA	187	EPPRPALLNIAEN[1]FTVLIK	13	EPPRPALLNIAENFTVLIK	tr|M3WGZ2|M3WGZ2_FELCA	4.78e-05	76.526	3	0.42061	5.06307e+07	1.91991e+07	0	0	1.07927e+08	0	68.065	9.6	4	P2X purinoceptor OS=Felis catus OX=9685 GN=P2RX7 PE=3 SV=1	None
tr|M3WEM6|M3WEM6_FELCA	1.74938	0.457757	70	TGYSGPN[1]CTIPELWTWLR	7	TGYSGPNCTIPELWTWLR	tr|M3WEM6|M3WEM6_FELCA;tr|A0A337SQE3|A0A337SQE3_FELCA	4.9e-59	193.8	3	0.15964	2.87587e+09	6.17616e+09	9.15625e+08	1.39121e+09	2.40734e+09	0	69.238	38.5	13	Prostaglandin-endoperoxide synthase 1 OS=Felis catus OX=9685 GN=PTGS1 PE=4 SV=2	None
tr|A0A337SSQ8|A0A337SSQ8_FELCA	0.718955	0.492143	201	N[1]DTVYFTLPCTLAR	1	NDTVYFTLPCTLAR	tr|A0A337SSQ8|A0A337SSQ8_FELCA	2.85e-47	154.65	2	0.45492	4.55089e+09	2.73046e+09	9.94655e+08	3.60102e+09	5.66127e+09	2.24886e+09	27.16	35.7	7	Uncharacterized protein OS=Felis catus OX=9685 GN=CD48 PE=4 SV=1	None
tr|M3W5W5|M3W5W5_FELCA	0.358344	0.504715	75	HGLLVPN[1]N[1]TTDQELQHIR	8	HGLLVPNNTTDQELQHIR	tr|M3W5W5|M3W5W5_FELCA	4.68e-48	179.74	3	-3.7739	4.06323e+09	4.83711e+09	6.79077e+09	0	2.41229e+10	5.06901e+09	26.585	31.4	4	Eukaryotic translation initiation factor 6 OS=Felis catus OX=9685 GN=EIF6 PE=3 SV=3	None
tr|A0A337S316|A0A337S316_FELCA	1.50044	0.336141	153	FQN[1]VSDFWK	3	FQNVSDFWK	tr|A0A337S316|A0A337S316_FELCA	0.000225515	136.99	2	-0.68658	7.15002e+09	5.71255e+09	2.53951e+09	4.34122e+09	2.93228e+09	2.99154e+09	42.773	28.5	9	Uncharacterized protein OS=Felis catus OX=9685 GN=IKBIP PE=4 SV=1	None
tr|A0A337SQ35|A0A337SQ35_FELCA	1.12437	0.823103	623	NNSN[0.971]NFDLNR	1	NNSNNFDLNR	tr|A0A337SQ35|A0A337SQ35_FELCA;tr|A0A337SN31|A0A337SN31_FELCA;tr|M3WNV5|M3WNV5_FELCA	3.28e-05	135.55	2	-0.12293	2.17358e+09	3.31975e+08	2.82843e+09	1.84158e+09	1.32107e+09	0	148.98	30.5	25	Carboxypeptidase D OS=Felis catus OX=9685 GN=CPD PE=4 SV=1	None
tr|A0A337SHB3|A0A337SHB3_FELCA	0.858078	0.760239	146	YLETLPN[1]TSIIIPFHNEGWSSLLR	7	YLETLPNTSIIIPFHNEGWSSLLR	tr|A0A337SHB3|A0A337SHB3_FELCA;tr|M3WLQ4|M3WLQ4_FELCA	1.29e-12	101.6	3	-0.5669	6.27195e+08	5.49438e+08	5.05435e+07	4.95508e+08	6.23499e+08	3.11139e+08	68.938	31	12	Polypeptide N-acetylgalactosaminyltransferase OS=Felis catus OX=9685 GN=GALNT10 PE=3 SV=1	None
tr|M3W8X1|M3W8X1_FELCA	0.929331	0.949579	292	YLN[1]SSCTGSMCVQVEDYSQVR	3	YLNSSCTGSMCVQVEDYSQVR	tr|M3W8X1|M3W8X1_FELCA	5.51e-163	265.96	2	0.52462	3.18768e+08	3.67656e+09	4.90217e+08	0	2.81697e+09	4.00785e+08	75.828	37.5	13	X-prolyl aminopeptidase 2 OS=Felis catus OX=9685 GN=XPNPEP2 PE=3 SV=1	None
tr|M3WJB9|M3WJB9_FELCA	0.686966	0.591674	93	LVGDPWAYN[1]CSLK	9	LVGDPWAYNCSLK	tr|M3WJB9|M3WJB9_FELCA	0.000135317	99.991	2	0.76346	4.47606e+08	1.80697e+09	2.66376e+08	0	8.10884e+08	1.63558e+09	41.207	11.7	1	Sialic acid binding Ig like lectin 14 OS=Felis catus OX=9685 GN=SIGLEC14 PE=4 SV=3	None
tr|M3WNA8|M3WNA8_FELCA	1.25122	0.50864	9	PN[1]HTIYINNLNEK	2	PNHTIYINNLNEK	tr|M3WNA8|M3WNA8_FELCA	5.13e-89	252.52	2	0.34047	3.67394e+08	7.62501e+08	8.81996e+08	7.25464e+08	4.41477e+08	4.40999e+08	31.233	28.4	5	Small nuclear ribonucleoprotein polypeptide A OS=Felis catus OX=9685 GN=SNRPA PE=4 SV=2	None
tr|M3WLR0|M3WLR0_FELCA	4.29383	NA	123	AVHGFFTSNN[0.798]ATR	10	AVHGFFTSNNATR	tr|M3WLR0|M3WLR0_FELCA	0.00545213	53.034	3	0.27728	4.55319e+08	4.94436e+08	1.61572e+08	0	0	8.62733e+07	60.796	28.2	13	Proteasome 26S subunit, non-ATPase 3 OS=Felis catus OX=9685 GN=PSMD3 PE=4 SV=1	None
tr|M3WCV0|M3WCV0_FELCA	0.925238	0.870726	212	N[1]HTLALTETGSVFAFGENK	1	NHTLALTETGSVFAFGENK	tr|M3WCV0|M3WCV0_FELCA	2.21e-26	142.84	3	0.39265	2.52759e+08	3.0551e+08	0	4.48067e+08	3.94808e+08	6.21926e+07	55.995	24.9	7	Regulator of chromosome condensation 2 OS=Felis catus OX=9685 GN=RCC2 PE=4 SV=2	None
tr|A0A2I2U3E4|A0A2I2U3E4_FELCA	1.09513	0.621307	793	ISIEMN[1]GTLEDQLNHLKR	6	ISIEMNGTLEDQLNHLKR	tr|A0A2I2U3E4|A0A2I2U3E4_FELCA;tr|A0A2I2UPV2|A0A2I2UPV2_FELCA;tr|M3X6F7|M3X6F7_FELCA;tr|A0A2I2UQC4|A0A2I2UQC4_FELCA;tr|A0A337SL47|A0A337SL47_FELCA	5.22e-112	233.14	3	0.53544	1.43566e+10	1.7137e+10	2.10359e+10	1.59637e+10	1.96089e+10	1.23938e+10	116.72	43	2	Actinin alpha 4 OS=Felis catus OX=9685 GN=ACTN4 PE=4 SV=2	None
tr|A0A2I2U868|A0A2I2U868_FELCA	0.592072	0.502793	138	AMLFPVYELN[1]GTVHSQEWSVK	10	AMLFPVYELNGTVHSQEWSVK	tr|A0A2I2U868|A0A2I2U868_FELCA;tr|M3WGG0|M3WGG0_FELCA	5.85e-07	85.737	3	0.019153	0	6.81192e+08	2.00048e+08	4.49689e+08	1.38154e+09	4.01374e+08	45.267	20.5	4	Adenosine deaminase 2 OS=Felis catus OX=9685 GN=ADA2 PE=4 SV=2	None
tr|M3WQY0|M3WQY0_FELCA	0.304054	NA	121	IHYLYLQNNFITELPVESFQN[1]ATGLR	21	IHYLYLQNNFITELPVESFQNATGLR	tr|M3WQY0|M3WQY0_FELCA	1.12e-28	129.08	3	0.16471	0	0	2.24363e+08	0	0	7.37905e+08	43.415	20.6	4	Proline and arginine rich end leucine rich repeat protein OS=Felis catus OX=9685 GN=PRELP PE=4 SV=1	None
tr|M3XA25|M3XA25_FELCA	2.31183	NA	47	VCVNNTN[1]CTEIDASYK	7	VCVNNTNCTEIDASYK	tr|M3XA25|M3XA25_FELCA	3.14e-23	147.12	2	0.56338	4.99202e+08	1.9805e+08	1.29612e+08	0	0	1.19222e+08	19.128	9.6	1	Epithelial membrane protein 2 OS=Felis catus OX=9685 GN=EMP2 PE=3 SV=1	None
tr|A0A2I2USS9|A0A2I2USS9_FELCA	1.46515	NA	895	SGPGPN[1]DSACVSWIYYSAVDPIK	6	SGPGPNDSACVSWIYYSAVDPIK	tr|A0A2I2USS9|A0A2I2USS9_FELCA;tr|A0A2I2U5Q4|A0A2I2U5Q4_FELCA;tr|M3WE45|M3WE45_FELCA;tr|A0A2I2U3C3|A0A2I2U3C3_FELCA;tr|A0A2I2U3W3|A0A2I2U3W3_FELCA;tr|A0A337SX56|A0A337SX56_FELCA	4.71e-52	163.74	2	0.22213	1.14286e+09	5.48902e+08	5.63602e+08	0	5.13112e+08	0	125.79	30.9	18	Hephaestin OS=Felis catus OX=9685 GN=HEPH PE=3 SV=1	None
tr|A0A337S5Y6|A0A337S5Y6_FELCA	0.735365	0.353244	243	NN[0.993]NSNQNFFK	2	NNNSNQNFFK	tr|A0A337S5Y6|A0A337S5Y6_FELCA;tr|A0A337SKS4|A0A337SKS4_FELCA;tr|M3X9J6|M3X9J6_FELCA	1.73e-05	132.88	2	-0.26346	6.07402e+08	1.04015e+09	1.05717e+09	1.62225e+09	1.31953e+09	7.36297e+08	107.46	28.3	18	USO1 vesicle transport factor OS=Felis catus OX=9685 GN=USO1 PE=4 SV=1	None
tr|M3VWP9|M3VWP9_FELCA	1.62182	0.602319	178	VWQLGSSSPN[1]FTLEGHEK	10	VWQLGSSSPNFTLEGHEK	tr|M3VWP9|M3VWP9_FELCA	5.89e-08	102.61	2	4.1553	4.97064e+08	0	1.6186e+09	3.91532e+08	9.12968e+08	0	102.27	34.6	19	Coatomer subunit beta' OS=Felis catus OX=9685 GN=COPB2 PE=3 SV=1	None
tr|M3WWE7|M3WWE7_FELCA	0.971749	0.916735	467	N[0.972]ISSHSNIVFSN[1]GELDPWSGGGVTK	1	NISSHSNIVFSNGELDPWSGGGVTK	tr|M3WWE7|M3WWE7_FELCA	7.19e-32	134.26	2	1.5054	1.75404e+08	0	1.22165e+08	1.28003e+08	0	1.78217e+08	62.171	22.8	8	Prolylcarboxypeptidase OS=Felis catus OX=9685 GN=PRCP PE=4 SV=2	None
tr|M3VUP6|M3VUP6_FELCA	0.531541	0.396757	130	FLAYCYN[1]SSDTR	7	FLAYCYNSSDTR	tr|M3VUP6|M3VUP6_FELCA	0.00467328	69.03	2	-0.30657	0	3.0302e+08	1.63392e+08	2.72363e+08	2.27614e+08	8.1623e+08	35.582	8.4	2	Lymphatic vessel endothelial hyaluronan receptor 1 OS=Felis catus OX=9685 GN=LYVE1 PE=4 SV=1	None
tr|M3WVF5|M3WVF5_FELCA	0.609553	0.257799	326	IAILHEN[1]FTTVKPEDAYEDFIVKPPVR	7	IAILHENFTTVKPEDAYEDFIVKPPVR	tr|M3WVF5|M3WVF5_FELCA;tr|M3WM88|M3WM88_FELCA	0.000422913	42.347	5	-0.67805	7.66213e+07	8.3747e+07	0	1.90059e+08	1.28255e+08	7.63243e+07	54.138	35.4	9	Dynein cytoplasmic 1 light intermediate chain 2 OS=Felis catus OX=9685 GN=DYNC1LI2 PE=4 SV=2	None
tr|M3W9W5|M3W9W5_FELCA	1.46534	NA	479	FFPYTN[1]GTLGIR	6	FFPYTNGTLGIR	tr|M3W9W5|M3W9W5_FELCA;tr|A0A2I2U6T7|A0A2I2U6T7_FELCA;tr|A0A2I2UZB1|A0A2I2UZB1_FELCA	0.000653816	89.805	2	-0.84719	3.58116e+08	0	0	0	1.75351e+08	3.13431e+08	139.93	24.6	19	L1 cell adhesion molecule OS=Felis catus OX=9685 GN=L1CAM PE=4 SV=3	None
tr|M3WLC0|M3WLC0_FELCA	1.72297	0.41619	437	APIMPWDESSFPNTAELGSN[1]N[1]MTVK	21	APIMPWDESSFPNTAELGSNNMTVK	tr|M3WLC0|M3WLC0_FELCA	1.32e-200	272.1	3	1.3722	1.02367e+09	2.18731e+09	4.69475e+09	1.73561e+09	1.84806e+09	1.00475e+09	61.145	34.4	12	Solute carrier family 3 member 2 OS=Felis catus OX=9685 GN=SLC3A2 PE=4 SV=3	None
tr|A0A2I2UXR9|A0A2I2UXR9_FELCA	10.2963	NA	425	LVVIVDPAISN[0.822]NSSPSNPYGPYDR	11	LVVIVDPAISNNSSPSNPYGPYDR	tr|A0A2I2UXR9|A0A2I2UXR9_FELCA	2.85e-32	141.69	2	0.36983	0	0	1.40572e+09	1.36527e+08	0	0	206.63	27.1	32	Maltase-glucoamylase OS=Felis catus OX=9685 GN=MGAM PE=4 SV=1	None
tr|M3WSI8|M3WSI8_FELCA	0.193354	NA	202	N[0.999]STVNLPPPSDSCIPER	1	NSTVNLPPPSDSCIPER	tr|M3WSI8|M3WSI8_FELCA	7.98e-14	119.46	2	-0.42491	0	3.3738e+08	0	1.16681e+09	7.27206e+08	3.34063e+09	70.353	31.7	8	Prothrombin OS=Felis catus OX=9685 GN=F2 PE=3 SV=1	None
tr|A0A337SGR5|A0A337SGR5_FELCA	0.757359	0.645843	378	N[1]TTSVWYTSR	1	NTTSVWYTSR	tr|A0A337SGR5|A0A337SGR5_FELCA;tr|M3W8M9|M3W8M9_FELCA	1.17e-07	125.74	2	0.92615	8.63605e+08	1.21003e+09	4.96781e+09	3.80231e+09	1.75325e+09	3.74181e+09	52.613	17	5	Alpha-L-fucosidase OS=Felis catus OX=9685 GN=FUCA1 PE=3 SV=1	None
tr|M3W6Y7|M3W6Y7_FELCA	0.693343	0.370803	480	IIISPEEN[1]VTLTCTAENQLER	8	IIISPEENVTLTCTAENQLER	tr|M3W6Y7|M3W6Y7_FELCA;tr|A0A2I2UX74|A0A2I2UX74_FELCA	8.43e-21	126.51	3	0.008495	1.03135e+09	6.33224e+08	2.21463e+08	6.80956e+08	9.19374e+08	1.11988e+09	64.876	35.2	13	Activated leukocyte cell adhesion molecule OS=Felis catus OX=9685 GN=ALCAM PE=4 SV=2	None
tr|M3W8Y0|M3W8Y0_FELCA	1.07931	0.777683	487	LLSIPAPAN[1]GTELTLDR	9	LLSIPAPANGTELTLDR	tr|M3W8Y0|M3W8Y0_FELCA	0.000218098	75.018	2	0.9916	3.84252e+08	3.05759e+08	1.6371e+08	2.54843e+08	0	2.72484e+08	107.89	15.7	8	Oncostatin M receptor OS=Felis catus OX=9685 GN=OSMR PE=4 SV=2	None
tr|M3X1E0|M3X1E0_FELCA	0.56045	NA	179	ICEEETGSTSIQAADSTAVN[1]GSITPTDKK	20	ICEEETGSTSIQAADSTAVNGSITPTDKK	tr|M3X1E0|M3X1E0_FELCA;tr|A0A2I2UAE5|A0A2I2UAE5_FELCA	3.49e-09	73.212	3	0.25038	2.74319e+08	0	0	5.13486e+08	6.037e+08	3.51201e+08	51.495	20.3	5	Glyoxylate reductase 1 homolog OS=Felis catus OX=9685 GN=GLYR1 PE=4 SV=3	None
tr|A0A2I2UXU4|A0A2I2UXU4_FELCA	2.26539	0.18628	238	VN[1]N[1]SSLIGLGYTQTLKPGIK	2	VNNSSLIGLGYTQTLKPGIK	tr|A0A2I2UXU4|A0A2I2UXU4_FELCA	8.05e-55	177.29	3	0.72446	3.26404e+10	2.95026e+10	2.57807e+10	2.90503e+10	9.14164e+09	6.19865e+08	30.756	41	8	Uncharacterized protein OS=Felis catus OX=9685 GN=VDAC1 PE=4 SV=1	None
tr|M3W7V9|M3W7V9_FELCA	2.86785	NA	333	N[1]ETQHEPYPLTVPGCTPSCPLTK	1	NETQHEPYPLTVPGCTPSCPLTK	tr|M3W7V9|M3W7V9_FELCA	5.39e-06	69.98	3	0.072634	0	0	8.78092e+08	0	3.06185e+08	0	48.045	21.1	4	Acid phosphatase, prostate OS=Felis catus OX=9685 GN=ACPP PE=3 SV=2	None
tr|M3W8X2|M3W8X2_FELCA	0.498766	0.414027	213	VN[1]TSANHMDLYK	2	VNTSANHMDLYK	tr|M3W8X2|M3W8X2_FELCA	5.16e-16	164.22	2	0.04949	6.55085e+08	3.63361e+08	2.94067e+08	1.73244e+09	4.188e+08	4.80277e+08	53.685	23.4	6	Transmembrane serine protease 2 OS=Felis catus OX=9685 GN=TMPRSS2 PE=3 SV=3	None
tr|M3W6E4|M3W6E4_FELCA	1.3697	0.429826	443	HYTN[1]LTTGIYR	4	HYTNLTTGIYR	tr|M3W6E4|M3W6E4_FELCA	1.02e-26	188.27	3	-0.52884	4.68433e+09	2.5598e+09	1.91556e+09	2.56274e+09	2.21781e+09	1.9068e+09	55.324	29.2	9	Peptidase M20 domain containing 1 OS=Felis catus OX=9685 GN=PM20D1 PE=4 SV=2	None
tr|M3WKU0|M3WKU0_FELCA	0.250616	0.272529	387	ASLGN[1]VTCVSAPTGEDCIALVLK	5	ASLGNVTCVSAPTGEDCIALVLK	tr|M3WKU0|M3WKU0_FELCA;tr|A0A2I2V3V6|A0A2I2V3V6_FELCA	1.77e-52	168.75	3	-0.78745	2.31708e+09	3.36472e+08	0	2.36245e+09	2.92929e+09	1.05905e+10	77.575	31.1	17	Lactotransferrin OS=Felis catus OX=9685 GN=LTF PE=3 SV=2	None
tr|M3X1W7|M3X1W7_FELCA	0.783391	0.700903	718	YN[1]CSIESPR	2	YNCSIESPR	tr|M3X1W7|M3X1W7_FELCA;tr|A0A2I2UIC2|A0A2I2UIC2_FELCA	0.00244663	98.044	2	0.79268	6.58851e+08	1.34428e+08	9.4379e+07	2.98244e+08	3.78682e+08	4.56171e+08	87.174	20	11	Procollagen-lysine,2-oxoglutarate 5-dioxygenase 2 OS=Felis catus OX=9685 GN=PLOD2 PE=4 SV=3	None
tr|A0A2I2U5R0|A0A2I2U5R0_FELCA	0.734357	NA	276	TGVHDGDFESN[1]VTATLASINK	11	TGVHDGDFESNVTATLASINK	tr|A0A2I2U5R0|A0A2I2U5R0_FELCA	4.52e-05	66.76	3	0.11818	7.49026e+07	0	0	7.22644e+07	1.31731e+08	0	33.656	34.8	6	ST3 beta-galactoside alpha-2,3-sialyltransferase 1 OS=Felis catus OX=9685 GN=ST3GAL1 PE=3 SV=1	None
tr|M3WAC5|M3WAC5_FELCA	0.855456	NA	44	VLSAPPHFHFGQTN[1]R	14	VLSAPPHFHFGQTNR	tr|M3WAC5|M3WAC5_FELCA	0.0011325	58.723	4	2.4616	3.42382e+08	1.83723e+08	0	0	3.075e+08	0	50.048	39.4	13	Eukaryotic translation elongation factor 1 gamma OS=Felis catus OX=9685 GN=EEF1G PE=4 SV=2	None
tr|M3W7M6|M3W7M6_FELCA	2.02748	0.396517	1458	VVAEPGLDVPEGAPLN[1]LSCR	16	VVAEPGLDVPEGAPLNLSCR	tr|M3W7M6|M3W7M6_FELCA	9.65e-18	119.38	2	-0.42411	1.72281e+09	1.54991e+09	0	2.04526e+08	0	1.40965e+09	182.32	27.7	27	Sialic acid binding Ig like lectin 1 OS=Felis catus OX=9685 GN=SIGLEC1 PE=4 SV=3	None
sp|O46432|MA2B1_FELCA	0.758219	0.529785	369	AN[1]LTWSVK	2	ANLTWSVK	sp|O46432|MA2B1_FELCA;tr|A0A2I2UJS0|A0A2I2UJS0_FELCA	0.0032492	111.82	2	-0.052702	5.2705e+09	5.95249e+09	1.77714e+10	1.23019e+10	1.45269e+10	1.14114e+10	113.23	34.7	1	Lysosomal alpha-mannosidase OS=Felis catus OX=9685 GN=MAN2B1 PE=2 SV=1	None
tr|A0A337S0T5|A0A337S0T5_FELCA	2.08742	NA	46	QYN[1]STGDYR	3	QYNSTGDYR	tr|A0A337S0T5|A0A337S0T5_FELCA;tr|M3W038|M3W038_FELCA	0.000524327	126.07	2	-0.5789	1.13818e+09	0	3.53945e+09	0	1.12043e+09	0	15.018	17.8	2	Tetraspanin 6 OS=Felis catus OX=9685 GN=TSPAN6 PE=3 SV=1	None
tr|M3WMA7|M3WMA7_FELCA	0.695893	0.770623	114	LN[1]ETHIFN[0.999]GSNWIMLTYK	8	LNETHIFNGSNWIMLTYK	tr|M3WMA7|M3WMA7_FELCA;tr|A0A2I2UY37|A0A2I2UY37_FELCA	2.13e-10	106.75	3	-0.013717	8.37685e+08	1.26526e+09	9.11362e+08	1.57917e+08	1.01495e+08	4.07215e+09	31.144	14	3	Mannose-6-phosphate receptor, cation dependent OS=Felis catus OX=9685 GN=M6PR PE=4 SV=3	None
tr|M3VX35|M3VX35_FELCA	3.99456	0.0710924	210	N[1]ASLETVSCFIHNPILNEEK	1	NASLETVSCFIHNPILNEEK	tr|M3VX35|M3VX35_FELCA	2.09e-215	304.04	2	0.63994	1.32751e+10	7.81325e+09	1.76759e+10	3.46926e+09	4.13855e+09	2.09648e+09	54.005	40.7	10	Butyrophilin like 2 OS=Felis catus OX=9685 GN=BTNL2 PE=4 SV=3	None
tr|M3W161|M3W161_FELCA	0.248361	0.265759	327	KPEISGEIVPDN[1]GTYGK	12	KPEISGEIVPDNGTYGK	tr|M3W161|M3W161_FELCA	5.39e-24	147.1	2	0.059992	2.3006e+08	0	1.95382e+08	1.68951e+09	3.33124e+08	5.46868e+08	77.341	14.6	8	Protein kinase C OS=Felis catus OX=9685 GN=PRKCD PE=3 SV=1	None
tr|M3WMR7|M3WMR7_FELCA	2.13588	0.0739775	545	PLDFETVAVHNIVFQAENPEPLVSGVNYN[0.965]TSSSAK	29	PLDFETVAVHNIVFQAENPEPLVSGVNYNTSSSAK	tr|M3WMR7|M3WMR7_FELCA	2.18e-117	192.75	5	-0.14103	2.40868e+09	3.53904e+09	2.04774e+09	1.05605e+09	1.12146e+09	1.5659e+09	92	52.5	24	Cadherin 17 OS=Felis catus OX=9685 GN=CDH17 PE=4 SV=2	None
tr|A0A2I2U7D8|A0A2I2U7D8_FELCA	2.1905	0.210167	126	SPVN[1]GSYFAHVNPADGGCLLK	4	SPVNGSYFAHVNPADGGCLLK	tr|A0A2I2U7D8|A0A2I2U7D8_FELCA;tr|A0A337S8S5|A0A337S8S5_FELCA	7.76e-184	278.45	2	3.6132	9.20685e+09	1.18852e+10	2.06161e+10	8.29595e+08	1.33994e+10	4.81147e+09	35.026	25.4	4	Chromosome 11 open reading frame 54 OS=Felis catus OX=9685 GN=C11orf54 PE=4 SV=1	None
tr|A0A2I2U408|A0A2I2U408_FELCA	1.51996	0.458811	307	NVLVLTLHPEN[1]STSN[1]SSFSK	15	NVLVLTLHPENSTSNSSFSK	tr|A0A2I2U408|A0A2I2U408_FELCA	3.1e-18	129.46	3	-0.15644	0	5.32666e+08	9.99039e+08	5.48046e+08	4.59678e+08	0	122.97	20.1	13	Guanylate cyclase OS=Felis catus OX=9685 GN=GUCY2C PE=3 SV=2	None
tr|A0A337S4I2|A0A337S4I2_FELCA	1.62055	0.194725	43	FTSLDKGEN[1]GTLSR	9	FTSLDKGENGTLSR	tr|A0A337S4I2|A0A337S4I2_FELCA;tr|A0A2I2V0W7|A0A2I2V0W7_FELCA	6.52e-41	190.44	3	0.15381	7.44345e+08	1.51997e+09	1.51387e+09	6.32042e+08	9.1758e+08	7.81794e+08	17.973	48.7	7	Calcineurin like EF-hand protein 1 OS=Felis catus OX=9685 GN=CHP1 PE=4 SV=1	None
tr|M3WF16|M3WF16_FELCA	1.16666	0.711383	256	QTASAVVHPPVSYN[1]DTAPR	14	QTASAVVHPPVSYNDTAPR	tr|M3WF16|M3WF16_FELCA	1.08e-35	157.57	2	-0.64639	3.41145e+09	2.92144e+09	2.04059e+09	3.62845e+09	6.73943e+08	2.87496e+09	51.542	18.5	5	ATPase H+ transporting accessory protein 1 OS=Felis catus OX=9685 GN=ATP6AP1 PE=4 SV=3	None
tr|A0A2I2U0I8|A0A2I2U0I8_FELCA	1.3073	NA	574	N[1]HTLQEQVTQLTEK	1	NHTLQEQVTQLTEK	tr|A0A2I2U0I8|A0A2I2U0I8_FELCA;tr|M3X609|M3X609_FELCA;tr|A0A2I2USR6|A0A2I2USR6_FELCA	5.17e-13	133.91	2	0.31176	0	0	4.05284e+08	2.88578e+08	2.68168e+08	3.73306e+08	162.6	23.3	23	Early endosome antigen 1 OS=Felis catus OX=9685 GN=EEA1 PE=4 SV=2	None
tr|A0A2I2U9N6|A0A2I2U9N6_FELCA	2.58627	0.0692557	217	DSSSGN[1]MTCSVLNPVLDQK	6	DSSSGNMTCSVLNPVLDQK	tr|A0A2I2U9N6|A0A2I2U9N6_FELCA;tr|A0A2I2U6J0|A0A2I2U6J0_FELCA;tr|A0A337SAQ0|A0A337SAQ0_FELCA	6.29e-112	229.96	2	-0.77559	1.44223e+10	8.00934e+09	8.67943e+09	3.23011e+09	6.69937e+09	2.09985e+09	61.53	19.6	2	Uncharacterized protein OS=Felis catus OX=9685 PE=4 SV=2	None
tr|A0A384DV19|A0A384DV19_FELCA	1.66958	0.479042	297	PNIDVTDAMVN[1]QSWDAR	11	PNIDVTDAMVNQSWDAR	tr|A0A384DV19|A0A384DV19_FELCA;sp|Q56H28|ACE2_FELCA;tr|C7ECU9|C7ECU9_FELCA	2.68e-61	168.64	2	1.7703	2.95083e+09	2.40587e+09	7.93778e+09	1.04716e+09	5.5124e+09	1.40322e+09	92.494	41	23	Angiotensin-converting enzyme OS=Felis catus OX=9685 GN=ACE2 PE=3 SV=1	None
tr|M3VZL2|M3VZL2_FELCA	0.340137	0.216428	328	TITVSEPVSQPSIN[1]ISN[1]TTATEHK	14	TITVSEPVSQPSINISNTTATEHK	tr|M3VZL2|M3VZL2_FELCA;tr|A0A2I2UVF1|A0A2I2UVF1_FELCA;tr|A0A337S2C9|A0A337S2C9_FELCA;tr|A0A337S6F2|A0A337S6F2_FELCA	3.61e-54	168.68	2	1.7066	1.76815e+09	1.76514e+09	9.35563e+08	6.34319e+09	1.13598e+09	5.65922e+09	49.734	30.3	6	Uncharacterized protein OS=Felis catus OX=9685 GN=LOC101086271 PE=4 SV=3	None
tr|M3VZY7|M3VZY7_FELCA	0.282993	0.195945	762	ELHHLQEQN[1]VSN[1]AFLDKEEFYIGSK	9	ELHHLQEQNVSNAFLDKEEFYIGSK	tr|M3VZY7|M3VZY7_FELCA;tr|A0A2I2U8E4|A0A2I2U8E4_FELCA	3.49e-102	237.3	4	0.40024	1.55786e+09	9.1257e+08	1.87455e+09	2.23702e+09	4.32441e+09	8.79222e+09	121.77	35.7	22	Ceruloplasmin OS=Felis catus OX=9685 GN=CP PE=3 SV=2	None
tr|A0A337S9D3|A0A337S9D3_FELCA	1.73852	0.124634	54	N[1]VSCLWCNTNK	1	NVSCLWCNTNK	tr|A0A337S9D3|A0A337S9D3_FELCA;tr|M3WIS3|M3WIS3_FELCA	2e-13	160.72	2	-0.81757	3.33209e+09	3.20877e+09	1.79078e+09	1.45086e+09	1.28801e+09	2.0535e+09	11.804	10.3	1	PTTG1 interacting protein OS=Felis catus OX=9685 GN=PTTG1IP PE=4 SV=1	None
tr|M3W724|M3W724_FELCA	1.25653	0.764334	1104	QTLQN[1]TSDTIK	5	QTLQNTSDTIK	tr|M3W724|M3W724_FELCA	1.05e-20	184.55	2	1.0928	3.7684e+08	4.80606e+08	2.26765e+09	9.02988e+08	9.99576e+08	5.84523e+08	198.53	31.1	34	Uncharacterized protein OS=Felis catus OX=9685 GN=LY75 PE=4 SV=3	None
tr|M3XA26|M3XA26_FELCA	1.20775	0.246014	519	TCYESYN[1]R	7	TCYESYNR	tr|M3XA26|M3XA26_FELCA	0.0129495	82.452	2	0.25826	6.95656e+08	8.46163e+08	1.01129e+09	6.99766e+08	7.45501e+08	6.6868e+08	73.357	23.8	9	alpha-1,2-Mannosidase OS=Felis catus OX=9685 GN=MAN1A1 PE=3 SV=3	None
tr|M3XGE7|M3XGE7_FELCA	0.922189	0.87714	87	FN[1]GSVSFFR	2	FNGSVSFFR	tr|M3XGE7|M3XGE7_FELCA;tr|A0A337SHC5|A0A337SHC5_FELCA	9.14e-13	182.76	2	-0.29502	6.79245e+09	5.51725e+09	3.62437e+09	3.6864e+09	2.93176e+09	1.06604e+10	28.498	9	2	Microfibril associated protein 4 OS=Felis catus OX=9685 GN=MFAP4 PE=4 SV=1	None
tr|M3W0Q2|M3W0Q2_FELCA	0.626733	NA	104	SN[1]DTLYIPDWESR	2	SNDTLYIPDWESR	tr|M3W0Q2|M3W0Q2_FELCA	0.0425083	48.405	2	-0.83461	2.57035e+08	0	0	6.06274e+08	1.18184e+08	5.05896e+08	37.003	11.8	2	Cathepsin K OS=Felis catus OX=9685 GN=CTSK PE=3 SV=1	None
tr|A0A2I2US17|A0A2I2US17_FELCA	0.623553	0.15291	369	LEN[1]ITTGTYTIHAQK	3	LENITTGTYTIHAQK	tr|A0A2I2US17|A0A2I2US17_FELCA;tr|A0A2I2UMK2|A0A2I2UMK2_FELCA;tr|M3WB42|M3WB42_FELCA;tr|A0A337RYD1|A0A337RYD1_FELCA	2.07e-33	173.71	2	0.62227	4.17383e+09	9.61199e+09	4.74561e+09	1.07304e+10	8.74362e+09	1.02451e+10	134.23	22.7	19	Uncharacterized protein OS=Felis catus OX=9685 GN=LOC101097198 PE=4 SV=2	None
tr|M3WG37|M3WG37_FELCA	1.40533	0.632104	170	RN[1]GTLPWLRPDSK	2	RNGTLPWLRPDSK	tr|M3WG37|M3WG37_FELCA	3.87e-10	145.81	3	0.39103	1.56743e+09	6.48734e+09	1.41653e+10	5.73385e+09	7.6524e+09	2.42501e+09	43.704	43	14	S-adenosylmethionine synthase OS=Felis catus OX=9685 GN=MAT2A PE=3 SV=1	None
tr|M3VWP9|M3VWP9_FELCA	201.665	NA	231	TCVQTLEGHAQN[1]VSCASFHPELPIIITGSEDGTVR	12	TCVQTLEGHAQNVSCASFHPELPIIITGSEDGTVR	tr|M3VWP9|M3VWP9_FELCA	4.6e-41	125.65	4	2.3034	1.89915e+10	0	2.224e+10	1.02228e+08	0	0	102.27	34.6	19	Coatomer subunit beta' OS=Felis catus OX=9685 GN=COPB2 PE=3 SV=1	None
tr|M3WKV5|M3WKV5_FELCA	4.94972	0.0539472	616	N[1]SSVEAFK	1	NSSVEAFK	tr|M3WKV5|M3WKV5_FELCA	0.00885986	89.355	2	-0.38556	9.42623e+08	8.77994e+08	1.65584e+09	3.91786e+08	1.1745e+08	1.93118e+08	85.454	34.5	21	Endothelin converting enzyme 1 OS=Felis catus OX=9685 GN=ECE1 PE=4 SV=3	None
tr|M3WLD4|M3WLD4_FELCA	0.493675	0.179798	426	TGEVLHEVSN[1]GSVVHR	10	TGEVLHEVSNGSVVHR	tr|M3WLD4|M3WLD4_FELCA;tr|A0A2I2URH4|A0A2I2URH4_FELCA	4.63e-62	205.68	2	0.81369	6.94454e+08	1.48781e+09	0	2.42597e+09	2.30194e+09	1.90278e+09	147.33	7.2	6	Zinc finger MYM-type containing 3 OS=Felis catus OX=9685 GN=ZMYM3 PE=4 SV=2	None
tr|A0A337SS59|A0A337SS59_FELCA	0.58194	0.334958	627	SLSPN[1]STISSAPK	5	SLSPNSTISSAPK	tr|A0A337SS59|A0A337SS59_FELCA;tr|M3WQ86|M3WQ86_FELCA	0.000472626	88.075	2	0.94772	5.37621e+09	2.53908e+09	7.90956e+08	3.42836e+09	3.84413e+09	7.68823e+09	79.342	25.7	11	Sad1 and UNC84 domain containing 2 OS=Felis catus OX=9685 GN=SUN2 PE=4 SV=1	None
tr|M3W6Y7|M3W6Y7_FELCA	0.616535	0.392755	361	N[1]ATVVWMK	1	NATVVWMK	tr|M3W6Y7|M3W6Y7_FELCA;tr|A0A2I2UX74|A0A2I2UX74_FELCA	0.00917733	88.819	2	-0.80269	8.58855e+08	8.01391e+08	1.99471e+09	1.05457e+09	1.60814e+09	3.26553e+09	64.876	35.2	13	Activated leukocyte cell adhesion molecule OS=Felis catus OX=9685 GN=ALCAM PE=4 SV=2	None
tr|M3WPJ4|M3WPJ4_FELCA	1.74676	0.0579381	263	FVFVEEGAN[1]K	9	FVFVEEGANK	tr|M3WPJ4|M3WPJ4_FELCA	0.000544974	107.79	2	0.39466	3.69511e+09	2.84817e+09	2.60329e+09	1.75225e+09	1.78673e+09	1.69731e+09	35.099	21.9	5	2-oxoglutarate and iron dependent oxygenase domain containing 3 OS=Felis catus OX=9685 GN=OGFOD3 PE=4 SV=3	None
tr|M3WJB9|M3WJB9_FELCA	0.535269	0.324534	203	LQDHGTN[1]LTCQVK	7	LQDHGTNLTCQVK	tr|M3WJB9|M3WJB9_FELCA;tr|M3WUV5|M3WUV5_FELCA	1.22e-10	135.72	2	0.17152	0	6.38433e+08	1.8602e+08	9.56217e+08	5.10592e+08	8.43579e+08	41.207	11.7	1	Sialic acid binding Ig like lectin 14 OS=Felis catus OX=9685 GN=SIGLEC14 PE=4 SV=3	None
tr|A0A2I2U3N0|A0A2I2U3N0_FELCA	0.489979	NA	104	FN[0.91]GGGHINHSIFWTN[1]LSPK	15	FNGGGHINHSIFWTNLSPK	tr|A0A2I2U3N0|A0A2I2U3N0_FELCA;tr|A0A337S486|A0A337S486_FELCA	0.000224091	68.189	3	1.2414	0	2.67215e+08	0	5.81006e+08	0	5.09717e+08	24.901	26.1	5	Superoxide dismutase OS=Felis catus OX=9685 GN=SOD2 PE=3 SV=2	None
tr|M3VUA1|M3VUA1_FELCA	0.920125	0.859651	134	LGEMWN[1]NTAADDKQPYEK	6	LGEMWNNTAADDKQPYEK	tr|M3VUA1|M3VUA1_FELCA;tr|A0A2I2UZ67|A0A2I2UZ67_FELCA	8.06e-134	255.93	2	-0.46847	2.5285e+10	2.50071e+10	2.71673e+09	1.52002e+10	1.97729e+10	2.26374e+10	24.908	38.6	12	Uncharacterized protein OS=Felis catus OX=9685 GN=HMGB1 PE=4 SV=2	None
tr|M3VYA2|M3VYA2_FELCA	0.547435	0.521284	67	GN[1]ASLGGLTTHVLEGLGSN[1]VTIR	19	GNASLGGLTTHVLEGLGSNVTIR	tr|M3VYA2|M3VYA2_FELCA	2.08e-23	128.07	3	-0.72477	4.7514e+08	4.89083e+08	5.88211e+08	1.31422e+08	6.9978e+08	2.00463e+09	27.152	39.8	6	Protein C receptor OS=Felis catus OX=9685 GN=PROCR PE=4 SV=1	None
tr|A0A2I2V4V4|A0A2I2V4V4_FELCA	0.464147	0.23295	179	VAN[1]LTFVVNSLDGK	3	VANLTFVVNSLDGK	tr|A0A2I2V4V4|A0A2I2V4V4_FELCA	2.85e-80	237.48	2	0.7942	1.12923e+09	2.2262e+08	8.9797e+07	7.85743e+08	1.41305e+09	9.07224e+08	50.346	25.2	9	Fibrinogen like 2 OS=Felis catus OX=9685 GN=FGL2 PE=4 SV=1	None
tr|M3WH75|M3WH75_FELCA	0.931254	0.910495	193	AVFECLPHYAMFGN[1]DTVTCTAHGN[1]WTTLPECR	24	AVFECLPHYAMFGNDTVTCTAHGNWTTLPECR	tr|M3WH75|M3WH75_FELCA	4.44e-75	163.75	3	-0.11969	4.3524e+09	1.16088e+09	6.86224e+08	1.78877e+09	0	2.64933e+09	38.131	48.1	8	Apolipoprotein H OS=Felis catus OX=9685 GN=APOH PE=4 SV=1	None
tr|M3WIL9|M3WIL9_FELCA	0.962565	0.76946	625	N[1]ASLEDSGTYACR	1	NASLEDSGTYACR	tr|M3WIL9|M3WIL9_FELCA;tr|A0A2I2U4Q4|A0A2I2U4Q4_FELCA	0.000472626	88.075	2	-1.0476	1.53606e+08	1.81318e+08	0	1.87605e+08	1.60344e+08	0	74.715	9	5	Uncharacterized protein OS=Felis catus OX=9685 GN=FLT1 PE=4 SV=3	None
tr|M3WGE1|M3WGE1_FELCA	0.588793	NA	2492	N[1]GTLDIR	1	NGTLDIR	tr|M3WGE1|M3WGE1_FELCA	0.0391316	85.642	2	-0.51538	0	2.87484e+08	0	3.87471e+08	0	5.89047e+08	309.68	13.8	25	Matrix remodeling associated 5 OS=Felis catus OX=9685 GN=MXRA5 PE=4 SV=3	None
tr|M3VW08|M3VW08_FELCA	1.8622	0.166351	105	ADIQFGDN[1]GTTISAVNNK	8	ADIQFGDNGTTISAVNNK	tr|M3VW08|M3VW08_FELCA;tr|A0A337RY68|A0A337RY68_FELCA	3.05e-39	171.56	2	0.10284	1.46242e+10	1.36761e+10	2.62575e+10	9.02283e+09	1.18108e+10	8.46394e+09	54.068	43.1	14	Scavenger receptor class B member 2 OS=Felis catus OX=9685 GN=SCARB2 PE=3 SV=2	None
tr|M3WDB5|M3WDB5_FELCA	2.97844	0.0720448	313	SN[1]TTCGFIVYQNSK	2	SNTTCGFIVYQNSK	tr|M3WDB5|M3WDB5_FELCA	5.61e-09	125.22	2	0.15675	4.16873e+09	2.49025e+09	3.61704e+09	5.1068e+08	2.62744e+09	3.12014e+08	89.12	14.9	9	Adhesion G protein-coupled receptor G7 OS=Felis catus OX=9685 GN=ADGRG7 PE=3 SV=3	None
tr|M3XE87|M3XE87_FELCA	1.58045	0.284388	337	VFN[1]TTPDDLDLHVIYDVSHNIAK	3	VFNTTPDDLDLHVIYDVSHNIAK	tr|M3XE87|M3XE87_FELCA	2.08e-09	89.462	4	1.4569	8.25529e+08	1.18787e+09	0	6.0951e+08	6.102e+08	6.91202e+08	55.21	37	13	tRNA-splicing ligase RtcB homolog OS=Felis catus OX=9685 GN=RTCB PE=3 SV=1	None
tr|A0A337SH87|A0A337SH87_FELCA	3.42288	0.342097	357	N[1]YIVPILWLN[1]ETGTIGDEK	10	NYIVPILWLNETGTIGDEK	tr|A0A337SH87|A0A337SH87_FELCA;tr|M3WZ55|M3WZ55_FELCA;tr|A0A2I2UMC2|A0A2I2UMC2_FELCA	5.28e-46	167.35	3	-0.2248	1.66098e+09	2.14214e+09	9.5478e+09	1.76092e+09	1.56671e+09	5.72859e+08	45.917	21.8	7	CD36 molecule OS=Felis catus OX=9685 GN=CD36 PE=3 SV=1	None
tr|A0A337SUC3|A0A337SUC3_FELCA	1.5441	0.329882	101	YLWSEPQN[1]CSATR	8	YLWSEPQNCSATR	tr|A0A337SUC3|A0A337SUC3_FELCA;tr|M3WGI2|M3WGI2_FELCA	0.000337133	91.62	2	-0.43984	3.14848e+08	3.81277e+08	7.3853e+08	3.62062e+08	2.10899e+08	3.56158e+08	35.816	32.7	5	Cathepsin H OS=Felis catus OX=9685 GN=CTSH PE=3 SV=1	None
tr|M3W8N0|M3W8N0_FELCA	1.06149	0.910548	1046	EN[1]VTVAAELYLSQFQQLQR	2	ENVTVAAELYLSQFQQLQR	tr|M3W8N0|M3W8N0_FELCA;tr|Q8MKF4|Q8MKF4_FELCA	9.47e-46	169.43	3	0.40474	2.05586e+08	7.54527e+08	2.6589e+08	3.02594e+08	4.67391e+08	0	128.96	27.1	3	Uncharacterized protein OS=Felis catus OX=9685 GN=ITGAE PE=3 SV=3	None
tr|M3XCZ2|M3XCZ2_FELCA	0.888152	0.825086	996	QVYN[1]LTVR	4	QVYNLTVR	tr|M3XCZ2|M3XCZ2_FELCA	0.00402272	107.01	2	1.225	7.521e+08	3.17543e+08	1.33804e+08	2.71171e+08	6.2958e+08	4.54251e+08	505.65	21.8	60	FAT atypical cadherin 1 OS=Felis catus OX=9685 GN=FAT1 PE=4 SV=2	None
tr|A0A337S6B4|A0A337S6B4_FELCA	5.53127	0.255013	171	SATGLPIAPCGAIANSLFN[1]DTFSLWHQR	19	SATGLPIAPCGAIANSLFNDTFSLWHQR	tr|A0A337S6B4|A0A337S6B4_FELCA	8.23e-76	182.41	3	0.54897	7.7809e+09	3.591e+09	0	3.76113e+08	2.00009e+09	7.07691e+08	38.939	45.1	9	Cell cycle control protein OS=Felis catus OX=9685 GN=TMEM30B PE=3 SV=1	None
tr|A0A337SKL9|A0A337SKL9_FELCA	1.93749	0.00965201	445	IN[1]ITEMYK	2	INITEMYK	tr|A0A337SKL9|A0A337SKL9_FELCA;tr|M3WCK6|M3WCK6_FELCA	0.0078813	91.853	2	-0.10998	4.4433e+08	4.41095e+08	3.49682e+08	2.06394e+08	2.46089e+08	1.84994e+08	111.98	6.5	5	Thrombospondin type 1 domain containing 4 OS=Felis catus OX=9685 GN=THSD4 PE=4 SV=1	None
tr|M3VZY7|M3VZY7_FELCA	1.12636	0.82431	160	VHPGEQYTYVMN[1]ATEEQSPGEEDSNCVTR	12	VHPGEQYTYVMNATEEQSPGEEDSNCVTR	tr|M3VZY7|M3VZY7_FELCA;tr|A0A2I2U8E4|A0A2I2U8E4_FELCA	4.04e-97	185.72	3	-0.54548	4.52658e+09	3.76316e+09	2.35335e+09	7.12351e+08	2.85686e+09	5.87992e+09	121.77	35.7	22	Ceruloplasmin OS=Felis catus OX=9685 GN=CP PE=3 SV=2	None
tr|A0A2I2U2V7|A0A2I2U2V7_FELCA	1.5338	0.643447	188	FHIYN[1]GTRPCESVSSSVQLPEDELFAR	5	FHIYNGTRPCESVSSSVQLPEDELFAR	tr|A0A2I2U2V7|A0A2I2U2V7_FELCA	5.96e-37	131.27	4	3.8525	2.9516e+09	8.42438e+08	2.28501e+08	6.39825e+08	1.58917e+09	3.93601e+08	292.75	22.2	22	Ubiquitin specific peptidase 9 X-linked OS=Felis catus OX=9685 GN=USP9X PE=3 SV=2	None
tr|M3W5X5|M3W5X5_FELCA	1.2719	0.422023	479	IIYFN[1]DTAR	5	IIYFNDTAR	tr|M3W5X5|M3W5X5_FELCA	0.012095	72.607	2	0.40007	1.81636e+08	1.06565e+08	1.29576e+08	1.23343e+08	6.13642e+07	1.4376e+08	258.34	3.8	5	Tyrosine-protein kinase receptor OS=Felis catus OX=9685 GN=ROS1 PE=3 SV=3	None
tr|M3WGL9|M3WGL9_FELCA	0.158419	NA	366	ALLPFDN[1]LHDDPCLLTN[1]R	17	ALLPFDNLHDDPCLLTNR	tr|M3WGL9|M3WGL9_FELCA;tr|B1PSN8|B1PSN8_FELCA	1e-71	206.21	3	3.4389	1.00061e+10	0	0	2.25056e+10	3.78008e+10	1.29181e+11	80.686	23.8	13	Uncharacterized protein OS=Felis catus OX=9685 GN=MPO PE=4 SV=2	None
tr|A0A2I2UYP6|A0A2I2UYP6_FELCA	0.364162	0.44024	188	IQGCMSQEGCNVLN[0.998]GTR	14	IQGCMSQEGCNVLNGTR	tr|A0A2I2UYP6|A0A2I2UYP6_FELCA	1.81e-24	145.91	2	-0.96107	1.76382e+09	9.58323e+08	0	1.63057e+09	8.96911e+08	8.68514e+09	45.739	20.3	6	CD177 molecule OS=Felis catus OX=9685 GN=CD177 PE=4 SV=2	None
tr|M3WCA3|M3WCA3_FELCA	0.81985	NA	415	IAVDWESLGYN[1]ITR	11	IAVDWESLGYNITR	tr|M3WCA3|M3WCA3_FELCA;tr|A0A337SGI4|A0A337SGI4_FELCA;tr|A0A337S4A0|A0A337S4A0_FELCA;tr|A0A337SGX6|A0A337SGX6_FELCA;tr|A0A337RY95|A0A337RY95_FELCA	1.45e-09	127.32	2	0.98393	0	0	3.87034e+08	7.94697e+08	3.84516e+08	2.37027e+08	164.39	11.8	8	Protein tyrosine phosphatase, receptor type K OS=Felis catus OX=9685 GN=PTPRK PE=4 SV=3	None
tr|M3WK83|M3WK83_FELCA	2.422	0.490219	547	VGLVAFFPN[1]GTEFR	9	VGLVAFFPNGTEFR	tr|M3WK83|M3WK83_FELCA	2.05e-07	116.19	2	0.78429	1.06796e+10	1.40454e+10	7.98042e+10	0	2.73814e+10	1.3908e+09	79.851	34.8	12	Meprin A subunit OS=Felis catus OX=9685 GN=MEP1B PE=4 SV=3	None
tr|M3VV61|M3VV61_FELCA	0.916203	NA	191	SDVGN[0.999]YTCVVTNTVTNHK	5	SDVGNYTCVVTNTVTNHK	tr|M3VV61|M3VV61_FELCA	0.000401063	61.477	3	-0.025105	0	9.56623e+07	0	0	0	1.04412e+08	113.49	1.8	1	Contactin 4 OS=Felis catus OX=9685 GN=CNTN4 PE=4 SV=1	None
tr|A0A2I2U709|A0A2I2U709_FELCA	1.27589	0.219509	252	N[1]TQVN[1]GSWGSEER	5	NTQVNGSWGSEER	tr|A0A2I2U709|A0A2I2U709_FELCA;tr|M3WB02|M3WB02_FELCA	1.69e-58	219.42	2	0.48307	5.44943e+10	8.4551e+10	7.53483e+10	5.27572e+10	5.47038e+10	6.05738e+10	35.992	27.9	6	Galectin OS=Felis catus OX=9685 GN=LGALS9 PE=4 SV=1	None
tr|A0A2I2UYT4|A0A2I2UYT4_FELCA	1.0985	0.840269	103	FGAAVLGN[1]HTAR	8	FGAAVLGNHTAR	tr|A0A2I2UYT4|A0A2I2UYT4_FELCA	0.0127753	47.712	3	-0.95108	2.26566e+08	4.63135e+08	0	3.00084e+08	4.0159e+08	2.40108e+08	131.07	20.2	16	Peptidylprolyl isomerase OS=Felis catus OX=9685 GN=FKBP15 PE=4 SV=2	None
tr|M3VXD1|M3VXD1_FELCA	2.47883	0.521797	127	GN[1]TSGMLVVLTK	2	GNTSGMLVVLTK	tr|M3VXD1|M3VXD1_FELCA	0.00146409	80.905	2	0.00074971	1.4715e+08	1.39369e+08	1.46325e+09	7.32796e+07	3.97311e+08	0	86.811	16.6	7	Cyclin and CBS domain divalent metal cation transport mediator 4 OS=Felis catus OX=9685 GN=CNNM4 PE=4 SV=3	None
sp|A0M8S8|MET_FELCA	1.01253	NA	359	QIGANLNDDILYGVFAQSKPDSAEPMN[1]R	27	QIGANLNDDILYGVFAQSKPDSAEPMNR	sp|A0M8S8|MET_FELCA;tr|A0A2I2U567|A0A2I2U567_FELCA	3.78e-22	110.78	3	1.3651	3.18306e+08	2.31829e+08	0	2.71665e+08	0	0	154.8	13.5	11	Hepatocyte growth factor receptor OS=Felis catus OX=9685 GN=MET PE=3 SV=1	None
[truncated: 972 more rows]
