# Supplementary material for: Glycosylation Analysis of Feline Small Intestine Following Toxoplasma gondii Infection
Source: Animals (Basel). 2022 Oct 20;12(20):2858. doi: 10.3390/ani12202858 (PMC9597833; doi:10.3390/ani12202858)
Supplement: Supplementary file 1 [file animals-12-02858-s001.zip › Supplementary Files/Supplementary Material Tables 9.3/Supplementary Material Table S3.xls]

## Sheet: N-glycosylated protein
10_DPI_1-glyco-slim-proSummary
Group_ID	Protein_ID	Protein_ID	Protein_FDR	Protein_Mass	PeptideSeqs	PepIsUnique	Unique_Peptide_Num	Unique_Spectra_Num	Coverage	Peptide_Query	Sameset	Description	Glycosylation
177_1	tr|A0A086JND6|A0A086JND6_TOXGO	tr|A0A086JND6|A0A086JND7_TOXGO	NA	93029.6	NMSVIAHVDHGK	1	1	19	0.0144	34749;36397;34658;34748;34741;34653;34740;34746;34659;34753;34745;34655;34660;36394;34743;34661;34651;36396;36395	tr|A0A2G8Y563|A0A2G8Y563_TOXGO;tr|A0A139Y075|A0A139Y075_TOXGO	Putative translation elongation factor 2 family protein OS=Toxoplasma gondii p89 OX=943119 GN=TGP89_205470 PE=4 SV=1 >tr|A0A086JXF3|A0A086JXF3_TOXGO Putative translation elongation factor 2 family protein OS=Toxoplasma gondii FOU OX=943167 GN=TGFOU_205470 PE=4 SV=1 >tr|A0A086K1F1|A0A086K1F1_TOXGO Putative translation elongation factor 2 family protein OS=Toxoplasma gondii GAB2-2007-GAL-DOM2 OX=11…	Asn->Asp (N)@21N
68_1	tr|A0A086QWC0|A0A086QWC0_TOXGO	tr|A0A086QWC0|A0A086QWC1_TOXGO	NA	377395	KQEEEPNNQTATEEKHEAK	1	1	1	0.0055	159305	tr|S7WL78|S7WL78_TOXGG;tr|A0A086LXJ9|A0A086LXJ9_TOXGO	Putative transmembrane protein OS=Toxoplasma gondii MAS OX=943118 GN=TGMAS_268035 PE=4 SV=1	Asn->Asp (N)@875N
187_1	tr|A0A0F7UUJ5|A0A0F7UUJ5_TOXGV	tr|A0A0F7UUJ5|A0A0F7UUJ6_TOXGV	NA	145915	VMGPGFTDAQAYSNENENETR	1	1	1	0.0159	169244	-	Uncharacterized protein OS=Toxoplasma gondii (strain ATCC 50861 / VEG) OX=432359 GN=BN1205_046335 PE=4 SV=1	Asn->Asp (N)@850N
166_1	tr|A0A086K8H6|A0A086K8H6_TOXGO	tr|A0A086K8H6|A0A086K8H7_TOXGO	NA	20186.7	KKNFSDSGNFGFGIQEHIDLGIK;KNFSDSGNFGFGIQEHIDLGIK	1;1	2	5	0.1314	191172;191166;191065;191055;178867	-	Ribosomal protein RPL11 OS=Toxoplasma gondii p89 OX=943119 GN=TGP89_309820 PE=3 SV=1 >tr|A0A086KJT4|A0A086KJT4_TOXGO Ribosomal protein RPL11 OS=Toxoplasma gondii GAB2-2007-GAL-DOM2 OX=1130820 GN=TGDOM2_309820 PE=3 SV=1 >tr|A0A086LGH9|A0A086LGH9_TOXGO Ribosomal protein RPL11 OS=Toxoplasma gondii FOU OX=943167 GN=TGFOU_309820 PE=3 SV=1 >tr|A0A086LME6|A0A086LME6_TOXGO Ribosomal protein RPL11 OS=Toxo…	Asn->Asp (N)@96N
10_DPI_2-glyco-slim-proSummary
Group_ID	Protein_ID	Protein_ID	Protein_FDR	Protein_Mass	PeptideSeqs	PepIsUnique	Unique_Peptide_Num	Unique_Spectra_Num	Coverage	Peptide_Query	Sameset	Description	Glycosylation
26_1	tr|A0A151HN22|A0A151HN22_TOXGO	tr|A0A151HN22|A0A151HN23_TOXGO	NA	37484.3	TTVSLLFANR	1	1	1	0.0295	13778	tr|A0A086JSE3|A0A086JSE3_TOXGO;tr|A0A086L7L7|A0A086L7L7_TOXGO	NADH-cytochrome b5 reductase OS=Toxoplasma gondii TgCatPRC2 OX=1130821 GN=TGPRC2_262910 PE=3 SV=1	Asn->Asp (N)@249N
71_1	tr|A0A125YXZ8|A0A125YXZ8_TOXGV	tr|A0A125YXZ8|A0A125YXZ9_TOXGV	NA	74537.1	SVKCQGEASLQNGSASMNGWVFPR	1	1	1	0.0356	199457	tr|A0A086JBP0|A0A086JBP0_TOXGO;tr|A0A086JK19|A0A086JK19_TOXGO;tr|A0A2G8XMC5|A0A2G8XMC5_TOXGO;tr|A0A086PMU4|A0A086PMU4_TOXGO;tr|A0A151GZW3|A0A151GZW3_TOXGO;tr|A0A086LJJ6|A0A086LJJ6_TOXGO;tr|S7USY3|S7USY3_TOXGG;tr|A0A086J749|A0A086J749_TOXGO	Phenylalanine--tRNA ligase, beta subunit protein OS=Toxoplasma gondii (strain ATCC 50861 / VEG) OX=432359 GN=BN1205_050870 PE=4 SV=1 >tr|A0A139Y781|A0A139Y781_TOXGO Phenylalanine--tRNA ligase, beta subunit protein OS=Toxoplasma gondii ARI OX=1074872 GN=TGARI_306960 PE=4 SV=1 >tr|S8EZ50|S8EZ50_TOXGM Phenylalanine--tRNA ligase, beta subunit protein OS=Toxoplasma gondii (strain ATCC 50611 / Me49) OX…	Asn->Asp (N)@301N
167_1	tr|A0A086K8H6|A0A086K8H6_TOXGO	tr|A0A086K8H6|A0A086K8H7_TOXGO	NA	20186.7	KKNFSDSGNFGFGIQEHIDLGIK;KNFSDSGNFGFGIQEHIDLGIK	1;1	2	7	0.1314	192298;192297;192293;192478;192389;179885;179955	-	Ribosomal protein RPL11 OS=Toxoplasma gondii p89 OX=943119 GN=TGP89_309820 PE=3 SV=1 >tr|A0A086KJT4|A0A086KJT4_TOXGO Ribosomal protein RPL11 OS=Toxoplasma gondii GAB2-2007-GAL-DOM2 OX=1130820 GN=TGDOM2_309820 PE=3 SV=1 >tr|A0A086LGH9|A0A086LGH9_TOXGO Ribosomal protein RPL11 OS=Toxoplasma gondii FOU OX=943167 GN=TGFOU_309820 PE=3 SV=1 >tr|A0A086LME6|A0A086LME6_TOXGO Ribosomal protein RPL11 OS=Toxo…	Asn->Asp (N)@96N
66_1	tr|A0A086JND6|A0A086JND6_TOXGO	tr|A0A086JND6|A0A086JND7_TOXGO	NA	93029.6	NMSVIAHVDHGK	1	1	22	0.0144	33906;35632;33894;33907;33821;35626;35714;33820;35712;33904;33898;33897;33903;33818;35715;35631;33905;33817;35627;35630;33815;35628	tr|A0A2G8Y563|A0A2G8Y563_TOXGO;tr|A0A139Y075|A0A139Y075_TOXGO	Putative translation elongation factor 2 family protein OS=Toxoplasma gondii p89 OX=943119 GN=TGP89_205470 PE=4 SV=1 >tr|A0A086JXF3|A0A086JXF3_TOXGO Putative translation elongation factor 2 family protein OS=Toxoplasma gondii FOU OX=943167 GN=TGFOU_205470 PE=4 SV=1 >tr|A0A086K1F1|A0A086K1F1_TOXGO Putative translation elongation factor 2 family protein OS=Toxoplasma gondii GAB2-2007-GAL-DOM2 OX=11…	Asn->Asp (N)@21N
10_DPI_3-glyco-slim-proSummary
Group_ID	Protein_ID	Protein_ID	Protein_FDR	Protein_Mass	PeptideSeqs	PepIsUnique	Unique_Peptide_Num	Unique_Spectra_Num	Coverage	Peptide_Query	Sameset	Description	Glycosylation
89_1	tr|A0A151HN39|A0A151HN39_TOXGO	tr|A0A151HN39|A0A151HN40_TOXGO	NA	92855	AGETTAEIGNK	1	1	1	0.0124	12725	-	Uncharacterized protein (Fragment) OS=Toxoplasma gondii TgCatPRC2 OX=1130821 GN=TGPRC2_263610C PE=4 SV=1	Asn->Asp (N)@421N
111_1	tr|A0A086KYF0|A0A086KYF0_TOXGO	tr|A0A086KYF0|A0A086KYF1_TOXGO	NA	80926.8	NKPILVVLNK	1	1	1	0.0139	17318	tr|Q68J50|Q68J50_TOXGO;tr|A0A086L7X9|A0A086L7X9_TOXGO;tr|A0A151HMD5|A0A151HMD5_TOXGO;tr|A0A086QD54|A0A086QD54_TOXGO;tr|A0A2T6IWK2|A0A2T6IWK2_TOXGO;tr|A0A086M941|A0A086M941_TOXGO;tr|A0A139XPC2|A0A139XPC2_TOXGO;tr|A0A086QRX0|A0A086QRX0_TOXGO;tr|A0A086K5A6|A0A086K5A6_TOXGO;tr|V4ZE30|V4ZE30_TOXGV	Putative nucleolar GTP-binding protein 1 OS=Toxoplasma gondii GAB2-2007-GAL-DOM2 OX=1130820 GN=TGDOM2_261520 PE=4 SV=1	Asn->Asp (N)@292N
66_1	tr|A0A086JND6|A0A086JND6_TOXGO	tr|A0A086JND6|A0A086JND7_TOXGO	NA	93029.6	NMSVIAHVDHGK	1	1	16	0.0144	36855;36752;36753;36854;38801;36860;36868;36754;36749;36750;36859;36864;36747;36862;38703;38704	tr|A0A2G8Y563|A0A2G8Y563_TOXGO;tr|A0A139Y075|A0A139Y075_TOXGO	Putative translation elongation factor 2 family protein OS=Toxoplasma gondii p89 OX=943119 GN=TGP89_205470 PE=4 SV=1 >tr|A0A086JXF3|A0A086JXF3_TOXGO Putative translation elongation factor 2 family protein OS=Toxoplasma gondii FOU OX=943167 GN=TGFOU_205470 PE=4 SV=1 >tr|A0A086K1F1|A0A086K1F1_TOXGO Putative translation elongation factor 2 family protein OS=Toxoplasma gondii GAB2-2007-GAL-DOM2 OX=11…	Asn->Asp (N)@21N

## Sheet: N-glycosylated peptide
10_DPI_1-glyco-slim-pepSummary
peptide_seq	Modification	Is_glyco	query_number	Protein_ID
KQEEEPNNQTATEEKHEAK	Asn->Asp (N)@8N	1	159305	tr|A0A086LXJ9|A0A086LXJ9_TOXGO;tr|A0A086QWC0|A0A086QWC0_TOXGO;tr|S7WL78|S7WL78_TOXGG
NMSVIAHVDHGK	Asn->Asp (N)@1N	1	34749;34748;34741;34740;34746;34753;34745;34743	tr|A0A086JND6|A0A086JND6_TOXGO;tr|A0A139Y075|A0A139Y075_TOXGO;tr|A0A2G8Y563|A0A2G8Y563_TOXGO
KNFSDSGNFGFGIQEHIDLGIK	Asn->Asp (N)@2N	1	178867	tr|A0A086K8H6|A0A086K8H6_TOXGO
VMGPGFTDAQAYSNENENETR	Asn->Asp (N)@16N;Asn->Asp (N)@18N	0;1	169244	tr|A0A0F7UUJ5|A0A0F7UUJ5_TOXGV
10_DPI_2-glyco-slim-pepSummary
peptide_seq	Modification	Is_glyco	query_number	Protein_ID
NMSVIAHVDHGK	Asn->Asp (N)@1N	1	33906;33894;33907;33904;33898;33897;33903;33905	tr|A0A086JND6|A0A086JND6_TOXGO;tr|A0A139Y075|A0A139Y075_TOXGO;tr|A0A2G8Y563|A0A2G8Y563_TOXGO
NMSVIAHVDHGK	Asn->Asp (N)@1N;Oxidation (M)@2M	1;0	35714;35712;35715	tr|A0A086JND6|A0A086JND6_TOXGO;tr|A0A139Y075|A0A139Y075_TOXGO;tr|A0A2G8Y563|A0A2G8Y563_TOXGO
KKNFSDSGNFGFGIQEHIDLGIK	Asn->Asp (N)@3N;Asn->Asp (N)@9N	1;0	192478	tr|A0A086K8H6|A0A086K8H6_TOXGO
TTVSLLFANR	Asn->Asp (N)@9N	1	13778	tr|A0A086JSE3|A0A086JSE3_TOXGO;tr|A0A086L7L7|A0A086L7L7_TOXGO;tr|A0A151HN22|A0A151HN22_TOXGO
SVKCQGEASLQNGSASMNGWVFPR	Carbamidomethyl (C)@4C;Asn->Asp (N)@12N;Oxidation (M)@17M	0;1;0	199457	tr|A0A086J749|A0A086J749_TOXGO;tr|A0A086JBP0|A0A086JBP0_TOXGO;tr|A0A086JK19|A0A086JK19_TOXGO;tr|A0A086LJJ6|A0A086LJJ6_TOXGO;tr|A0A086PMU4|A0A086PMU4_TOXGO;tr|A0A125YXZ8|A0A125YXZ8_TOXGV;tr|A0A151GZW3|A0A151GZW3_TOXGO;tr|A0A2G8XMC5|A0A2G8XMC5_TOXGO;tr|S7USY3|S7USY3_TOXGG
10_DPI_3-glyco-slim-pepSummary
peptide_seq	Modification	Is_glyco	query_number	Protein_ID
NMSVIAHVDHGK	Asn->Asp (N)@1N	1	36855;36854;36860;36868;36859;36864;36862	tr|A0A086JND6|A0A086JND6_TOXGO;tr|A0A139Y075|A0A139Y075_TOXGO;tr|A0A2G8Y563|A0A2G8Y563_TOXGO
NMSVIAHVDHGK	Asn->Asp (N)@1N;Oxidation (M)@2M	1;0	38801	tr|A0A086JND6|A0A086JND6_TOXGO;tr|A0A139Y075|A0A139Y075_TOXGO;tr|A0A2G8Y563|A0A2G8Y563_TOXGO
AGETTAEIGNK	Asn->Asp (N)@10N	1	12725	tr|A0A151HN39|A0A151HN39_TOXGO
NKPILVVLNK	Asn->Asp (N)@9N	1	17318	tr|A0A086K5A6|A0A086K5A6_TOXGO;tr|A0A086KYF0|A0A086KYF0_TOXGO;tr|A0A086L7X9|A0A086L7X9_TOXGO;tr|A0A086M941|A0A086M941_TOXGO;tr|A0A086QD54|A0A086QD54_TOXGO;tr|A0A086QRX0|A0A086QRX0_TOXGO;tr|A0A139XPC2|A0A139XPC2_TOXGO;tr|A0A151HMD5|A0A151HMD5_TOXGO;tr|A0A2T6IWK2|A0A2T6IWK2_TOXGO;tr|Q68J50|Q68J50_TOXGO;tr|V4ZE30|V4ZE30_TOXGV
