# Supplementary material for: Glycosylation Analysis of Feline Small Intestine Following Toxoplasma gondii Infection
Source: Animals (Basel). 2022 Oct 20;12(20):2858. doi: 10.3390/ani12202858 (PMC9597833; doi:10.3390/ani12202858)
Supplement: Supplementary file 1 [file animals-12-02858-s001.zip › Supplementary Files/Supplementary Material Tables 9.3/Supplementary Material Table S4.xls]

Protein	Protein	Score	E-Value	COG-ID	Function-Description	Code	Functional-Categories
tr|M3WMT5|M3WMT5_FELCA	tr|M3WMT5|M3WMT6_FELCA	71.2	1.00E-10	COG4886	Leucine-rich repeat (LRR) protein	K	Transcription
tr|M3WMT2|M3WMT2_FELCA	tr|M3WMT2|M3WMT3_FELCA	53.9	2.00E-06	COG0330	Regulator of protease activity HflC, stomatin/prohibitin superfamily	O	Posttranslational modification, protein turnover, chaperones
tr|A0A337SJ72|A0A337SJ72_FELCA	tr|A0A337SJ72|A0A337SJ73_FELCA	93.6	7.00E-18	COG0515	Serine/threonine protein kinase	T	Signal transduction mechanisms
tr|A0A337SJ72|A0A337SJ72_FELCA	tr|A0A337SJ72|A0A337SJ73_FELCA	92	5.00E-17	COG0515	Serine/threonine protein kinase	T	Signal transduction mechanisms
tr|A0A337SJ72|A0A337SJ72_FELCA	tr|A0A337SJ72|A0A337SJ73_FELCA	89	3.00E-16	COG0515	Serine/threonine protein kinase	T	Signal transduction mechanisms
tr|A0A337SJ72|A0A337SJ72_FELCA	tr|A0A337SJ72|A0A337SJ73_FELCA	89.4	4.00E-16	COG2815	PASTA domain, binds beta-lactams	M	Cell wall/membrane/envelope biogenesis
tr|A0A337SJ72|A0A337SJ72_FELCA	tr|A0A337SJ72|A0A337SJ73_FELCA	87.8	1.00E-15	COG2815	PASTA domain, binds beta-lactams	M	Cell wall/membrane/envelope biogenesis
tr|A0A337SJ72|A0A337SJ72_FELCA	tr|A0A337SJ72|A0A337SJ73_FELCA	83.2	2.00E-14	COG0664	cAMP-binding domain of CRP or a regulatory subunit of cAMP-dependent protein kinases	T	Signal transduction mechanisms
tr|A0A337SJ72|A0A337SJ72_FELCA	tr|A0A337SJ72|A0A337SJ73_FELCA	82.8	3.00E-14	COG0515	Serine/threonine protein kinase	T	Signal transduction mechanisms
tr|A0A337SJ72|A0A337SJ72_FELCA	tr|A0A337SJ72|A0A337SJ73_FELCA	82.8	3.00E-14	COG3437	Response regulator c-di-GMP phosphodiesterase, RpfG family, contains REC and HD-GYP domains	T	Signal transduction mechanisms
tr|A0A337SJ72|A0A337SJ72_FELCA	tr|A0A337SJ72|A0A337SJ73_FELCA	82.4	4.00E-14	COG2815	PASTA domain, binds beta-lactams	M	Cell wall/membrane/envelope biogenesis
tr|A0A337SQV4|A0A337SQV4_FELCA	tr|A0A337SQV4|A0A337SQV5_FELCA	62	2.00E-07	COG1196	Chromosome segregation ATPase	D	Cell cycle control, cell division, chromosome partitioning
tr|A0A337SQV4|A0A337SQV4_FELCA	tr|A0A337SQV4|A0A337SQV5_FELCA	58.5	2.00E-06	COG1196	Chromosome segregation ATPase	D	Cell cycle control, cell division, chromosome partitioning
tr|A0A337SQV4|A0A337SQV4_FELCA	tr|A0A337SQV4|A0A337SQV5_FELCA	56.2	8.00E-06	COG1196	Chromosome segregation ATPase	D	Cell cycle control, cell division, chromosome partitioning
tr|M3WU44|M3WU44_FELCA	tr|M3WU44|M3WU45_FELCA	243	8.00E-75	COG1503	Peptide chain release factor 1 (eRF1)	J	Translation, ribosomal structure and biogenesis
tr|M3WU44|M3WU44_FELCA	tr|M3WU44|M3WU45_FELCA	239	4.00E-73	COG1503	Peptide chain release factor 1 (eRF1)	J	Translation, ribosomal structure and biogenesis
tr|M3WU44|M3WU44_FELCA	tr|M3WU44|M3WU45_FELCA	238	1.00E-72	COG1503	Peptide chain release factor 1 (eRF1)	J	Translation, ribosomal structure and biogenesis
tr|M3WU44|M3WU44_FELCA	tr|M3WU44|M3WU45_FELCA	238	1.00E-72	COG1503	Peptide chain release factor 1 (eRF1)	J	Translation, ribosomal structure and biogenesis
tr|M3WU44|M3WU44_FELCA	tr|M3WU44|M3WU45_FELCA	236	3.00E-72	COG1503	Peptide chain release factor 1 (eRF1)	J	Translation, ribosomal structure and biogenesis
tr|M3WU44|M3WU44_FELCA	tr|M3WU44|M3WU45_FELCA	236	3.00E-72	COG1503	Peptide chain release factor 1 (eRF1)	J	Translation, ribosomal structure and biogenesis
tr|M3WU44|M3WU44_FELCA	tr|M3WU44|M3WU45_FELCA	234	2.00E-71	COG1503	Peptide chain release factor 1 (eRF1)	J	Translation, ribosomal structure and biogenesis
tr|M3WU44|M3WU44_FELCA	tr|M3WU44|M3WU45_FELCA	233	6.00E-71	COG1503	Peptide chain release factor 1 (eRF1)	J	Translation, ribosomal structure and biogenesis
tr|M3WU44|M3WU44_FELCA	tr|M3WU44|M3WU45_FELCA	230	7.00E-70	COG1503	Peptide chain release factor 1 (eRF1)	J	Translation, ribosomal structure and biogenesis
tr|M3WU44|M3WU44_FELCA	tr|M3WU44|M3WU45_FELCA	230	7.00E-70	COG1503	Peptide chain release factor 1 (eRF1)	J	Translation, ribosomal structure and biogenesis
tr|A0A337SIW0|A0A337SIW0_FELCA	tr|A0A337SIW0|A0A337SIW1_FELCA	119	1.00E-25	COG0589	Nucleotide-binding universal stress protein, UspA family	T	Signal transduction mechanisms
tr|A0A337SIW0|A0A337SIW0_FELCA	tr|A0A337SIW0|A0A337SIW1_FELCA	117	3.00E-25	COG0589	Nucleotide-binding universal stress protein, UspA family	T	Signal transduction mechanisms
tr|A0A337SIW0|A0A337SIW0_FELCA	tr|A0A337SIW0|A0A337SIW1_FELCA	110	7.00E-23	COG0589	Nucleotide-binding universal stress protein, UspA family	T	Signal transduction mechanisms
tr|A0A337SIW0|A0A337SIW0_FELCA	tr|A0A337SIW0|A0A337SIW1_FELCA	109	1.00E-22	COG0589	Nucleotide-binding universal stress protein, UspA family	T	Signal transduction mechanisms
tr|A0A337SIW0|A0A337SIW0_FELCA	tr|A0A337SIW0|A0A337SIW1_FELCA	108	2.00E-22	COG0589	Nucleotide-binding universal stress protein, UspA family	T	Signal transduction mechanisms
tr|A0A337SIW0|A0A337SIW0_FELCA	tr|A0A337SIW0|A0A337SIW1_FELCA	107	5.00E-22	COG0589	Nucleotide-binding universal stress protein, UspA family	T	Signal transduction mechanisms
tr|A0A337SIW0|A0A337SIW0_FELCA	tr|A0A337SIW0|A0A337SIW1_FELCA	106	1.00E-21	COG0589	Nucleotide-binding universal stress protein, UspA family	T	Signal transduction mechanisms
tr|A0A337SIW0|A0A337SIW0_FELCA	tr|A0A337SIW0|A0A337SIW1_FELCA	106	1.00E-21	COG0589	Nucleotide-binding universal stress protein, UspA family	T	Signal transduction mechanisms
tr|A0A337SIW0|A0A337SIW0_FELCA	tr|A0A337SIW0|A0A337SIW1_FELCA	105	2.00E-21	COG0589	Nucleotide-binding universal stress protein, UspA family	T	Signal transduction mechanisms
tr|A0A337SIW0|A0A337SIW0_FELCA	tr|A0A337SIW0|A0A337SIW1_FELCA	103	9.00E-21	COG0589	Nucleotide-binding universal stress protein, UspA family	T	Signal transduction mechanisms
tr|M3WBF0|M3WBF0_FELCA	tr|M3WBF0|M3WBF1_FELCA	397	1.00E-121	COG2723	Beta-glucosidase/6-phospho-beta-glucosidase/beta-galactosidase	G	Carbohydrate transport and metabolism
tr|M3WBF0|M3WBF0_FELCA	tr|M3WBF0|M3WBF1_FELCA	367	2.00E-111	COG2723	Beta-glucosidase/6-phospho-beta-glucosidase/beta-galactosidase	G	Carbohydrate transport and metabolism
tr|M3WBF0|M3WBF0_FELCA	tr|M3WBF0|M3WBF1_FELCA	352	2.00E-106	COG2723	Beta-glucosidase/6-phospho-beta-glucosidase/beta-galactosidase	G	Carbohydrate transport and metabolism
tr|M3WBF0|M3WBF0_FELCA	tr|M3WBF0|M3WBF1_FELCA	340	4.00E-102	COG2723	Beta-glucosidase/6-phospho-beta-glucosidase/beta-galactosidase	G	Carbohydrate transport and metabolism
tr|M3WBF0|M3WBF0_FELCA	tr|M3WBF0|M3WBF1_FELCA	333	1.00E-99	COG2723	Beta-glucosidase/6-phospho-beta-glucosidase/beta-galactosidase	G	Carbohydrate transport and metabolism
tr|M3WBF0|M3WBF0_FELCA	tr|M3WBF0|M3WBF1_FELCA	332	4.00E-99	COG2723	Beta-glucosidase/6-phospho-beta-glucosidase/beta-galactosidase	G	Carbohydrate transport and metabolism
tr|M3WBF0|M3WBF0_FELCA	tr|M3WBF0|M3WBF1_FELCA	323	5.00E-96	COG2723	Beta-glucosidase/6-phospho-beta-glucosidase/beta-galactosidase	G	Carbohydrate transport and metabolism
tr|M3WBF0|M3WBF0_FELCA	tr|M3WBF0|M3WBF1_FELCA	322	8.00E-96	COG2723	Beta-glucosidase/6-phospho-beta-glucosidase/beta-galactosidase	G	Carbohydrate transport and metabolism
tr|M3WBF0|M3WBF0_FELCA	tr|M3WBF0|M3WBF1_FELCA	323	8.00E-96	COG2723	Beta-glucosidase/6-phospho-beta-glucosidase/beta-galactosidase	G	Carbohydrate transport and metabolism
tr|M3WBF0|M3WBF0_FELCA	tr|M3WBF0|M3WBF1_FELCA	322	1.00E-95	COG2723	Beta-glucosidase/6-phospho-beta-glucosidase/beta-galactosidase	G	Carbohydrate transport and metabolism
tr|M3XCY1|M3XCY1_FELCA	tr|M3XCY1|M3XCY2_FELCA	142	4.00E-35	COG1283	Na+/phosphate symporter	P	Inorganic ion transport and metabolism
tr|M3XCY1|M3XCY1_FELCA	tr|M3XCY1|M3XCY2_FELCA	136	3.00E-33	COG1283	Na+/phosphate symporter	P	Inorganic ion transport and metabolism
tr|M3XCY1|M3XCY1_FELCA	tr|M3XCY1|M3XCY2_FELCA	134	2.00E-32	COG1283	Na+/phosphate symporter	P	Inorganic ion transport and metabolism
tr|M3XCY1|M3XCY1_FELCA	tr|M3XCY1|M3XCY2_FELCA	134	3.00E-32	COG1283	Na+/phosphate symporter	P	Inorganic ion transport and metabolism
tr|M3XCY1|M3XCY1_FELCA	tr|M3XCY1|M3XCY2_FELCA	129	9.00E-31	COG1283	Na+/phosphate symporter	P	Inorganic ion transport and metabolism
tr|M3XCY1|M3XCY1_FELCA	tr|M3XCY1|M3XCY2_FELCA	129	1.00E-30	COG1283	Na+/phosphate symporter	P	Inorganic ion transport and metabolism
tr|M3XCY1|M3XCY1_FELCA	tr|M3XCY1|M3XCY2_FELCA	126	1.00E-29	COG1283	Na+/phosphate symporter	P	Inorganic ion transport and metabolism
tr|M3XCY1|M3XCY1_FELCA	tr|M3XCY1|M3XCY2_FELCA	125	3.00E-29	COG1283	Na+/phosphate symporter	P	Inorganic ion transport and metabolism
tr|M3XCY1|M3XCY1_FELCA	tr|M3XCY1|M3XCY2_FELCA	121	9.00E-28	COG1283	Na+/phosphate symporter	P	Inorganic ion transport and metabolism
tr|M3XCY1|M3XCY1_FELCA	tr|M3XCY1|M3XCY2_FELCA	116	1.00E-27	COG1283	Na+/phosphate symporter	P	Inorganic ion transport and metabolism
tr|M3W9H6|M3W9H6_FELCA	tr|M3W9H6|M3W9H7_FELCA	75.9	1.00E-12	COG1928	Dolichyl-phosphate-mannose--protein O-mannosyl transferase	O	Posttranslational modification, protein turnover, chaperones
tr|M3W9H6|M3W9H6_FELCA	tr|M3W9H6|M3W9H7_FELCA	75.5	2.00E-12	COG1928	Dolichyl-phosphate-mannose--protein O-mannosyl transferase	O	Posttranslational modification, protein turnover, chaperones
tr|M3W9H6|M3W9H6_FELCA	tr|M3W9H6|M3W9H7_FELCA	75.1	3.00E-12	COG1928	Dolichyl-phosphate-mannose--protein O-mannosyl transferase	O	Posttranslational modification, protein turnover, chaperones
tr|M3W9H6|M3W9H6_FELCA	tr|M3W9H6|M3W9H7_FELCA	70.9	5.00E-11	COG1928	Dolichyl-phosphate-mannose--protein O-mannosyl transferase	O	Posttranslational modification, protein turnover, chaperones
tr|M3W9H6|M3W9H6_FELCA	tr|M3W9H6|M3W9H7_FELCA	69.7	1.00E-10	COG1928	Dolichyl-phosphate-mannose--protein O-mannosyl transferase	O	Posttranslational modification, protein turnover, chaperones
tr|M3W9H6|M3W9H6_FELCA	tr|M3W9H6|M3W9H7_FELCA	68.9	2.00E-10	COG1928	Dolichyl-phosphate-mannose--protein O-mannosyl transferase	O	Posttranslational modification, protein turnover, chaperones
tr|M3W9H6|M3W9H6_FELCA	tr|M3W9H6|M3W9H7_FELCA	67.8	5.00E-10	COG1928	Dolichyl-phosphate-mannose--protein O-mannosyl transferase	O	Posttranslational modification, protein turnover, chaperones
tr|M3W9H6|M3W9H6_FELCA	tr|M3W9H6|M3W9H7_FELCA	66.6	1.00E-09	COG1928	Dolichyl-phosphate-mannose--protein O-mannosyl transferase	O	Posttranslational modification, protein turnover, chaperones
tr|M3W9H6|M3W9H6_FELCA	tr|M3W9H6|M3W9H7_FELCA	66.2	1.00E-09	COG1928	Dolichyl-phosphate-mannose--protein O-mannosyl transferase	O	Posttranslational modification, protein turnover, chaperones
tr|M3W9H6|M3W9H6_FELCA	tr|M3W9H6|M3W9H7_FELCA	66.2	1.00E-09	COG1928	Dolichyl-phosphate-mannose--protein O-mannosyl transferase	O	Posttranslational modification, protein turnover, chaperones
tr|A0A337SBQ0|A0A337SBQ0_FELCA	tr|A0A337SBQ0|A0A337SBQ1_FELCA	296	1.00E-90	COG3525	N-acetyl-beta-hexosaminidase	G	Carbohydrate transport and metabolism
tr|A0A337SBQ0|A0A337SBQ0_FELCA	tr|A0A337SBQ0|A0A337SBQ1_FELCA	286	8.00E-87	COG3525	N-acetyl-beta-hexosaminidase	G	Carbohydrate transport and metabolism
tr|A0A337SBQ0|A0A337SBQ0_FELCA	tr|A0A337SBQ0|A0A337SBQ1_FELCA	277	1.00E-83	COG3525	N-acetyl-beta-hexosaminidase	G	Carbohydrate transport and metabolism
tr|A0A337SBQ0|A0A337SBQ0_FELCA	tr|A0A337SBQ0|A0A337SBQ1_FELCA	269	2.00E-80	COG3525	N-acetyl-beta-hexosaminidase	G	Carbohydrate transport and metabolism
tr|A0A337SBQ0|A0A337SBQ0_FELCA	tr|A0A337SBQ0|A0A337SBQ1_FELCA	268	8.00E-80	COG3525	N-acetyl-beta-hexosaminidase	G	Carbohydrate transport and metabolism
tr|A0A337SBQ0|A0A337SBQ0_FELCA	tr|A0A337SBQ0|A0A337SBQ1_FELCA	264	1.00E-78	COG3525	N-acetyl-beta-hexosaminidase	G	Carbohydrate transport and metabolism
tr|A0A337SBQ0|A0A337SBQ0_FELCA	tr|A0A337SBQ0|A0A337SBQ1_FELCA	259	8.00E-77	COG3525	N-acetyl-beta-hexosaminidase	G	Carbohydrate transport and metabolism
tr|A0A337SBQ0|A0A337SBQ0_FELCA	tr|A0A337SBQ0|A0A337SBQ1_FELCA	259	1.00E-76	COG3525	N-acetyl-beta-hexosaminidase	G	Carbohydrate transport and metabolism
tr|A0A337SBQ0|A0A337SBQ0_FELCA	tr|A0A337SBQ0|A0A337SBQ1_FELCA	253	1.00E-74	COG3525	N-acetyl-beta-hexosaminidase	G	Carbohydrate transport and metabolism
tr|A0A337SBQ0|A0A337SBQ0_FELCA	tr|A0A337SBQ0|A0A337SBQ1_FELCA	250	3.00E-73	COG3525	N-acetyl-beta-hexosaminidase	G	Carbohydrate transport and metabolism
tr|A0A2I2V073|A0A2I2V073_FELCA	tr|A0A2I2V073|A0A2I2V074_FELCA	103	8.00E-22	COG2815	PASTA domain, binds beta-lactams	M	Cell wall/membrane/envelope biogenesis
tr|A0A2I2V073|A0A2I2V073_FELCA	tr|A0A2I2V073|A0A2I2V074_FELCA	100	1.00E-21	COG0515	Serine/threonine protein kinase	T	Signal transduction mechanisms
tr|A0A2I2V073|A0A2I2V073_FELCA	tr|A0A2I2V073|A0A2I2V074_FELCA	103	1.00E-21	COG2815	PASTA domain, binds beta-lactams	M	Cell wall/membrane/envelope biogenesis
tr|A0A2I2V073|A0A2I2V073_FELCA	tr|A0A2I2V073|A0A2I2V074_FELCA	99.4	3.00E-20	COG2815	PASTA domain, binds beta-lactams	M	Cell wall/membrane/envelope biogenesis
tr|A0A2I2V073|A0A2I2V073_FELCA	tr|A0A2I2V073|A0A2I2V074_FELCA	99	3.00E-20	COG0515	Serine/threonine protein kinase	T	Signal transduction mechanisms
tr|A0A2I2V073|A0A2I2V073_FELCA	tr|A0A2I2V073|A0A2I2V074_FELCA	99	4.00E-20	COG2815	PASTA domain, binds beta-lactams	M	Cell wall/membrane/envelope biogenesis
tr|A0A2I2V073|A0A2I2V073_FELCA	tr|A0A2I2V073|A0A2I2V074_FELCA	99	4.00E-20	COG5662	Transmembrane transcriptional regulator (anti-sigma factor RsiW)	K	Transcription
tr|A0A2I2V073|A0A2I2V073_FELCA	tr|A0A2I2V073|A0A2I2V074_FELCA	98.2	6.00E-20	COG2815	PASTA domain, binds beta-lactams	M	Cell wall/membrane/envelope biogenesis
tr|A0A2I2V073|A0A2I2V073_FELCA	tr|A0A2I2V073|A0A2I2V074_FELCA	96.3	3.00E-19	COG2815	PASTA domain, binds beta-lactams	M	Cell wall/membrane/envelope biogenesis
tr|A0A2I2V073|A0A2I2V073_FELCA	tr|A0A2I2V073|A0A2I2V074_FELCA	96.3	3.00E-19	COG2815	PASTA domain, binds beta-lactams	M	Cell wall/membrane/envelope biogenesis
tr|M3WPL0|M3WPL0_FELCA	tr|M3WPL0|M3WPL1_FELCA	108	1.00E-22	COG2304	Secreted protein containing bacterial Ig-like domain and vWFA domain	R	General function prediction only
tr|M3WDM4|M3WDM4_FELCA	tr|M3WDM4|M3WDM5_FELCA	181	2.00E-44	COG3794	Plastocyanin	C	Energy production and conversion
tr|M3WDM4|M3WDM4_FELCA	tr|M3WDM4|M3WDM5_FELCA	176	2.00E-42	COG4990	Uncharacterized protein YvpB	S	Function unknown
tr|M3WDM4|M3WDM4_FELCA	tr|M3WDM4|M3WDM5_FELCA	66.2	3.00E-09	COG3794	Plastocyanin	C	Energy production and conversion
sp|P11979|KPYM_FELCA	sp|P11980|KPYM_FELCA	423	6.00E-141	COG3848	Phosphohistidine swiveling domain of PEP-utilizing enzymes	T	Signal transduction mechanisms
sp|P11979|KPYM_FELCA	sp|P11980|KPYM_FELCA	418	1.00E-140	COG0469	Pyruvate kinase	G	Carbohydrate transport and metabolism
sp|P11979|KPYM_FELCA	sp|P11980|KPYM_FELCA	418	2.00E-140	COG0469	Pyruvate kinase	G	Carbohydrate transport and metabolism
sp|P11979|KPYM_FELCA	sp|P11980|KPYM_FELCA	416	7.00E-140	COG0469	Pyruvate kinase	G	Carbohydrate transport and metabolism
sp|P11979|KPYM_FELCA	sp|P11980|KPYM_FELCA	420	1.00E-139	COG3848	Phosphohistidine swiveling domain of PEP-utilizing enzymes	T	Signal transduction mechanisms
sp|P11979|KPYM_FELCA	sp|P11980|KPYM_FELCA	419	4.00E-139	COG3848	Phosphohistidine swiveling domain of PEP-utilizing enzymes	T	Signal transduction mechanisms
sp|P11979|KPYM_FELCA	sp|P11980|KPYM_FELCA	416	4.00E-138	COG3848	Phosphohistidine swiveling domain of PEP-utilizing enzymes	T	Signal transduction mechanisms
sp|P11979|KPYM_FELCA	sp|P11980|KPYM_FELCA	415	8.00E-138	COG3848	Phosphohistidine swiveling domain of PEP-utilizing enzymes	T	Signal transduction mechanisms
sp|P11979|KPYM_FELCA	sp|P11980|KPYM_FELCA	415	1.00E-137	COG3848	Phosphohistidine swiveling domain of PEP-utilizing enzymes	T	Signal transduction mechanisms
sp|P11979|KPYM_FELCA	sp|P11980|KPYM_FELCA	410	1.00E-137	COG0469	Pyruvate kinase	G	Carbohydrate transport and metabolism
tr|A0A337SQW4|A0A337SQW4_FELCA	tr|A0A337SQW4|A0A337SQW5_FELCA	224	2.00E-62	COG2132	Multicopper oxidase with three cupredoxin domains (includes cell division protein FtsP and spore coat protein CotA)	DPM	Cell cycle control, cell division, chromosome partitioning;Inorganic ion transport and metabolism;Cell wall/membrane/envelope biogenesis
tr|A0A337SQW4|A0A337SQW4_FELCA	tr|A0A337SQW4|A0A337SQW5_FELCA	182	2.00E-48	COG2132	Multicopper oxidase with three cupredoxin domains (includes cell division protein FtsP and spore coat protein CotA)	DPM	Cell cycle control, cell division, chromosome partitioning;Inorganic ion transport and metabolism;Cell wall/membrane/envelope biogenesis
tr|A0A337SQW4|A0A337SQW4_FELCA	tr|A0A337SQW4|A0A337SQW5_FELCA	170	5.00E-44	COG2132	Multicopper oxidase with three cupredoxin domains (includes cell division protein FtsP and spore coat protein CotA)	DPM	Cell cycle control, cell division, chromosome partitioning;Inorganic ion transport and metabolism;Cell wall/membrane/envelope biogenesis
tr|A0A337SQW4|A0A337SQW4_FELCA	tr|A0A337SQW4|A0A337SQW5_FELCA	172	1.00E-43	COG2132	Multicopper oxidase with three cupredoxin domains (includes cell division protein FtsP and spore coat protein CotA)	DPM	Cell cycle control, cell division, chromosome partitioning;Inorganic ion transport and metabolism;Cell wall/membrane/envelope biogenesis
tr|A0A337SQW4|A0A337SQW4_FELCA	tr|A0A337SQW4|A0A337SQW5_FELCA	156	2.00E-39	COG2132	Multicopper oxidase with three cupredoxin domains (includes cell division protein FtsP and spore coat protein CotA)	DPM	Cell cycle control, cell division, chromosome partitioning;Inorganic ion transport and metabolism;Cell wall/membrane/envelope biogenesis
tr|A0A337SQW4|A0A337SQW4_FELCA	tr|A0A337SQW4|A0A337SQW5_FELCA	90.1	9.00E-17	COG2132	Multicopper oxidase with three cupredoxin domains (includes cell division protein FtsP and spore coat protein CotA)	DPM	Cell cycle control, cell division, chromosome partitioning;Inorganic ion transport and metabolism;Cell wall/membrane/envelope biogenesis
tr|A0A337SQW4|A0A337SQW4_FELCA	tr|A0A337SQW4|A0A337SQW5_FELCA	78.2	2.00E-12	COG1262	Formylglycine-generating enzyme, required for sulfatase activity, contains SUMF1/FGE domain	O	Posttranslational modification, protein turnover, chaperones
tr|A0A337SQW4|A0A337SQW4_FELCA	tr|A0A337SQW4|A0A337SQW5_FELCA	70.5	5.00E-10	COG2956	Lipopolysaccharide biosynthesis regulator YciM, contains six TPR domains and a predicted metal-binding C-terminal domain	M	Cell wall/membrane/envelope biogenesis
tr|M3W3I8|M3W3I8_FELCA	tr|M3W3I8|M3W3I9_FELCA	78.2	9.00E-13	COG3210	Large exoprotein involved in heme utilization or adhesion	U	Intracellular trafficking, secretion, and vesicular transport
tr|M3W3I8|M3W3I8_FELCA	tr|M3W3I8|M3W3I9_FELCA	62	8.00E-08	COG2834	Outer membrane lipoprotein-sorting protein	M	Cell wall/membrane/envelope biogenesis
tr|M3VV27|M3VV27_FELCA	tr|M3VV27|M3VV28_FELCA	270	2.00E-79	COG0369	Sulfite reductase, alpha subunit (flavoprotein)	P	Inorganic ion transport and metabolism
tr|M3VV27|M3VV27_FELCA	tr|M3VV27|M3VV28_FELCA	264	9.00E-78	COG0369	Sulfite reductase, alpha subunit (flavoprotein)	P	Inorganic ion transport and metabolism
tr|M3VV27|M3VV27_FELCA	tr|M3VV27|M3VV28_FELCA	273	1.00E-77	COG2124	Cytochrome P450	QV	Secondary metabolites biosynthesis, transport and catabolism;Defense mechanisms
tr|M3VV27|M3VV27_FELCA	tr|M3VV27|M3VV28_FELCA	261	2.00E-76	COG0369	Sulfite reductase, alpha subunit (flavoprotein)	P	Inorganic ion transport and metabolism
tr|M3VV27|M3VV27_FELCA	tr|M3VV27|M3VV28_FELCA	258	2.00E-75	COG0369	Sulfite reductase, alpha subunit (flavoprotein)	P	Inorganic ion transport and metabolism
tr|M3VV27|M3VV27_FELCA	tr|M3VV27|M3VV28_FELCA	256	1.00E-74	COG0369	Sulfite reductase, alpha subunit (flavoprotein)	P	Inorganic ion transport and metabolism
tr|M3VV27|M3VV27_FELCA	tr|M3VV27|M3VV28_FELCA	255	2.00E-74	COG0369	Sulfite reductase, alpha subunit (flavoprotein)	P	Inorganic ion transport and metabolism
tr|M3VV27|M3VV27_FELCA	tr|M3VV27|M3VV28_FELCA	263	4.00E-74	COG2124	Cytochrome P450	QV	Secondary metabolites biosynthesis, transport and catabolism;Defense mechanisms
tr|M3VV27|M3VV27_FELCA	tr|M3VV27|M3VV28_FELCA	253	1.00E-73	COG0369	Sulfite reductase, alpha subunit (flavoprotein)	P	Inorganic ion transport and metabolism
tr|M3VV27|M3VV27_FELCA	tr|M3VV27|M3VV28_FELCA	252	2.00E-73	COG0369	Sulfite reductase, alpha subunit (flavoprotein)	P	Inorganic ion transport and metabolism
tr|A0A2I2UTC2|A0A2I2UTC2_FELCA	tr|A0A2I2UTC2|A0A2I2UTC3_FELCA	239	1.00E-80	COG0652	Peptidyl-prolyl cis-trans isomerase (rotamase) - cyclophilin family	O	Posttranslational modification, protein turnover, chaperones
tr|A0A2I2UTC2|A0A2I2UTC2_FELCA	tr|A0A2I2UTC2|A0A2I2UTC3_FELCA	227	1.00E-75	COG0652	Peptidyl-prolyl cis-trans isomerase (rotamase) - cyclophilin family	O	Posttranslational modification, protein turnover, chaperones
tr|A0A2I2UTC2|A0A2I2UTC2_FELCA	tr|A0A2I2UTC2|A0A2I2UTC3_FELCA	225	1.00E-74	COG0652	Peptidyl-prolyl cis-trans isomerase (rotamase) - cyclophilin family	O	Posttranslational modification, protein turnover, chaperones
tr|A0A2I2UTC2|A0A2I2UTC2_FELCA	tr|A0A2I2UTC2|A0A2I2UTC3_FELCA	223	9.00E-74	COG0652	Peptidyl-prolyl cis-trans isomerase (rotamase) - cyclophilin family	O	Posttranslational modification, protein turnover, chaperones
tr|A0A2I2UTC2|A0A2I2UTC2_FELCA	tr|A0A2I2UTC2|A0A2I2UTC3_FELCA	217	1.00E-71	COG0652	Peptidyl-prolyl cis-trans isomerase (rotamase) - cyclophilin family	O	Posttranslational modification, protein turnover, chaperones
tr|A0A2I2UTC2|A0A2I2UTC2_FELCA	tr|A0A2I2UTC2|A0A2I2UTC3_FELCA	211	1.00E-68	COG0652	Peptidyl-prolyl cis-trans isomerase (rotamase) - cyclophilin family	O	Posttranslational modification, protein turnover, chaperones
tr|A0A2I2UTC2|A0A2I2UTC2_FELCA	tr|A0A2I2UTC2|A0A2I2UTC3_FELCA	209	2.00E-68	COG0652	Peptidyl-prolyl cis-trans isomerase (rotamase) - cyclophilin family	O	Posttranslational modification, protein turnover, chaperones
tr|A0A2I2UTC2|A0A2I2UTC2_FELCA	tr|A0A2I2UTC2|A0A2I2UTC3_FELCA	209	5.00E-68	COG0652	Peptidyl-prolyl cis-trans isomerase (rotamase) - cyclophilin family	O	Posttranslational modification, protein turnover, chaperones
tr|A0A2I2UTC2|A0A2I2UTC2_FELCA	tr|A0A2I2UTC2|A0A2I2UTC3_FELCA	208	6.00E-68	COG0652	Peptidyl-prolyl cis-trans isomerase (rotamase) - cyclophilin family	O	Posttranslational modification, protein turnover, chaperones
tr|A0A2I2UTC2|A0A2I2UTC2_FELCA	tr|A0A2I2UTC2|A0A2I2UTC3_FELCA	185	1.00E-58	COG0652	Peptidyl-prolyl cis-trans isomerase (rotamase) - cyclophilin family	O	Posttranslational modification, protein turnover, chaperones
tr|M3W0B5|M3W0B5_FELCA	tr|M3W0B5|M3W0B6_FELCA	457	9.00E-159	COG1960	Acyl-CoA dehydrogenase related to the alkylation response protein AidB	I	Lipid transport and metabolism
tr|M3W0B5|M3W0B5_FELCA	tr|M3W0B5|M3W0B6_FELCA	454	1.00E-157	COG1960	Acyl-CoA dehydrogenase related to the alkylation response protein AidB	I	Lipid transport and metabolism
tr|M3W0B5|M3W0B5_FELCA	tr|M3W0B5|M3W0B6_FELCA	447	1.00E-154	COG1960	Acyl-CoA dehydrogenase related to the alkylation response protein AidB	I	Lipid transport and metabolism
tr|M3W0B5|M3W0B5_FELCA	tr|M3W0B5|M3W0B6_FELCA	440	5.00E-152	COG1960	Acyl-CoA dehydrogenase related to the alkylation response protein AidB	I	Lipid transport and metabolism
tr|M3W0B5|M3W0B5_FELCA	tr|M3W0B5|M3W0B6_FELCA	423	2.00E-145	COG1960	Acyl-CoA dehydrogenase related to the alkylation response protein AidB	I	Lipid transport and metabolism
tr|M3W0B5|M3W0B5_FELCA	tr|M3W0B5|M3W0B6_FELCA	413	3.00E-141	COG1960	Acyl-CoA dehydrogenase related to the alkylation response protein AidB	I	Lipid transport and metabolism
tr|M3W0B5|M3W0B5_FELCA	tr|M3W0B5|M3W0B6_FELCA	408	2.00E-139	COG1960	Acyl-CoA dehydrogenase related to the alkylation response protein AidB	I	Lipid transport and metabolism
tr|M3W0B5|M3W0B5_FELCA	tr|M3W0B5|M3W0B6_FELCA	399	7.00E-136	COG1960	Acyl-CoA dehydrogenase related to the alkylation response protein AidB	I	Lipid transport and metabolism
tr|M3W0B5|M3W0B5_FELCA	tr|M3W0B5|M3W0B6_FELCA	398	2.00E-135	COG1960	Acyl-CoA dehydrogenase related to the alkylation response protein AidB	I	Lipid transport and metabolism
tr|M3W0B5|M3W0B5_FELCA	tr|M3W0B5|M3W0B6_FELCA	353	1.00E-117	COG1960	Acyl-CoA dehydrogenase related to the alkylation response protein AidB	I	Lipid transport and metabolism
tr|M3W6E4|M3W6E4_FELCA	tr|M3W6E4|M3W6E5_FELCA	352	7.00E-115	COG0624	Acetylornithine deacetylase/Succinyl-diaminopimelate desuccinylase or related deacylase	E	Amino acid transport and metabolism
tr|M3W6E4|M3W6E4_FELCA	tr|M3W6E4|M3W6E5_FELCA	322	3.00E-103	COG0624	Acetylornithine deacetylase/Succinyl-diaminopimelate desuccinylase or related deacylase	E	Amino acid transport and metabolism
tr|M3W6E4|M3W6E4_FELCA	tr|M3W6E4|M3W6E5_FELCA	319	4.00E-102	COG0624	Acetylornithine deacetylase/Succinyl-diaminopimelate desuccinylase or related deacylase	E	Amino acid transport and metabolism
tr|M3W6E4|M3W6E4_FELCA	tr|M3W6E4|M3W6E5_FELCA	317	2.00E-101	COG0624	Acetylornithine deacetylase/Succinyl-diaminopimelate desuccinylase or related deacylase	E	Amino acid transport and metabolism
tr|M3W6E4|M3W6E4_FELCA	tr|M3W6E4|M3W6E5_FELCA	316	1.00E-100	COG0624	Acetylornithine deacetylase/Succinyl-diaminopimelate desuccinylase or related deacylase	E	Amino acid transport and metabolism
tr|M3W6E4|M3W6E4_FELCA	tr|M3W6E4|M3W6E5_FELCA	313	9.00E-100	COG0624	Acetylornithine deacetylase/Succinyl-diaminopimelate desuccinylase or related deacylase	E	Amino acid transport and metabolism
tr|M3W6E4|M3W6E4_FELCA	tr|M3W6E4|M3W6E5_FELCA	313	1.00E-99	COG0624	Acetylornithine deacetylase/Succinyl-diaminopimelate desuccinylase or related deacylase	E	Amino acid transport and metabolism
tr|M3W6E4|M3W6E4_FELCA	tr|M3W6E4|M3W6E5_FELCA	310	1.00E-98	COG0624	Acetylornithine deacetylase/Succinyl-diaminopimelate desuccinylase or related deacylase	E	Amino acid transport and metabolism
tr|M3W6E4|M3W6E4_FELCA	tr|M3W6E4|M3W6E5_FELCA	308	8.00E-98	COG0624	Acetylornithine deacetylase/Succinyl-diaminopimelate desuccinylase or related deacylase	E	Amino acid transport and metabolism
tr|M3W6E4|M3W6E4_FELCA	tr|M3W6E4|M3W6E5_FELCA	308	3.00E-97	COG0624	Acetylornithine deacetylase/Succinyl-diaminopimelate desuccinylase or related deacylase	E	Amino acid transport and metabolism
tr|M3WCX1|M3WCX1_FELCA	tr|M3WCX1|M3WCX2_FELCA	194	1.00E-55	COG4826	Serine protease inhibitor	O	Posttranslational modification, protein turnover, chaperones
tr|M3WCX1|M3WCX1_FELCA	tr|M3WCX1|M3WCX2_FELCA	191	4.00E-53	COG4826	Serine protease inhibitor	O	Posttranslational modification, protein turnover, chaperones
tr|M3WCX1|M3WCX1_FELCA	tr|M3WCX1|M3WCX2_FELCA	180	7.00E-51	COG4826	Serine protease inhibitor	O	Posttranslational modification, protein turnover, chaperones
tr|M3WCX1|M3WCX1_FELCA	tr|M3WCX1|M3WCX2_FELCA	179	4.00E-50	COG4826	Serine protease inhibitor	O	Posttranslational modification, protein turnover, chaperones
tr|M3WCX1|M3WCX1_FELCA	tr|M3WCX1|M3WCX2_FELCA	177	2.00E-49	COG4826	Serine protease inhibitor	O	Posttranslational modification, protein turnover, chaperones
tr|M3WCX1|M3WCX1_FELCA	tr|M3WCX1|M3WCX2_FELCA	177	3.00E-49	COG4826	Serine protease inhibitor	O	Posttranslational modification, protein turnover, chaperones
tr|M3WCX1|M3WCX1_FELCA	tr|M3WCX1|M3WCX2_FELCA	177	5.00E-49	COG4826	Serine protease inhibitor	O	Posttranslational modification, protein turnover, chaperones
tr|M3WCX1|M3WCX1_FELCA	tr|M3WCX1|M3WCX2_FELCA	177	5.00E-49	COG4826	Serine protease inhibitor	O	Posttranslational modification, protein turnover, chaperones
tr|M3WCX1|M3WCX1_FELCA	tr|M3WCX1|M3WCX2_FELCA	177	5.00E-49	COG4826	Serine protease inhibitor	O	Posttranslational modification, protein turnover, chaperones
tr|M3WCX1|M3WCX1_FELCA	tr|M3WCX1|M3WCX2_FELCA	176	9.00E-49	COG4826	Serine protease inhibitor	O	Posttranslational modification, protein turnover, chaperones
tr|A0A2I2U125|A0A2I2U125_FELCA	tr|A0A2I2U125|A0A2I2U126_FELCA	53.9	3.00E-07	COG0724	RNA recognition motif (RRM) domain	J	Translation, ribosomal structure and biogenesis
tr|A0A2I2U125|A0A2I2U125_FELCA	tr|A0A2I2U125|A0A2I2U126_FELCA	53.5	4.00E-07	COG0724	RNA recognition motif (RRM) domain	J	Translation, ribosomal structure and biogenesis
tr|Q0PDI8|Q0PDI8_FELCA	tr|Q0PDI8|Q0PDI9_FELCA	320	6.00E-105	COG2355	Zn-dependent dipeptidase, microsomal dipeptidase homolog	E	Amino acid transport and metabolism
tr|Q0PDI8|Q0PDI8_FELCA	tr|Q0PDI8|Q0PDI9_FELCA	312	1.00E-101	COG2355	Zn-dependent dipeptidase, microsomal dipeptidase homolog	E	Amino acid transport and metabolism
tr|Q0PDI8|Q0PDI8_FELCA	tr|Q0PDI8|Q0PDI9_FELCA	311	2.00E-101	COG2355	Zn-dependent dipeptidase, microsomal dipeptidase homolog	E	Amino acid transport and metabolism
tr|Q0PDI8|Q0PDI8_FELCA	tr|Q0PDI8|Q0PDI9_FELCA	307	7.00E-100	COG2355	Zn-dependent dipeptidase, microsomal dipeptidase homolog	E	Amino acid transport and metabolism
tr|Q0PDI8|Q0PDI8_FELCA	tr|Q0PDI8|Q0PDI9_FELCA	305	1.00E-98	COG2355	Zn-dependent dipeptidase, microsomal dipeptidase homolog	E	Amino acid transport and metabolism
tr|Q0PDI8|Q0PDI8_FELCA	tr|Q0PDI8|Q0PDI9_FELCA	304	2.00E-98	COG2355	Zn-dependent dipeptidase, microsomal dipeptidase homolog	E	Amino acid transport and metabolism
tr|Q0PDI8|Q0PDI8_FELCA	tr|Q0PDI8|Q0PDI9_FELCA	301	7.00E-98	COG2355	Zn-dependent dipeptidase, microsomal dipeptidase homolog	E	Amino acid transport and metabolism
tr|Q0PDI8|Q0PDI8_FELCA	tr|Q0PDI8|Q0PDI9_FELCA	296	5.00E-96	COG2355	Zn-dependent dipeptidase, microsomal dipeptidase homolog	E	Amino acid transport and metabolism
tr|Q0PDI8|Q0PDI8_FELCA	tr|Q0PDI8|Q0PDI9_FELCA	295	3.00E-95	COG2355	Zn-dependent dipeptidase, microsomal dipeptidase homolog	E	Amino acid transport and metabolism
tr|Q0PDI8|Q0PDI8_FELCA	tr|Q0PDI8|Q0PDI9_FELCA	290	2.00E-93	COG2355	Zn-dependent dipeptidase, microsomal dipeptidase homolog	E	Amino acid transport and metabolism
tr|M3WCZ2|M3WCZ2_FELCA	tr|M3WCZ2|M3WCZ3_FELCA	832	0	COG0567	2-oxoglutarate dehydrogenase complex, dehydrogenase (E1) component, and related enzymes	C	Energy production and conversion
tr|M3WCZ2|M3WCZ2_FELCA	tr|M3WCZ2|M3WCZ3_FELCA	812	0	COG0567	2-oxoglutarate dehydrogenase complex, dehydrogenase (E1) component, and related enzymes	C	Energy production and conversion
tr|M3WCZ2|M3WCZ2_FELCA	tr|M3WCZ2|M3WCZ3_FELCA	795	0	COG0567	2-oxoglutarate dehydrogenase complex, dehydrogenase (E1) component, and related enzymes	C	Energy production and conversion
tr|M3WCZ2|M3WCZ2_FELCA	tr|M3WCZ2|M3WCZ3_FELCA	791	0	COG0567	2-oxoglutarate dehydrogenase complex, dehydrogenase (E1) component, and related enzymes	C	Energy production and conversion
tr|M3WCZ2|M3WCZ2_FELCA	tr|M3WCZ2|M3WCZ3_FELCA	790	0	COG0567	2-oxoglutarate dehydrogenase complex, dehydrogenase (E1) component, and related enzymes	C	Energy production and conversion
tr|M3WCZ2|M3WCZ2_FELCA	tr|M3WCZ2|M3WCZ3_FELCA	787	0	COG0567	2-oxoglutarate dehydrogenase complex, dehydrogenase (E1) component, and related enzymes	C	Energy production and conversion
tr|M3WCZ2|M3WCZ2_FELCA	tr|M3WCZ2|M3WCZ3_FELCA	788	0	COG0567	2-oxoglutarate dehydrogenase complex, dehydrogenase (E1) component, and related enzymes	C	Energy production and conversion
tr|M3WCZ2|M3WCZ2_FELCA	tr|M3WCZ2|M3WCZ3_FELCA	785	0	COG0567	2-oxoglutarate dehydrogenase complex, dehydrogenase (E1) component, and related enzymes	C	Energy production and conversion
tr|M3WCZ2|M3WCZ2_FELCA	tr|M3WCZ2|M3WCZ3_FELCA	784	0	COG0567	2-oxoglutarate dehydrogenase complex, dehydrogenase (E1) component, and related enzymes	C	Energy production and conversion
tr|M3WCZ2|M3WCZ2_FELCA	tr|M3WCZ2|M3WCZ3_FELCA	784	0	COG0567	2-oxoglutarate dehydrogenase complex, dehydrogenase (E1) component, and related enzymes	C	Energy production and conversion
tr|A0A2I2UTN2|A0A2I2UTN2_FELCA	tr|A0A2I2UTN2|A0A2I2UTN3_FELCA	91.7	3.00E-18	COG4886	Leucine-rich repeat (LRR) protein	K	Transcription
tr|A0A2I2UTN2|A0A2I2UTN2_FELCA	tr|A0A2I2UTN2|A0A2I2UTN3_FELCA	84.7	6.00E-16	COG4886	Leucine-rich repeat (LRR) protein	K	Transcription
tr|A0A2I2UTN2|A0A2I2UTN2_FELCA	tr|A0A2I2UTN2|A0A2I2UTN3_FELCA	84.7	6.00E-16	COG4886	Leucine-rich repeat (LRR) protein	K	Transcription
tr|A0A2I2UTN2|A0A2I2UTN2_FELCA	tr|A0A2I2UTN2|A0A2I2UTN3_FELCA	78.6	6.00E-14	COG4886	Leucine-rich repeat (LRR) protein	K	Transcription
tr|A0A2I2UTN2|A0A2I2UTN2_FELCA	tr|A0A2I2UTN2|A0A2I2UTN3_FELCA	76.3	6.00E-14	COG4886	Leucine-rich repeat (LRR) protein	K	Transcription
tr|A0A2I2UTN2|A0A2I2UTN2_FELCA	tr|A0A2I2UTN2|A0A2I2UTN3_FELCA	77.4	1.00E-13	COG4886	Leucine-rich repeat (LRR) protein	K	Transcription
tr|A0A2I2UTN2|A0A2I2UTN2_FELCA	tr|A0A2I2UTN2|A0A2I2UTN3_FELCA	74.7	1.00E-12	COG4886	Leucine-rich repeat (LRR) protein	K	Transcription
tr|A0A2I2UTN2|A0A2I2UTN2_FELCA	tr|A0A2I2UTN2|A0A2I2UTN3_FELCA	67.8	2.00E-10	COG4886	Leucine-rich repeat (LRR) protein	K	Transcription
tr|A0A2I2UTN2|A0A2I2UTN2_FELCA	tr|A0A2I2UTN2|A0A2I2UTN3_FELCA	67.4	2.00E-10	COG4886	Leucine-rich repeat (LRR) protein	K	Transcription
tr|A0A2I2UTN2|A0A2I2UTN2_FELCA	tr|A0A2I2UTN2|A0A2I2UTN3_FELCA	65.9	4.00E-10	COG4886	Leucine-rich repeat (LRR) protein	K	Transcription
tr|M3WKL5|M3WKL5_FELCA	tr|M3WKL5|M3WKL6_FELCA	98.2	2.00E-20	COG5371	Golgi nucleoside diphosphatase	F	Nucleotide transport and metabolism
tr|M3WKL5|M3WKL5_FELCA	tr|M3WKL5|M3WKL6_FELCA	79.7	3.00E-14	COG5371	Golgi nucleoside diphosphatase	F	Nucleotide transport and metabolism
tr|M3W2L6|M3W2L6_FELCA	tr|M3W2L6|M3W2L7_FELCA	113	2.00E-24	COG5599	Protein tyrosine phosphatase	T	Signal transduction mechanisms
tr|M3W2L6|M3W2L6_FELCA	tr|M3W2L6|M3W2L7_FELCA	115	4.00E-24	COG5599	Protein tyrosine phosphatase	T	Signal transduction mechanisms
tr|M3W2L6|M3W2L6_FELCA	tr|M3W2L6|M3W2L7_FELCA	102	5.00E-20	COG5599	Protein tyrosine phosphatase	T	Signal transduction mechanisms
tr|M3W2L6|M3W2L6_FELCA	tr|M3W2L6|M3W2L7_FELCA	76.6	2.00E-12	COG5599	Protein tyrosine phosphatase	T	Signal transduction mechanisms
tr|M3W2L6|M3W2L6_FELCA	tr|M3W2L6|M3W2L7_FELCA	70.5	1.00E-10	COG5599	Protein tyrosine phosphatase	T	Signal transduction mechanisms
tr|M3W2L6|M3W2L6_FELCA	tr|M3W2L6|M3W2L7_FELCA	63.9	9.00E-09	COG5599	Protein tyrosine phosphatase	T	Signal transduction mechanisms
tr|M3W2L6|M3W2L6_FELCA	tr|M3W2L6|M3W2L7_FELCA	64.3	2.00E-08	COG4733	Phage-related protein, tail component	X	Mobilome: prophages, transposons
tr|M3W2L6|M3W2L6_FELCA	tr|M3W2L6|M3W2L7_FELCA	61.2	6.00E-08	COG5599	Protein tyrosine phosphatase	T	Signal transduction mechanisms
tr|M3WVY3|M3WVY3_FELCA	tr|M3WVY3|M3WVY4_FELCA	65.5	3.00E-11	COG0724	RNA recognition motif (RRM) domain	J	Translation, ribosomal structure and biogenesis
tr|M3WVY3|M3WVY3_FELCA	tr|M3WVY3|M3WVY4_FELCA	64.7	3.00E-11	COG0724	RNA recognition motif (RRM) domain	J	Translation, ribosomal structure and biogenesis
tr|M3WVY3|M3WVY3_FELCA	tr|M3WVY3|M3WVY4_FELCA	65.1	5.00E-11	COG0724	RNA recognition motif (RRM) domain	J	Translation, ribosomal structure and biogenesis
tr|M3WVY3|M3WVY3_FELCA	tr|M3WVY3|M3WVY4_FELCA	63.9	1.00E-10	COG0724	RNA recognition motif (RRM) domain	J	Translation, ribosomal structure and biogenesis
tr|M3WVY3|M3WVY3_FELCA	tr|M3WVY3|M3WVY4_FELCA	63.2	1.00E-10	COG0724	RNA recognition motif (RRM) domain	J	Translation, ribosomal structure and biogenesis
tr|M3WVY3|M3WVY3_FELCA	tr|M3WVY3|M3WVY4_FELCA	63.2	2.00E-10	COG0724	RNA recognition motif (RRM) domain	J	Translation, ribosomal structure and biogenesis
tr|M3WVY3|M3WVY3_FELCA	tr|M3WVY3|M3WVY4_FELCA	62.4	3.00E-10	COG0724	RNA recognition motif (RRM) domain	J	Translation, ribosomal structure and biogenesis
tr|M3WVY3|M3WVY3_FELCA	tr|M3WVY3|M3WVY4_FELCA	61.6	4.00E-10	COG0724	RNA recognition motif (RRM) domain	J	Translation, ribosomal structure and biogenesis
tr|M3WVY3|M3WVY3_FELCA	tr|M3WVY3|M3WVY4_FELCA	61.2	6.00E-10	COG0724	RNA recognition motif (RRM) domain	J	Translation, ribosomal structure and biogenesis
tr|M3WVY3|M3WVY3_FELCA	tr|M3WVY3|M3WVY4_FELCA	60.8	7.00E-10	COG0724	RNA recognition motif (RRM) domain	J	Translation, ribosomal structure and biogenesis
tr|M3W340|M3W340_FELCA	tr|M3W340|M3W341_FELCA	54.3	8.00E-06	COG3087	Cell division protein FtsN	D	Cell cycle control, cell division, chromosome partitioning
tr|M3WRI9|M3WRI9_FELCA	tr|M3WRI9|M3WRI10_FELCA	277	5.00E-90	COG2130	NADPH-dependent curcumin reductase CurA	QR	Secondary metabolites biosynthesis, transport and catabolism;General function prediction only
tr|M3WRI9|M3WRI9_FELCA	tr|M3WRI9|M3WRI10_FELCA	276	1.00E-89	COG2130	NADPH-dependent curcumin reductase CurA	QR	Secondary metabolites biosynthesis, transport and catabolism;General function prediction only
tr|M3WRI9|M3WRI9_FELCA	tr|M3WRI9|M3WRI10_FELCA	273	3.00E-88	COG2130	NADPH-dependent curcumin reductase CurA	QR	Secondary metabolites biosynthesis, transport and catabolism;General function prediction only
tr|M3WRI9|M3WRI9_FELCA	tr|M3WRI9|M3WRI10_FELCA	262	4.00E-84	COG2130	NADPH-dependent curcumin reductase CurA	QR	Secondary metabolites biosynthesis, transport and catabolism;General function prediction only
tr|M3WRI9|M3WRI9_FELCA	tr|M3WRI9|M3WRI10_FELCA	255	3.00E-81	COG2130	NADPH-dependent curcumin reductase CurA	QR	Secondary metabolites biosynthesis, transport and catabolism;General function prediction only
tr|M3WRI9|M3WRI9_FELCA	tr|M3WRI9|M3WRI10_FELCA	254	7.00E-81	COG2130	NADPH-dependent curcumin reductase CurA	QR	Secondary metabolites biosynthesis, transport and catabolism;General function prediction only
tr|M3WRI9|M3WRI9_FELCA	tr|M3WRI9|M3WRI10_FELCA	254	1.00E-80	COG2130	NADPH-dependent curcumin reductase CurA	QR	Secondary metabolites biosynthesis, transport and catabolism;General function prediction only
tr|M3WRI9|M3WRI9_FELCA	tr|M3WRI9|M3WRI10_FELCA	250	3.00E-79	COG2130	NADPH-dependent curcumin reductase CurA	QR	Secondary metabolites biosynthesis, transport and catabolism;General function prediction only
tr|M3WRI9|M3WRI9_FELCA	tr|M3WRI9|M3WRI10_FELCA	248	1.00E-78	COG2130	NADPH-dependent curcumin reductase CurA	QR	Secondary metabolites biosynthesis, transport and catabolism;General function prediction only
tr|M3WRI9|M3WRI9_FELCA	tr|M3WRI9|M3WRI10_FELCA	248	2.00E-78	COG2130	NADPH-dependent curcumin reductase CurA	QR	Secondary metabolites biosynthesis, transport and catabolism;General function prediction only
tr|A0A337SLC4|A0A337SLC4_FELCA	tr|A0A337SLC4|A0A337SLC5_FELCA	55.5	2.00E-06	COG1442	Lipopolysaccharide biosynthesis protein, LPS:glycosyltransferase	M	Cell wall/membrane/envelope biogenesis
tr|A0A337SPX3|A0A337SPX3_FELCA	tr|A0A337SPX3|A0A337SPX4_FELCA	125	1.00E-27	COG3210	Large exoprotein involved in heme utilization or adhesion	U	Intracellular trafficking, secretion, and vesicular transport
tr|A0A337SPX3|A0A337SPX3_FELCA	tr|A0A337SPX3|A0A337SPX4_FELCA	102	2.00E-20	COG3291	PKD repeat	S	Function unknown
tr|A0A337SPX3|A0A337SPX3_FELCA	tr|A0A337SPX3|A0A337SPX4_FELCA	83.6	1.00E-14	COG2931	Ca2+-binding protein, RTX toxin-related	Q	Secondary metabolites biosynthesis, transport and catabolism
tr|A0A337SPX3|A0A337SPX3_FELCA	tr|A0A337SPX3|A0A337SPX4_FELCA	75.9	3.00E-12	COG4932	Uncharacterized surface anchored protein	S	Function unknown
tr|A0A337SPX3|A0A337SPX3_FELCA	tr|A0A337SPX3|A0A337SPX4_FELCA	75.9	3.00E-12	COG2911	Autotransporter translocation and assembly factor TamB	U	Intracellular trafficking, secretion, and vesicular transport
tr|A0A337SPX3|A0A337SPX3_FELCA	tr|A0A337SPX3|A0A337SPX4_FELCA	72.8	3.00E-11	COG2931	Ca2+-binding protein, RTX toxin-related	Q	Secondary metabolites biosynthesis, transport and catabolism
tr|A0A337SPX3|A0A337SPX3_FELCA	tr|A0A337SPX3|A0A337SPX4_FELCA	70.1	2.00E-10	COG2931	Ca2+-binding protein, RTX toxin-related	Q	Secondary metabolites biosynthesis, transport and catabolism
tr|A0A337SPX3|A0A337SPX3_FELCA	tr|A0A337SPX3|A0A337SPX4_FELCA	67.4	1.00E-09	COG3209	Uncharacterized conserved protein RhaS, contains 28 RHS repeats	R	General function prediction only
tr|A0A337SPX3|A0A337SPX3_FELCA	tr|A0A337SPX3|A0A337SPX4_FELCA	67	2.00E-09	COG4932	Uncharacterized surface anchored protein	S	Function unknown
tr|A0A337SPX3|A0A337SPX3_FELCA	tr|A0A337SPX3|A0A337SPX4_FELCA	63.2	2.00E-08	COG4932	Uncharacterized surface anchored protein	S	Function unknown
tr|M3WBB6|M3WBB6_FELCA	tr|M3WBB6|M3WBB7_FELCA	85.9	1.00E-20	COG0760	Parvulin-like peptidyl-prolyl isomerase	O	Posttranslational modification, protein turnover, chaperones
tr|M3WBB6|M3WBB6_FELCA	tr|M3WBB6|M3WBB7_FELCA	79.7	2.00E-18	COG0760	Parvulin-like peptidyl-prolyl isomerase	O	Posttranslational modification, protein turnover, chaperones
tr|M3WBB6|M3WBB6_FELCA	tr|M3WBB6|M3WBB7_FELCA	78.2	6.00E-18	COG0760	Parvulin-like peptidyl-prolyl isomerase	O	Posttranslational modification, protein turnover, chaperones
tr|M3WBB6|M3WBB6_FELCA	tr|M3WBB6|M3WBB7_FELCA	81.3	7.00E-17	COG0760	Parvulin-like peptidyl-prolyl isomerase	O	Posttranslational modification, protein turnover, chaperones
tr|M3WBB6|M3WBB6_FELCA	tr|M3WBB6|M3WBB7_FELCA	77.8	7.00E-17	COG0760	Parvulin-like peptidyl-prolyl isomerase	O	Posttranslational modification, protein turnover, chaperones
tr|M3WBB6|M3WBB6_FELCA	tr|M3WBB6|M3WBB7_FELCA	81.3	1.00E-16	COG0760	Parvulin-like peptidyl-prolyl isomerase	O	Posttranslational modification, protein turnover, chaperones
tr|M3WBB6|M3WBB6_FELCA	tr|M3WBB6|M3WBB7_FELCA	79.7	1.00E-16	COG0760	Parvulin-like peptidyl-prolyl isomerase	O	Posttranslational modification, protein turnover, chaperones
tr|M3WBB6|M3WBB6_FELCA	tr|M3WBB6|M3WBB7_FELCA	78.6	5.00E-16	COG0760	Parvulin-like peptidyl-prolyl isomerase	O	Posttranslational modification, protein turnover, chaperones
tr|M3WBB6|M3WBB6_FELCA	tr|M3WBB6|M3WBB7_FELCA	72.8	9.00E-16	COG0760	Parvulin-like peptidyl-prolyl isomerase	O	Posttranslational modification, protein turnover, chaperones
tr|M3WBB6|M3WBB6_FELCA	tr|M3WBB6|M3WBB7_FELCA	76.6	9.00E-16	COG0760	Parvulin-like peptidyl-prolyl isomerase	O	Posttranslational modification, protein turnover, chaperones
tr|M3WEG4|M3WEG4_FELCA	tr|M3WEG4|M3WEG5_FELCA	96.3	2.00E-18	COG5555	Cytolysin, a secreted calcineurin-like phosphatase	U	Intracellular trafficking, secretion, and vesicular transport
tr|M3WEG4|M3WEG4_FELCA	tr|M3WEG4|M3WEG5_FELCA	77	1.00E-12	COG2931	Ca2+-binding protein, RTX toxin-related	Q	Secondary metabolites biosynthesis, transport and catabolism
tr|M3WEG4|M3WEG4_FELCA	tr|M3WEG4|M3WEG5_FELCA	75.9	5.00E-12	COG2931	Ca2+-binding protein, RTX toxin-related	Q	Secondary metabolites biosynthesis, transport and catabolism
tr|M3WEG4|M3WEG4_FELCA	tr|M3WEG4|M3WEG5_FELCA	74.7	7.00E-12	COG2931	Ca2+-binding protein, RTX toxin-related	Q	Secondary metabolites biosynthesis, transport and catabolism
tr|M3WEG4|M3WEG4_FELCA	tr|M3WEG4|M3WEG5_FELCA	70.1	3.00E-10	COG4409	Neuraminidase (sialidase)	GM	Carbohydrate transport and metabolism;Cell wall/membrane/envelope biogenesis
tr|M3WEG4|M3WEG4_FELCA	tr|M3WEG4|M3WEG5_FELCA	68.6	8.00E-10	COG5276	Uncharacterized conserved protein	S	Function unknown
tr|M3WEG4|M3WEG4_FELCA	tr|M3WEG4|M3WEG5_FELCA	68.2	1.00E-09	COG4409	Neuraminidase (sialidase)	GM	Carbohydrate transport and metabolism;Cell wall/membrane/envelope biogenesis
tr|M3WEG4|M3WEG4_FELCA	tr|M3WEG4|M3WEG5_FELCA	67	2.00E-09	COG2931	Ca2+-binding protein, RTX toxin-related	Q	Secondary metabolites biosynthesis, transport and catabolism
tr|M3WEG4|M3WEG4_FELCA	tr|M3WEG4|M3WEG5_FELCA	67	2.00E-09	COG2931	Ca2+-binding protein, RTX toxin-related	Q	Secondary metabolites biosynthesis, transport and catabolism
tr|M3WEG4|M3WEG4_FELCA	tr|M3WEG4|M3WEG5_FELCA	63.2	2.00E-08	COG2931	Ca2+-binding protein, RTX toxin-related	Q	Secondary metabolites biosynthesis, transport and catabolism
tr|A0A2I2UNT7|A0A2I2UNT7_FELCA	tr|A0A2I2UNT7|A0A2I2UNT8_FELCA	81.3	9.00E-16	COG4714	Uncharacterized membrane-anchored protein	S	Function unknown
tr|A0A2I2UNT7|A0A2I2UNT7_FELCA	tr|A0A2I2UNT7|A0A2I2UNT8_FELCA	82	4.00E-15	COG0457	Tetratricopeptide (TPR) repeat	R	General function prediction only
tr|A0A2I2UNT7|A0A2I2UNT7_FELCA	tr|A0A2I2UNT7|A0A2I2UNT8_FELCA	80.9	9.00E-15	COG0457	Tetratricopeptide (TPR) repeat	R	General function prediction only
tr|A0A2I2UNT7|A0A2I2UNT7_FELCA	tr|A0A2I2UNT7|A0A2I2UNT8_FELCA	72	1.00E-11	COG3321	Acyl transferase domain in polyketide synthase (PKS) enzymes	Q	Secondary metabolites biosynthesis, transport and catabolism
tr|A0A2I2UNT7|A0A2I2UNT7_FELCA	tr|A0A2I2UNT7|A0A2I2UNT8_FELCA	70.1	2.00E-11	COG0457	Tetratricopeptide (TPR) repeat	R	General function prediction only
tr|A0A2I2UNT7|A0A2I2UNT7_FELCA	tr|A0A2I2UNT7|A0A2I2UNT8_FELCA	69.7	3.00E-11	COG0457	Tetratricopeptide (TPR) repeat	R	General function prediction only
tr|A0A2I2UNT7|A0A2I2UNT7_FELCA	tr|A0A2I2UNT7|A0A2I2UNT8_FELCA	69.3	5.00E-11	COG0457	Tetratricopeptide (TPR) repeat	R	General function prediction only
tr|A0A2I2UNT7|A0A2I2UNT7_FELCA	tr|A0A2I2UNT7|A0A2I2UNT8_FELCA	65.9	5.00E-10	COG0457	Tetratricopeptide (TPR) repeat	R	General function prediction only
tr|A0A2I2UNT7|A0A2I2UNT7_FELCA	tr|A0A2I2UNT7|A0A2I2UNT8_FELCA	63.9	2.00E-09	COG0457	Tetratricopeptide (TPR) repeat	R	General function prediction only
tr|A0A2I2UNT7|A0A2I2UNT7_FELCA	tr|A0A2I2UNT7|A0A2I2UNT8_FELCA	63.5	4.00E-09	COG4783	Putative Zn-dependent protease, contains TPR repeats	R	General function prediction only
tr|A0A2I2U4E5|A0A2I2U4E5_FELCA	tr|A0A2I2U4E5|A0A2I2U4E6_FELCA	74.7	1.00E-11	COG5555	Cytolysin, a secreted calcineurin-like phosphatase	U	Intracellular trafficking, secretion, and vesicular transport
tr|A0A2I2U4E5|A0A2I2U4E5_FELCA	tr|A0A2I2U4E5|A0A2I2U4E6_FELCA	70.9	1.00E-10	COG2931	Ca2+-binding protein, RTX toxin-related	Q	Secondary metabolites biosynthesis, transport and catabolism
tr|A0A2I2U4E5|A0A2I2U4E5_FELCA	tr|A0A2I2U4E5|A0A2I2U4E6_FELCA	62.8	6.00E-08	COG4932	Uncharacterized surface anchored protein	S	Function unknown
tr|A0A2I2U4E5|A0A2I2U4E5_FELCA	tr|A0A2I2U4E5|A0A2I2U4E6_FELCA	60.5	4.00E-07	COG4409	Neuraminidase (sialidase)	GM	Carbohydrate transport and metabolism;Cell wall/membrane/envelope biogenesis
tr|A0A2I2U4E5|A0A2I2U4E5_FELCA	tr|A0A2I2U4E5|A0A2I2U4E6_FELCA	57.4	2.00E-06	COG4932	Uncharacterized surface anchored protein	S	Function unknown
tr|M3W2K3|M3W2K3_FELCA	tr|M3W2K3|M3W2K4_FELCA	82.4	2.00E-16	COG5640	Secreted trypsin-like serine protease	O	Posttranslational modification, protein turnover, chaperones
tr|M3W2K3|M3W2K3_FELCA	tr|M3W2K3|M3W2K4_FELCA	79.7	1.00E-15	COG5640	Secreted trypsin-like serine protease	O	Posttranslational modification, protein turnover, chaperones
tr|M3W2K3|M3W2K3_FELCA	tr|M3W2K3|M3W2K4_FELCA	77.8	6.00E-15	COG5640	Secreted trypsin-like serine protease	O	Posttranslational modification, protein turnover, chaperones
tr|M3W2K3|M3W2K3_FELCA	tr|M3W2K3|M3W2K4_FELCA	76.6	2.00E-14	COG5640	Secreted trypsin-like serine protease	O	Posttranslational modification, protein turnover, chaperones
tr|M3W2K3|M3W2K3_FELCA	tr|M3W2K3|M3W2K4_FELCA	74.3	2.00E-14	COG5640	Secreted trypsin-like serine protease	O	Posttranslational modification, protein turnover, chaperones
tr|M3W2K3|M3W2K3_FELCA	tr|M3W2K3|M3W2K4_FELCA	76.3	3.00E-14	COG5640	Secreted trypsin-like serine protease	O	Posttranslational modification, protein turnover, chaperones
tr|M3W2K3|M3W2K3_FELCA	tr|M3W2K3|M3W2K4_FELCA	73.9	9.00E-14	COG5640	Secreted trypsin-like serine protease	O	Posttranslational modification, protein turnover, chaperones
tr|M3W2K3|M3W2K3_FELCA	tr|M3W2K3|M3W2K4_FELCA	72.8	5.00E-13	COG5640	Secreted trypsin-like serine protease	O	Posttranslational modification, protein turnover, chaperones
tr|M3W2K3|M3W2K3_FELCA	tr|M3W2K3|M3W2K4_FELCA	70.9	6.00E-13	COG5640	Secreted trypsin-like serine protease	O	Posttranslational modification, protein turnover, chaperones
tr|M3W2K3|M3W2K3_FELCA	tr|M3W2K3|M3W2K4_FELCA	72.4	6.00E-13	COG5640	Secreted trypsin-like serine protease	O	Posttranslational modification, protein turnover, chaperones
tr|M3W1N1|M3W1N1_FELCA	tr|M3W1N1|M3W1N2_FELCA	58.9	2.00E-08	COG2127	ATP-dependent Clp protease adapter protein ClpS	O	Posttranslational modification, protein turnover, chaperones
tr|A0A2I2V4V8|A0A2I2V4V8_FELCA	tr|A0A2I2V4V8|A0A2I2V4V9_FELCA	145	7.00E-39	COG0237	Dephospho-CoA kinase	H	Coenzyme transport and metabolism
tr|A0A2I2V4V8|A0A2I2V4V8_FELCA	tr|A0A2I2V4V8|A0A2I2V4V9_FELCA	135	9.00E-35	COG0237	Dephospho-CoA kinase	H	Coenzyme transport and metabolism
tr|A0A2I2V4V8|A0A2I2V4V8_FELCA	tr|A0A2I2V4V8|A0A2I2V4V9_FELCA	134	1.00E-34	COG0237	Dephospho-CoA kinase	H	Coenzyme transport and metabolism
tr|A0A2I2V4V8|A0A2I2V4V8_FELCA	tr|A0A2I2V4V8|A0A2I2V4V9_FELCA	133	3.00E-34	COG0237	Dephospho-CoA kinase	H	Coenzyme transport and metabolism
tr|A0A2I2V4V8|A0A2I2V4V8_FELCA	tr|A0A2I2V4V8|A0A2I2V4V9_FELCA	133	4.00E-34	COG0237	Dephospho-CoA kinase	H	Coenzyme transport and metabolism
tr|A0A2I2V4V8|A0A2I2V4V8_FELCA	tr|A0A2I2V4V8|A0A2I2V4V9_FELCA	131	1.00E-33	COG0237	Dephospho-CoA kinase	H	Coenzyme transport and metabolism
tr|A0A2I2V4V8|A0A2I2V4V8_FELCA	tr|A0A2I2V4V8|A0A2I2V4V9_FELCA	130	4.00E-33	COG0237	Dephospho-CoA kinase	H	Coenzyme transport and metabolism
tr|A0A2I2V4V8|A0A2I2V4V8_FELCA	tr|A0A2I2V4V8|A0A2I2V4V9_FELCA	128	2.00E-32	COG0237	Dephospho-CoA kinase	H	Coenzyme transport and metabolism
tr|A0A2I2V4V8|A0A2I2V4V8_FELCA	tr|A0A2I2V4V8|A0A2I2V4V9_FELCA	129	3.00E-32	COG0237	Dephospho-CoA kinase	H	Coenzyme transport and metabolism
tr|A0A2I2V4V8|A0A2I2V4V8_FELCA	tr|A0A2I2V4V8|A0A2I2V4V9_FELCA	125	1.00E-31	COG0237	Dephospho-CoA kinase	H	Coenzyme transport and metabolism
tr|M3WFF3|M3WFF3_FELCA	tr|M3WFF3|M3WFF4_FELCA	85.5	8.00E-16	COG2319	WD40 repeat	R	General function prediction only
tr|M3WFF3|M3WFF3_FELCA	tr|M3WFF3|M3WFF4_FELCA	83.2	5.00E-15	COG2319	WD40 repeat	R	General function prediction only
tr|M3WFF3|M3WFF3_FELCA	tr|M3WFF3|M3WFF4_FELCA	80.9	2.00E-14	COG2319	WD40 repeat	R	General function prediction only
tr|M3WFF3|M3WFF3_FELCA	tr|M3WFF3|M3WFF4_FELCA	77.4	3.00E-13	COG2319	WD40 repeat	R	General function prediction only
tr|M3WFF3|M3WFF3_FELCA	tr|M3WFF3|M3WFF4_FELCA	77	4.00E-13	COG2319	WD40 repeat	R	General function prediction only
tr|M3WFF3|M3WFF3_FELCA	tr|M3WFF3|M3WFF4_FELCA	77	5.00E-13	COG4249	Uncharacterized protein, contains caspase domain	R	General function prediction only
tr|M3WFF3|M3WFF3_FELCA	tr|M3WFF3|M3WFF4_FELCA	75.9	1.00E-12	COG2319	WD40 repeat	R	General function prediction only
tr|M3WFF3|M3WFF3_FELCA	tr|M3WFF3|M3WFF4_FELCA	75.5	1.00E-12	COG2319	WD40 repeat	R	General function prediction only
tr|M3WFF3|M3WFF3_FELCA	tr|M3WFF3|M3WFF4_FELCA	74.7	2.00E-12	COG3903	Predicted ATPase	R	General function prediction only
tr|M3WFF3|M3WFF3_FELCA	tr|M3WFF3|M3WFF4_FELCA	73.6	6.00E-12	COG2319	WD40 repeat	R	General function prediction only
tr|M3WMR7|M3WMR7_FELCA	tr|M3WMR7|M3WMR8_FELCA	131	4.00E-29	COG3210	Large exoprotein involved in heme utilization or adhesion	U	Intracellular trafficking, secretion, and vesicular transport
tr|M3WMR7|M3WMR7_FELCA	tr|M3WMR7|M3WMR8_FELCA	103	1.00E-20	COG3291	PKD repeat	S	Function unknown
tr|M3WMR7|M3WMR7_FELCA	tr|M3WMR7|M3WMR8_FELCA	84	1.00E-14	COG2931	Ca2+-binding protein, RTX toxin-related	Q	Secondary metabolites biosynthesis, transport and catabolism
tr|M3WMR7|M3WMR7_FELCA	tr|M3WMR7|M3WMR8_FELCA	75.9	4.00E-12	COG2834	Outer membrane lipoprotein-sorting protein	M	Cell wall/membrane/envelope biogenesis
tr|M3WMR7|M3WMR7_FELCA	tr|M3WMR7|M3WMR8_FELCA	72.8	4.00E-11	COG3210	Large exoprotein involved in heme utilization or adhesion	U	Intracellular trafficking, secretion, and vesicular transport
tr|M3WMR7|M3WMR7_FELCA	tr|M3WMR7|M3WMR8_FELCA	72.8	4.00E-11	COG3386	Sugar lactone lactonase YvrE	G	Carbohydrate transport and metabolism
tr|M3WMR7|M3WMR7_FELCA	tr|M3WMR7|M3WMR8_FELCA	68.9	6.00E-10	COG2931	Ca2+-binding protein, RTX toxin-related	Q	Secondary metabolites biosynthesis, transport and catabolism
tr|M3WMR7|M3WMR7_FELCA	tr|M3WMR7|M3WMR8_FELCA	67	2.00E-09	COG4932	Uncharacterized surface anchored protein	S	Function unknown
tr|M3WMR7|M3WMR7_FELCA	tr|M3WMR7|M3WMR8_FELCA	65.9	5.00E-09	COG2911	Autotransporter translocation and assembly factor TamB	U	Intracellular trafficking, secretion, and vesicular transport
tr|M3WMR7|M3WMR7_FELCA	tr|M3WMR7|M3WMR8_FELCA	62	6.00E-08	COG2304	Secreted protein containing bacterial Ig-like domain and vWFA domain	R	General function prediction only
tr|A0A337SCF5|A0A337SCF5_FELCA	tr|A0A337SCF5|A0A337SCF6_FELCA	357	1.00E-121	COG1960	Acyl-CoA dehydrogenase related to the alkylation response protein AidB	I	Lipid transport and metabolism
tr|A0A337SCF5|A0A337SCF5_FELCA	tr|A0A337SCF5|A0A337SCF6_FELCA	349	2.00E-118	COG1960	Acyl-CoA dehydrogenase related to the alkylation response protein AidB	I	Lipid transport and metabolism
tr|A0A337SCF5|A0A337SCF5_FELCA	tr|A0A337SCF5|A0A337SCF6_FELCA	340	7.00E-115	COG1960	Acyl-CoA dehydrogenase related to the alkylation response protein AidB	I	Lipid transport and metabolism
tr|A0A337SCF5|A0A337SCF5_FELCA	tr|A0A337SCF5|A0A337SCF6_FELCA	337	1.00E-113	COG1960	Acyl-CoA dehydrogenase related to the alkylation response protein AidB	I	Lipid transport and metabolism
tr|A0A337SCF5|A0A337SCF5_FELCA	tr|A0A337SCF5|A0A337SCF6_FELCA	331	1.00E-111	COG1960	Acyl-CoA dehydrogenase related to the alkylation response protein AidB	I	Lipid transport and metabolism
tr|A0A337SCF5|A0A337SCF5_FELCA	tr|A0A337SCF5|A0A337SCF6_FELCA	330	2.00E-111	COG1960	Acyl-CoA dehydrogenase related to the alkylation response protein AidB	I	Lipid transport and metabolism
tr|A0A337SCF5|A0A337SCF5_FELCA	tr|A0A337SCF5|A0A337SCF6_FELCA	330	3.00E-111	COG1960	Acyl-CoA dehydrogenase related to the alkylation response protein AidB	I	Lipid transport and metabolism
tr|A0A337SCF5|A0A337SCF5_FELCA	tr|A0A337SCF5|A0A337SCF6_FELCA	326	1.00E-109	COG1960	Acyl-CoA dehydrogenase related to the alkylation response protein AidB	I	Lipid transport and metabolism
tr|A0A337SCF5|A0A337SCF5_FELCA	tr|A0A337SCF5|A0A337SCF6_FELCA	325	4.00E-109	COG1960	Acyl-CoA dehydrogenase related to the alkylation response protein AidB	I	Lipid transport and metabolism
tr|A0A337SCF5|A0A337SCF5_FELCA	tr|A0A337SCF5|A0A337SCF6_FELCA	323	4.00E-108	COG1960	Acyl-CoA dehydrogenase related to the alkylation response protein AidB	I	Lipid transport and metabolism
tr|A0A337S6B3|A0A337S6B3_FELCA	tr|A0A337S6B3|A0A337S6B4_FELCA	140	3.00E-38	COG4286	Uncharacterized protein, UPF0160 family	S	Function unknown
tr|A0A337S6B3|A0A337S6B3_FELCA	tr|A0A337S6B3|A0A337S6B4_FELCA	134	7.00E-36	COG4286	Uncharacterized protein, UPF0160 family	S	Function unknown
tr|A0A337S6B3|A0A337S6B3_FELCA	tr|A0A337S6B3|A0A337S6B4_FELCA	133	1.00E-35	COG4286	Uncharacterized protein, UPF0160 family	S	Function unknown
tr|A0A337S6B3|A0A337S6B3_FELCA	tr|A0A337S6B3|A0A337S6B4_FELCA	133	4.00E-35	COG4286	Uncharacterized protein, UPF0160 family	S	Function unknown
tr|A0A337S6B3|A0A337S6B3_FELCA	tr|A0A337S6B3|A0A337S6B4_FELCA	131	1.00E-34	COG4286	Uncharacterized protein, UPF0160 family	S	Function unknown
tr|A0A337S6B3|A0A337S6B3_FELCA	tr|A0A337S6B3|A0A337S6B4_FELCA	131	1.00E-34	COG4286	Uncharacterized protein, UPF0160 family	S	Function unknown
tr|A0A337S6B3|A0A337S6B3_FELCA	tr|A0A337S6B3|A0A337S6B4_FELCA	123	1.00E-31	COG4286	Uncharacterized protein, UPF0160 family	S	Function unknown
tr|A0A337S6B3|A0A337S6B3_FELCA	tr|A0A337S6B3|A0A337S6B4_FELCA	122	2.00E-31	COG4286	Uncharacterized protein, UPF0160 family	S	Function unknown
tr|A0A337S6B3|A0A337S6B3_FELCA	tr|A0A337S6B3|A0A337S6B4_FELCA	121	6.00E-31	COG4286	Uncharacterized protein, UPF0160 family	S	Function unknown
tr|A0A337S6B3|A0A337S6B3_FELCA	tr|A0A337S6B3|A0A337S6B4_FELCA	120	1.00E-30	COG4286	Uncharacterized protein, UPF0160 family	S	Function unknown
tr|M3WT06|M3WT06_FELCA	tr|M3WT06|M3WT07_FELCA	146	8.00E-39	COG5640	Secreted trypsin-like serine protease	O	Posttranslational modification, protein turnover, chaperones
tr|M3WT06|M3WT06_FELCA	tr|M3WT06|M3WT07_FELCA	145	2.00E-38	COG5640	Secreted trypsin-like serine protease	O	Posttranslational modification, protein turnover, chaperones
tr|M3WT06|M3WT06_FELCA	tr|M3WT06|M3WT07_FELCA	135	9.00E-37	COG5640	Secreted trypsin-like serine protease	O	Posttranslational modification, protein turnover, chaperones
tr|M3WT06|M3WT06_FELCA	tr|M3WT06|M3WT07_FELCA	132	3.00E-34	COG5640	Secreted trypsin-like serine protease	O	Posttranslational modification, protein turnover, chaperones
tr|M3WT06|M3WT06_FELCA	tr|M3WT06|M3WT07_FELCA	132	2.00E-33	COG5640	Secreted trypsin-like serine protease	O	Posttranslational modification, protein turnover, chaperones
tr|M3WT06|M3WT06_FELCA	tr|M3WT06|M3WT07_FELCA	134	2.00E-33	COG5640	Secreted trypsin-like serine protease	O	Posttranslational modification, protein turnover, chaperones
tr|M3WT06|M3WT06_FELCA	tr|M3WT06|M3WT07_FELCA	129	1.00E-32	COG5640	Secreted trypsin-like serine protease	O	Posttranslational modification, protein turnover, chaperones
tr|M3WT06|M3WT06_FELCA	tr|M3WT06|M3WT07_FELCA	124	4.00E-31	COG5640	Secreted trypsin-like serine protease	O	Posttranslational modification, protein turnover, chaperones
tr|M3WT06|M3WT06_FELCA	tr|M3WT06|M3WT07_FELCA	126	6.00E-31	COG5640	Secreted trypsin-like serine protease	O	Posttranslational modification, protein turnover, chaperones
tr|M3WT06|M3WT06_FELCA	tr|M3WT06|M3WT07_FELCA	124	1.00E-30	COG5640	Secreted trypsin-like serine protease	O	Posttranslational modification, protein turnover, chaperones
tr|A0A337S9I7|A0A337S9I7_FELCA	tr|A0A337S9I7|A0A337S9I8_FELCA	792	0	COG0166	Glucose-6-phosphate isomerase	G	Carbohydrate transport and metabolism
tr|A0A337S9I7|A0A337S9I7_FELCA	tr|A0A337S9I7|A0A337S9I8_FELCA	773	0	COG0166	Glucose-6-phosphate isomerase	G	Carbohydrate transport and metabolism
tr|A0A337S9I7|A0A337S9I7_FELCA	tr|A0A337S9I7|A0A337S9I8_FELCA	761	0	COG0166	Glucose-6-phosphate isomerase	G	Carbohydrate transport and metabolism
tr|A0A337S9I7|A0A337S9I7_FELCA	tr|A0A337S9I7|A0A337S9I8_FELCA	760	0	COG0166	Glucose-6-phosphate isomerase	G	Carbohydrate transport and metabolism
tr|A0A337S9I7|A0A337S9I7_FELCA	tr|A0A337S9I7|A0A337S9I8_FELCA	754	0	COG0166	Glucose-6-phosphate isomerase	G	Carbohydrate transport and metabolism
tr|A0A337S9I7|A0A337S9I7_FELCA	tr|A0A337S9I7|A0A337S9I8_FELCA	752	0	COG0166	Glucose-6-phosphate isomerase	G	Carbohydrate transport and metabolism
tr|A0A337S9I7|A0A337S9I7_FELCA	tr|A0A337S9I7|A0A337S9I8_FELCA	752	0	COG0166	Glucose-6-phosphate isomerase	G	Carbohydrate transport and metabolism
tr|A0A337S9I7|A0A337S9I7_FELCA	tr|A0A337S9I7|A0A337S9I8_FELCA	748	0	COG0166	Glucose-6-phosphate isomerase	G	Carbohydrate transport and metabolism
tr|A0A337S9I7|A0A337S9I7_FELCA	tr|A0A337S9I7|A0A337S9I8_FELCA	748	0	COG0166	Glucose-6-phosphate isomerase	G	Carbohydrate transport and metabolism
tr|A0A337S9I7|A0A337S9I7_FELCA	tr|A0A337S9I7|A0A337S9I8_FELCA	744	0	COG0166	Glucose-6-phosphate isomerase	G	Carbohydrate transport and metabolism
tr|A0A2I2ULD8|A0A2I2ULD8_FELCA	tr|A0A2I2ULD8|A0A2I2ULD9_FELCA	219	2.00E-65	COG0123	Acetoin utilization deacetylase AcuC or a related deacetylase	BQ	Chromatin structure and dynamics;Secondary metabolites biosynthesis, transport and catabolism
tr|A0A2I2ULD8|A0A2I2ULD8_FELCA	tr|A0A2I2ULD8|A0A2I2ULD9_FELCA	218	1.00E-64	COG0123	Acetoin utilization deacetylase AcuC or a related deacetylase	BQ	Chromatin structure and dynamics;Secondary metabolites biosynthesis, transport and catabolism
tr|A0A2I2ULD8|A0A2I2ULD8_FELCA	tr|A0A2I2ULD8|A0A2I2ULD9_FELCA	211	2.00E-62	COG0123	Acetoin utilization deacetylase AcuC or a related deacetylase	BQ	Chromatin structure and dynamics;Secondary metabolites biosynthesis, transport and catabolism
tr|A0A2I2ULD8|A0A2I2ULD8_FELCA	tr|A0A2I2ULD8|A0A2I2ULD9_FELCA	199	1.00E-57	COG0123	Acetoin utilization deacetylase AcuC or a related deacetylase	BQ	Chromatin structure and dynamics;Secondary metabolites biosynthesis, transport and catabolism
tr|A0A2I2ULD8|A0A2I2ULD8_FELCA	tr|A0A2I2ULD8|A0A2I2ULD9_FELCA	196	3.00E-56	COG0123	Acetoin utilization deacetylase AcuC or a related deacetylase	BQ	Chromatin structure and dynamics;Secondary metabolites biosynthesis, transport and catabolism
tr|A0A2I2ULD8|A0A2I2ULD8_FELCA	tr|A0A2I2ULD8|A0A2I2ULD9_FELCA	195	4.00E-56	COG0123	Acetoin utilization deacetylase AcuC or a related deacetylase	BQ	Chromatin structure and dynamics;Secondary metabolites biosynthesis, transport and catabolism
tr|A0A2I2ULD8|A0A2I2ULD8_FELCA	tr|A0A2I2ULD8|A0A2I2ULD9_FELCA	193	1.00E-55	COG0123	Acetoin utilization deacetylase AcuC or a related deacetylase	BQ	Chromatin structure and dynamics;Secondary metabolites biosynthesis, transport and catabolism
tr|A0A2I2ULD8|A0A2I2ULD8_FELCA	tr|A0A2I2ULD8|A0A2I2ULD9_FELCA	194	1.00E-55	COG0123	Acetoin utilization deacetylase AcuC or a related deacetylase	BQ	Chromatin structure and dynamics;Secondary metabolites biosynthesis, transport and catabolism
tr|A0A2I2ULD8|A0A2I2ULD8_FELCA	tr|A0A2I2ULD8|A0A2I2ULD9_FELCA	193	3.00E-55	COG0123	Acetoin utilization deacetylase AcuC or a related deacetylase	BQ	Chromatin structure and dynamics;Secondary metabolites biosynthesis, transport and catabolism
tr|A0A2I2ULD8|A0A2I2ULD8_FELCA	tr|A0A2I2ULD8|A0A2I2ULD9_FELCA	194	4.00E-55	COG0123	Acetoin utilization deacetylase AcuC or a related deacetylase	BQ	Chromatin structure and dynamics;Secondary metabolites biosynthesis, transport and catabolism
tr|M3X8P7|M3X8P7_FELCA	tr|M3X8P7|M3X8P8_FELCA	85.1	5.00E-19	COG3040	Bacterial lipocalin	M	Cell wall/membrane/envelope biogenesis
tr|M3X8P7|M3X8P7_FELCA	tr|M3X8P7|M3X8P8_FELCA	83.6	2.00E-18	COG3040	Bacterial lipocalin	M	Cell wall/membrane/envelope biogenesis
tr|M3X8P7|M3X8P7_FELCA	tr|M3X8P7|M3X8P8_FELCA	81.3	2.00E-17	COG3040	Bacterial lipocalin	M	Cell wall/membrane/envelope biogenesis
tr|M3X8P7|M3X8P7_FELCA	tr|M3X8P7|M3X8P8_FELCA	81.3	2.00E-17	COG3040	Bacterial lipocalin	M	Cell wall/membrane/envelope biogenesis
tr|M3X8P7|M3X8P7_FELCA	tr|M3X8P7|M3X8P8_FELCA	80.9	2.00E-17	COG3040	Bacterial lipocalin	M	Cell wall/membrane/envelope biogenesis
tr|M3X8P7|M3X8P7_FELCA	tr|M3X8P7|M3X8P8_FELCA	80.9	2.00E-17	COG3040	Bacterial lipocalin	M	Cell wall/membrane/envelope biogenesis
tr|M3X8P7|M3X8P7_FELCA	tr|M3X8P7|M3X8P8_FELCA	79	1.00E-16	COG3040	Bacterial lipocalin	M	Cell wall/membrane/envelope biogenesis
tr|M3X8P7|M3X8P7_FELCA	tr|M3X8P7|M3X8P8_FELCA	77.8	4.00E-16	COG3040	Bacterial lipocalin	M	Cell wall/membrane/envelope biogenesis
tr|M3X8P7|M3X8P7_FELCA	tr|M3X8P7|M3X8P8_FELCA	77	6.00E-16	COG3040	Bacterial lipocalin	M	Cell wall/membrane/envelope biogenesis
tr|M3X8P7|M3X8P7_FELCA	tr|M3X8P7|M3X8P8_FELCA	77	6.00E-16	COG3040	Bacterial lipocalin	M	Cell wall/membrane/envelope biogenesis
tr|A0A2I2V0Y5|A0A2I2V0Y5_FELCA	tr|A0A2I2V0Y5|A0A2I2V0Y6_FELCA	56.6	3.00E-06	COG1520	Outer membrane protein assembly factor BamB, contains PQQ-like beta-propeller repeat	M	Cell wall/membrane/envelope biogenesis
tr|A0A2I2V0Y5|A0A2I2V0Y5_FELCA	tr|A0A2I2V0Y5|A0A2I2V0Y6_FELCA	55.8	6.00E-06	COG5276	Uncharacterized conserved protein	S	Function unknown
tr|A0A2I2V0Y5|A0A2I2V0Y5_FELCA	tr|A0A2I2V0Y5|A0A2I2V0Y6_FELCA	54.7	7.00E-06	COG4733	Phage-related protein, tail component	X	Mobilome: prophages, transposons
tr|A0A2I2V0Y5|A0A2I2V0Y5_FELCA	tr|A0A2I2V0Y5|A0A2I2V0Y6_FELCA	55.1	9.00E-06	COG5492	Uncharacterized conserved protein YjdB, contains Ig-like domain	R	General function prediction only
tr|A0A337SC51|A0A337SC51_FELCA	tr|A0A337SC51|A0A337SC52_FELCA	136	3.00E-31	COG4886	Leucine-rich repeat (LRR) protein	K	Transcription
tr|A0A337SC51|A0A337SC51_FELCA	tr|A0A337SC51|A0A337SC52_FELCA	135	5.00E-31	COG4886	Leucine-rich repeat (LRR) protein	K	Transcription
tr|A0A337SC51|A0A337SC51_FELCA	tr|A0A337SC51|A0A337SC52_FELCA	124	7.00E-28	COG4886	Leucine-rich repeat (LRR) protein	K	Transcription
tr|A0A337SC51|A0A337SC51_FELCA	tr|A0A337SC51|A0A337SC52_FELCA	124	3.00E-27	COG4886	Leucine-rich repeat (LRR) protein	K	Transcription
tr|A0A337SC51|A0A337SC51_FELCA	tr|A0A337SC51|A0A337SC52_FELCA	122	6.00E-27	COG4886	Leucine-rich repeat (LRR) protein	K	Transcription
tr|A0A337SC51|A0A337SC51_FELCA	tr|A0A337SC51|A0A337SC52_FELCA	121	2.00E-26	COG4886	Leucine-rich repeat (LRR) protein	K	Transcription
tr|A0A337SC51|A0A337SC51_FELCA	tr|A0A337SC51|A0A337SC52_FELCA	119	1.00E-25	COG4886	Leucine-rich repeat (LRR) protein	K	Transcription
tr|A0A337SC51|A0A337SC51_FELCA	tr|A0A337SC51|A0A337SC52_FELCA	116	9.00E-25	COG4886	Leucine-rich repeat (LRR) protein	K	Transcription
tr|A0A337SC51|A0A337SC51_FELCA	tr|A0A337SC51|A0A337SC52_FELCA	113	5.00E-24	COG4886	Leucine-rich repeat (LRR) protein	K	Transcription
tr|A0A337SC51|A0A337SC51_FELCA	tr|A0A337SC51|A0A337SC52_FELCA	112	2.00E-23	COG4886	Leucine-rich repeat (LRR) protein	K	Transcription
tr|A0A2I2UUG3|A0A2I2UUG3_FELCA	tr|A0A2I2UUG3|A0A2I2UUG4_FELCA	58.9	1.00E-06	COG4733	Phage-related protein, tail component	X	Mobilome: prophages, transposons
tr|A0A2I2UUG3|A0A2I2UUG3_FELCA	tr|A0A2I2UUG3|A0A2I2UUG4_FELCA	57.4	6.00E-06	COG4733	Phage-related protein, tail component	X	Mobilome: prophages, transposons
tr|A0A337SFI8|A0A337SFI8_FELCA	tr|A0A337SFI8|A0A337SFI9_FELCA	450	9.00E-151	COG0044	Dihydroorotase or related cyclic amidohydrolase	F	Nucleotide transport and metabolism
tr|A0A337SFI8|A0A337SFI8_FELCA	tr|A0A337SFI8|A0A337SFI9_FELCA	445	8.00E-149	COG0044	Dihydroorotase or related cyclic amidohydrolase	F	Nucleotide transport and metabolism
tr|A0A337SFI8|A0A337SFI8_FELCA	tr|A0A337SFI8|A0A337SFI9_FELCA	434	2.00E-144	COG0044	Dihydroorotase or related cyclic amidohydrolase	F	Nucleotide transport and metabolism
tr|A0A337SFI8|A0A337SFI8_FELCA	tr|A0A337SFI8|A0A337SFI9_FELCA	429	1.00E-142	COG0044	Dihydroorotase or related cyclic amidohydrolase	F	Nucleotide transport and metabolism
tr|A0A337SFI8|A0A337SFI8_FELCA	tr|A0A337SFI8|A0A337SFI9_FELCA	429	1.00E-142	COG0044	Dihydroorotase or related cyclic amidohydrolase	F	Nucleotide transport and metabolism
tr|A0A337SFI8|A0A337SFI8_FELCA	tr|A0A337SFI8|A0A337SFI9_FELCA	427	1.00E-141	COG0044	Dihydroorotase or related cyclic amidohydrolase	F	Nucleotide transport and metabolism
tr|A0A337SFI8|A0A337SFI8_FELCA	tr|A0A337SFI8|A0A337SFI9_FELCA	426	2.00E-141	COG0044	Dihydroorotase or related cyclic amidohydrolase	F	Nucleotide transport and metabolism
tr|A0A337SFI8|A0A337SFI8_FELCA	tr|A0A337SFI8|A0A337SFI9_FELCA	426	3.00E-141	COG0044	Dihydroorotase or related cyclic amidohydrolase	F	Nucleotide transport and metabolism
tr|A0A337SFI8|A0A337SFI8_FELCA	tr|A0A337SFI8|A0A337SFI9_FELCA	425	8.00E-141	COG0044	Dihydroorotase or related cyclic amidohydrolase	F	Nucleotide transport and metabolism
tr|A0A337SFI8|A0A337SFI8_FELCA	tr|A0A337SFI8|A0A337SFI9_FELCA	424	2.00E-140	COG0044	Dihydroorotase or related cyclic amidohydrolase	F	Nucleotide transport and metabolism
tr|M3WFK0|M3WFK0_FELCA	tr|M3WFK0|M3WFK1_FELCA	453	3.00E-128	COG4221	NADP-dependent 3-hydroxy acid dehydrogenase YdfG	C	Energy production and conversion
tr|M3WFK0|M3WFK0_FELCA	tr|M3WFK0|M3WFK1_FELCA	420	8.00E-117	COG3321	Acyl transferase domain in polyketide synthase (PKS) enzymes	Q	Secondary metabolites biosynthesis, transport and catabolism
tr|M3WFK0|M3WFK0_FELCA	tr|M3WFK0|M3WFK1_FELCA	420	2.00E-116	COG3321	Acyl transferase domain in polyketide synthase (PKS) enzymes	Q	Secondary metabolites biosynthesis, transport and catabolism
tr|M3WFK0|M3WFK0_FELCA	tr|M3WFK0|M3WFK1_FELCA	412	5.00E-114	COG3321	Acyl transferase domain in polyketide synthase (PKS) enzymes	Q	Secondary metabolites biosynthesis, transport and catabolism
tr|M3WFK0|M3WFK0_FELCA	tr|M3WFK0|M3WFK1_FELCA	409	5.00E-114	COG3321	Acyl transferase domain in polyketide synthase (PKS) enzymes	Q	Secondary metabolites biosynthesis, transport and catabolism
tr|M3WFK0|M3WFK0_FELCA	tr|M3WFK0|M3WFK1_FELCA	407	5.00E-113	COG3321	Acyl transferase domain in polyketide synthase (PKS) enzymes	Q	Secondary metabolites biosynthesis, transport and catabolism
tr|M3WFK0|M3WFK0_FELCA	tr|M3WFK0|M3WFK1_FELCA	406	3.00E-112	COG3321	Acyl transferase domain in polyketide synthase (PKS) enzymes	Q	Secondary metabolites biosynthesis, transport and catabolism
tr|M3WFK0|M3WFK0_FELCA	tr|M3WFK0|M3WFK1_FELCA	403	4.00E-111	COG3321	Acyl transferase domain in polyketide synthase (PKS) enzymes	Q	Secondary metabolites biosynthesis, transport and catabolism
tr|M3WFK0|M3WFK0_FELCA	tr|M3WFK0|M3WFK1_FELCA	385	5.00E-111	COG3321	Acyl transferase domain in polyketide synthase (PKS) enzymes	Q	Secondary metabolites biosynthesis, transport and catabolism
tr|M3WFK0|M3WFK0_FELCA	tr|M3WFK0|M3WFK1_FELCA	402	7.00E-111	COG3321	Acyl transferase domain in polyketide synthase (PKS) enzymes	Q	Secondary metabolites biosynthesis, transport and catabolism
tr|M3WKM0|M3WKM0_FELCA	tr|M3WKM0|M3WKM1_FELCA	634	0	COG1132	ABC-type multidrug transport system, ATPase and permease component	V	Defense mechanisms
tr|M3WKM0|M3WKM0_FELCA	tr|M3WKM0|M3WKM1_FELCA	246	1.00E-67	COG1132	ABC-type multidrug transport system, ATPase and permease component	V	Defense mechanisms
tr|M3WKM0|M3WKM0_FELCA	tr|M3WKM0|M3WKM1_FELCA	234	6.00E-64	COG1132	ABC-type multidrug transport system, ATPase and permease component	V	Defense mechanisms
tr|M3WKM0|M3WKM0_FELCA	tr|M3WKM0|M3WKM1_FELCA	229	6.00E-62	COG1132	ABC-type multidrug transport system, ATPase and permease component	V	Defense mechanisms
tr|M3WKM0|M3WKM0_FELCA	tr|M3WKM0|M3WKM1_FELCA	228	1.00E-61	COG1132	ABC-type multidrug transport system, ATPase and permease component	V	Defense mechanisms
tr|M3WKM0|M3WKM0_FELCA	tr|M3WKM0|M3WKM1_FELCA	226	4.00E-61	COG1132	ABC-type multidrug transport system, ATPase and permease component	V	Defense mechanisms
tr|M3WKM0|M3WKM0_FELCA	tr|M3WKM0|M3WKM1_FELCA	225	9.00E-61	COG1132	ABC-type multidrug transport system, ATPase and permease component	V	Defense mechanisms
tr|M3WKM0|M3WKM0_FELCA	tr|M3WKM0|M3WKM1_FELCA	225	1.00E-60	COG1132	ABC-type multidrug transport system, ATPase and permease component	V	Defense mechanisms
tr|M3WKM0|M3WKM0_FELCA	tr|M3WKM0|M3WKM1_FELCA	224	1.00E-60	COG1132	ABC-type multidrug transport system, ATPase and permease component	V	Defense mechanisms
tr|M3WKM0|M3WKM0_FELCA	tr|M3WKM0|M3WKM1_FELCA	226	1.00E-60	COG1132	ABC-type multidrug transport system, ATPase and permease component	V	Defense mechanisms
tr|M3WCA3|M3WCA3_FELCA	tr|M3WCA3|M3WCA4_FELCA	122	3.00E-27	COG5599	Protein tyrosine phosphatase	T	Signal transduction mechanisms
tr|M3WCA3|M3WCA3_FELCA	tr|M3WCA3|M3WCA4_FELCA	104	1.00E-20	COG5599	Protein tyrosine phosphatase	T	Signal transduction mechanisms
tr|M3WCA3|M3WCA3_FELCA	tr|M3WCA3|M3WCA4_FELCA	83.6	3.00E-14	COG5599	Protein tyrosine phosphatase	T	Signal transduction mechanisms
tr|M3WCA3|M3WCA3_FELCA	tr|M3WCA3|M3WCA4_FELCA	68.2	4.00E-10	COG5599	Protein tyrosine phosphatase	T	Signal transduction mechanisms
tr|M3WCA3|M3WCA3_FELCA	tr|M3WCA3|M3WCA4_FELCA	64.7	1.00E-08	COG5599	Protein tyrosine phosphatase	T	Signal transduction mechanisms
tr|M3WEF9|M3WEF9_FELCA	tr|M3WEF9|M3WEF10_FELCA	166	2.00E-52	COG0100	Ribosomal protein S11	J	Translation, ribosomal structure and biogenesis
tr|M3WEF9|M3WEF9_FELCA	tr|M3WEF9|M3WEF10_FELCA	166	2.00E-52	COG0100	Ribosomal protein S11	J	Translation, ribosomal structure and biogenesis
tr|M3WEF9|M3WEF9_FELCA	tr|M3WEF9|M3WEF10_FELCA	165	7.00E-52	COG0100	Ribosomal protein S11	J	Translation, ribosomal structure and biogenesis
tr|M3WEF9|M3WEF9_FELCA	tr|M3WEF9|M3WEF10_FELCA	165	8.00E-52	COG0100	Ribosomal protein S11	J	Translation, ribosomal structure and biogenesis
tr|M3WEF9|M3WEF9_FELCA	tr|M3WEF9|M3WEF10_FELCA	164	2.00E-51	COG0100	Ribosomal protein S11	J	Translation, ribosomal structure and biogenesis
tr|M3WEF9|M3WEF9_FELCA	tr|M3WEF9|M3WEF10_FELCA	161	2.00E-50	COG0100	Ribosomal protein S11	J	Translation, ribosomal structure and biogenesis
tr|M3WEF9|M3WEF9_FELCA	tr|M3WEF9|M3WEF10_FELCA	160	9.00E-50	COG0100	Ribosomal protein S11	J	Translation, ribosomal structure and biogenesis
tr|M3WEF9|M3WEF9_FELCA	tr|M3WEF9|M3WEF10_FELCA	159	2.00E-49	COG0100	Ribosomal protein S11	J	Translation, ribosomal structure and biogenesis
tr|M3WEF9|M3WEF9_FELCA	tr|M3WEF9|M3WEF10_FELCA	159	2.00E-49	COG0100	Ribosomal protein S11	J	Translation, ribosomal structure and biogenesis
tr|M3WEF9|M3WEF9_FELCA	tr|M3WEF9|M3WEF10_FELCA	159	2.00E-49	COG0100	Ribosomal protein S11	J	Translation, ribosomal structure and biogenesis
tr|M3X793|M3X793_FELCA	tr|M3X793|M3X794_FELCA	136	2.00E-33	COG4299	Predicted acyltransferase	R	General function prediction only
tr|M3X793|M3X793_FELCA	tr|M3X793|M3X794_FELCA	134	1.00E-32	COG4299	Predicted acyltransferase	R	General function prediction only
tr|M3X793|M3X793_FELCA	tr|M3X793|M3X794_FELCA	133	2.00E-32	COG4299	Predicted acyltransferase	R	General function prediction only
tr|M3X793|M3X793_FELCA	tr|M3X793|M3X794_FELCA	129	6.00E-31	COG4299	Predicted acyltransferase	R	General function prediction only
tr|M3X793|M3X793_FELCA	tr|M3X793|M3X794_FELCA	129	1.00E-30	COG4299	Predicted acyltransferase	R	General function prediction only
tr|M3X793|M3X793_FELCA	tr|M3X793|M3X794_FELCA	129	1.00E-30	COG4299	Predicted acyltransferase	R	General function prediction only
tr|M3X793|M3X793_FELCA	tr|M3X793|M3X794_FELCA	125	1.00E-29	COG4299	Predicted acyltransferase	R	General function prediction only
tr|M3X793|M3X793_FELCA	tr|M3X793|M3X794_FELCA	125	1.00E-29	COG4299	Predicted acyltransferase	R	General function prediction only
tr|M3X793|M3X793_FELCA	tr|M3X793|M3X794_FELCA	124	4.00E-29	COG4299	Predicted acyltransferase	R	General function prediction only
tr|M3X793|M3X793_FELCA	tr|M3X793|M3X794_FELCA	122	2.00E-28	COG4299	Predicted acyltransferase	R	General function prediction only
tr|M3WP21|M3WP21_FELCA	tr|M3WP21|M3WP22_FELCA	54.7	5.00E-06	COG2304	Secreted protein containing bacterial Ig-like domain and vWFA domain	R	General function prediction only
tr|A0A2I2UYP9|A0A2I2UYP9_FELCA	tr|A0A2I2UYP9|A0A2I2UYP10_FELCA	177	1.00E-51	COG4826	Serine protease inhibitor	O	Posttranslational modification, protein turnover, chaperones
tr|A0A2I2UYP9|A0A2I2UYP9_FELCA	tr|A0A2I2UYP9|A0A2I2UYP10_FELCA	176	7.00E-51	COG4826	Serine protease inhibitor	O	Posttranslational modification, protein turnover, chaperones
tr|A0A2I2UYP9|A0A2I2UYP9_FELCA	tr|A0A2I2UYP9|A0A2I2UYP10_FELCA	166	1.00E-47	COG4826	Serine protease inhibitor	O	Posttranslational modification, protein turnover, chaperones
tr|A0A2I2UYP9|A0A2I2UYP9_FELCA	tr|A0A2I2UYP9|A0A2I2UYP10_FELCA	166	7.00E-47	COG4826	Serine protease inhibitor	O	Posttranslational modification, protein turnover, chaperones
tr|A0A2I2UYP9|A0A2I2UYP9_FELCA	tr|A0A2I2UYP9|A0A2I2UYP10_FELCA	164	1.00E-46	COG4826	Serine protease inhibitor	O	Posttranslational modification, protein turnover, chaperones
tr|A0A2I2UYP9|A0A2I2UYP9_FELCA	tr|A0A2I2UYP9|A0A2I2UYP10_FELCA	163	4.00E-46	COG4826	Serine protease inhibitor	O	Posttranslational modification, protein turnover, chaperones
tr|A0A2I2UYP9|A0A2I2UYP9_FELCA	tr|A0A2I2UYP9|A0A2I2UYP10_FELCA	163	5.00E-46	COG4826	Serine protease inhibitor	O	Posttranslational modification, protein turnover, chaperones
tr|A0A2I2UYP9|A0A2I2UYP9_FELCA	tr|A0A2I2UYP9|A0A2I2UYP10_FELCA	159	2.00E-44	COG4826	Serine protease inhibitor	O	Posttranslational modification, protein turnover, chaperones
tr|A0A2I2UYP9|A0A2I2UYP9_FELCA	tr|A0A2I2UYP9|A0A2I2UYP10_FELCA	159	2.00E-44	COG4826	Serine protease inhibitor	O	Posttranslational modification, protein turnover, chaperones
tr|A0A2I2UYP9|A0A2I2UYP9_FELCA	tr|A0A2I2UYP9|A0A2I2UYP10_FELCA	157	4.00E-44	COG4826	Serine protease inhibitor	O	Posttranslational modification, protein turnover, chaperones
tr|A0A2I2UPW4|A0A2I2UPW4_FELCA	tr|A0A2I2UPW4|A0A2I2UPW5_FELCA	342	5.00E-103	COG1506	Dipeptidyl aminopeptidase/acylaminoacyl peptidase	E	Amino acid transport and metabolism
tr|A0A2I2UPW4|A0A2I2UPW4_FELCA	tr|A0A2I2UPW4|A0A2I2UPW5_FELCA	335	2.00E-101	COG1506	Dipeptidyl aminopeptidase/acylaminoacyl peptidase	E	Amino acid transport and metabolism
tr|A0A2I2UPW4|A0A2I2UPW4_FELCA	tr|A0A2I2UPW4|A0A2I2UPW5_FELCA	319	3.00E-95	COG1506	Dipeptidyl aminopeptidase/acylaminoacyl peptidase	E	Amino acid transport and metabolism
tr|A0A2I2UPW4|A0A2I2UPW4_FELCA	tr|A0A2I2UPW4|A0A2I2UPW5_FELCA	315	2.00E-93	COG1506	Dipeptidyl aminopeptidase/acylaminoacyl peptidase	E	Amino acid transport and metabolism
tr|A0A2I2UPW4|A0A2I2UPW4_FELCA	tr|A0A2I2UPW4|A0A2I2UPW5_FELCA	313	6.00E-93	COG1506	Dipeptidyl aminopeptidase/acylaminoacyl peptidase	E	Amino acid transport and metabolism
tr|A0A2I2UPW4|A0A2I2UPW4_FELCA	tr|A0A2I2UPW4|A0A2I2UPW5_FELCA	308	3.00E-91	COG1506	Dipeptidyl aminopeptidase/acylaminoacyl peptidase	E	Amino acid transport and metabolism
tr|A0A2I2UPW4|A0A2I2UPW4_FELCA	tr|A0A2I2UPW4|A0A2I2UPW5_FELCA	299	2.00E-87	COG1506	Dipeptidyl aminopeptidase/acylaminoacyl peptidase	E	Amino acid transport and metabolism
tr|A0A2I2UPW4|A0A2I2UPW4_FELCA	tr|A0A2I2UPW4|A0A2I2UPW5_FELCA	293	9.00E-86	COG1506	Dipeptidyl aminopeptidase/acylaminoacyl peptidase	E	Amino acid transport and metabolism
tr|A0A2I2UPW4|A0A2I2UPW4_FELCA	tr|A0A2I2UPW4|A0A2I2UPW5_FELCA	290	2.00E-84	COG1506	Dipeptidyl aminopeptidase/acylaminoacyl peptidase	E	Amino acid transport and metabolism
tr|A0A2I2UPW4|A0A2I2UPW4_FELCA	tr|A0A2I2UPW4|A0A2I2UPW5_FELCA	290	4.00E-84	COG1506	Dipeptidyl aminopeptidase/acylaminoacyl peptidase	E	Amino acid transport and metabolism
tr|M3WA88|M3WA88_FELCA	tr|M3WA88|M3WA89_FELCA	59.7	2.00E-07	COG0666	Ankyrin repeat	T	Signal transduction mechanisms
tr|A0A2I2UF78|A0A2I2UF78_FELCA	tr|A0A2I2UF78|A0A2I2UF79_FELCA	63.2	5.00E-08	COG2931	Ca2+-binding protein, RTX toxin-related	Q	Secondary metabolites biosynthesis, transport and catabolism
tr|A0A2I2UF78|A0A2I2UF78_FELCA	tr|A0A2I2UF78|A0A2I2UF79_FELCA	59.7	5.00E-07	COG2931	Ca2+-binding protein, RTX toxin-related	Q	Secondary metabolites biosynthesis, transport and catabolism
tr|A0A2I2UF78|A0A2I2UF78_FELCA	tr|A0A2I2UF78|A0A2I2UF79_FELCA	59.3	7.00E-07	COG2931	Ca2+-binding protein, RTX toxin-related	Q	Secondary metabolites biosynthesis, transport and catabolism
tr|A0A2I2UF78|A0A2I2UF78_FELCA	tr|A0A2I2UF78|A0A2I2UF79_FELCA	59.3	8.00E-07	COG2931	Ca2+-binding protein, RTX toxin-related	Q	Secondary metabolites biosynthesis, transport and catabolism
tr|M3WX80|M3WX80_FELCA	tr|M3WX80|M3WX81_FELCA	106	2.00E-26	COG1601	Translation initiation factor 2, beta subunit (eIF-2beta)/eIF-5 N-terminal domain	J	Translation, ribosomal structure and biogenesis
tr|M3WX80|M3WX80_FELCA	tr|M3WX80|M3WX81_FELCA	103	3.00E-25	COG1601	Translation initiation factor 2, beta subunit (eIF-2beta)/eIF-5 N-terminal domain	J	Translation, ribosomal structure and biogenesis
tr|M3WX80|M3WX80_FELCA	tr|M3WX80|M3WX81_FELCA	99.8	6.00E-24	COG1601	Translation initiation factor 2, beta subunit (eIF-2beta)/eIF-5 N-terminal domain	J	Translation, ribosomal structure and biogenesis
tr|M3WX80|M3WX80_FELCA	tr|M3WX80|M3WX81_FELCA	100	6.00E-24	COG1601	Translation initiation factor 2, beta subunit (eIF-2beta)/eIF-5 N-terminal domain	J	Translation, ribosomal structure and biogenesis
tr|M3WX80|M3WX80_FELCA	tr|M3WX80|M3WX81_FELCA	97.4	2.00E-22	COG3269	Predicted RNA-binding protein, contains TRAM domain	R	General function prediction only
tr|M3WX80|M3WX80_FELCA	tr|M3WX80|M3WX81_FELCA	95.1	4.00E-22	COG1601	Translation initiation factor 2, beta subunit (eIF-2beta)/eIF-5 N-terminal domain	J	Translation, ribosomal structure and biogenesis
tr|M3WX80|M3WX80_FELCA	tr|M3WX80|M3WX81_FELCA	96.3	6.00E-22	COG3269	Predicted RNA-binding protein, contains TRAM domain	R	General function prediction only
tr|M3WX80|M3WX80_FELCA	tr|M3WX80|M3WX81_FELCA	95.1	2.00E-21	COG3269	Predicted RNA-binding protein, contains TRAM domain	R	General function prediction only
tr|M3WX80|M3WX80_FELCA	tr|M3WX80|M3WX81_FELCA	94.7	2.00E-21	COG3269	Predicted RNA-binding protein, contains TRAM domain	R	General function prediction only
tr|M3WX80|M3WX80_FELCA	tr|M3WX80|M3WX81_FELCA	94.7	2.00E-21	COG3269	Predicted RNA-binding protein, contains TRAM domain	R	General function prediction only
tr|M3WEV4|M3WEV4_FELCA	tr|M3WEV4|M3WEV5_FELCA	56.6	6.00E-07	COG0388	Predicted amidohydrolase	R	General function prediction only
tr|M3WLG5|M3WLG5_FELCA	tr|M3WLG5|M3WLG6_FELCA	242	7.00E-71	COG3104	Dipeptide/tripeptide permease	E	Amino acid transport and metabolism
tr|M3WLG5|M3WLG5_FELCA	tr|M3WLG5|M3WLG6_FELCA	238	6.00E-69	COG3104	Dipeptide/tripeptide permease	E	Amino acid transport and metabolism
tr|M3WLG5|M3WLG5_FELCA	tr|M3WLG5|M3WLG6_FELCA	231	2.00E-66	COG3104	Dipeptide/tripeptide permease	E	Amino acid transport and metabolism
tr|M3WLG5|M3WLG5_FELCA	tr|M3WLG5|M3WLG6_FELCA	230	3.00E-66	COG3104	Dipeptide/tripeptide permease	E	Amino acid transport and metabolism
tr|M3WLG5|M3WLG5_FELCA	tr|M3WLG5|M3WLG6_FELCA	230	4.00E-66	COG3104	Dipeptide/tripeptide permease	E	Amino acid transport and metabolism
tr|M3WLG5|M3WLG5_FELCA	tr|M3WLG5|M3WLG6_FELCA	204	8.00E-57	COG3104	Dipeptide/tripeptide permease	E	Amino acid transport and metabolism
tr|M3WLG5|M3WLG5_FELCA	tr|M3WLG5|M3WLG6_FELCA	204	8.00E-57	COG3104	Dipeptide/tripeptide permease	E	Amino acid transport and metabolism
tr|M3WLG5|M3WLG5_FELCA	tr|M3WLG5|M3WLG6_FELCA	201	3.00E-55	COG3104	Dipeptide/tripeptide permease	E	Amino acid transport and metabolism
tr|M3WLG5|M3WLG5_FELCA	tr|M3WLG5|M3WLG6_FELCA	200	4.00E-55	COG3104	Dipeptide/tripeptide permease	E	Amino acid transport and metabolism
tr|M3WLG5|M3WLG5_FELCA	tr|M3WLG5|M3WLG6_FELCA	201	9.00E-54	COG3104	Dipeptide/tripeptide permease	E	Amino acid transport and metabolism
tr|A0A337S859|A0A337S859_FELCA	tr|A0A337S859|A0A337S860_FELCA	158	3.00E-43	COG3177	Fic family protein	K	Transcription
tr|A0A337S859|A0A337S859_FELCA	tr|A0A337S859|A0A337S860_FELCA	158	3.00E-42	COG3177	Fic family protein	K	Transcription
tr|A0A337S859|A0A337S859_FELCA	tr|A0A337S859|A0A337S860_FELCA	154	5.00E-42	COG3177	Fic family protein	K	Transcription
tr|A0A337S859|A0A337S859_FELCA	tr|A0A337S859|A0A337S860_FELCA	154	5.00E-42	COG3177	Fic family protein	K	Transcription
tr|A0A337S859|A0A337S859_FELCA	tr|A0A337S859|A0A337S860_FELCA	147	2.00E-39	COG3177	Fic family protein	K	Transcription
tr|A0A337S859|A0A337S859_FELCA	tr|A0A337S859|A0A337S860_FELCA	147	5.00E-39	COG3177	Fic family protein	K	Transcription
tr|A0A337S859|A0A337S859_FELCA	tr|A0A337S859|A0A337S860_FELCA	149	7.00E-39	COG3177	Fic family protein	K	Transcription
tr|A0A337S859|A0A337S859_FELCA	tr|A0A337S859|A0A337S860_FELCA	148	8.00E-39	COG3177	Fic family protein	K	Transcription
tr|A0A337S859|A0A337S859_FELCA	tr|A0A337S859|A0A337S860_FELCA	146	9.00E-39	COG3177	Fic family protein	K	Transcription
tr|A0A337S859|A0A337S859_FELCA	tr|A0A337S859|A0A337S860_FELCA	148	9.00E-39	COG3177	Fic family protein	K	Transcription
tr|A0A2I2UKU4|A0A2I2UKU4_FELCA	tr|A0A2I2UKU4|A0A2I2UKU5_FELCA	112	4.00E-23	COG0666	Ankyrin repeat	T	Signal transduction mechanisms
tr|A0A2I2UKU4|A0A2I2UKU4_FELCA	tr|A0A2I2UKU4|A0A2I2UKU5_FELCA	103	5.00E-23	COG0666	Ankyrin repeat	T	Signal transduction mechanisms
tr|A0A2I2UKU4|A0A2I2UKU4_FELCA	tr|A0A2I2UKU4|A0A2I2UKU5_FELCA	102	6.00E-21	COG0666	Ankyrin repeat	T	Signal transduction mechanisms
tr|A0A2I2UKU4|A0A2I2UKU4_FELCA	tr|A0A2I2UKU4|A0A2I2UKU5_FELCA	98.2	6.00E-20	COG0666	Ankyrin repeat	T	Signal transduction mechanisms
tr|A0A2I2UKU4|A0A2I2UKU4_FELCA	tr|A0A2I2UKU4|A0A2I2UKU5_FELCA	96.7	9.00E-20	COG0666	Ankyrin repeat	T	Signal transduction mechanisms
tr|A0A2I2UKU4|A0A2I2UKU4_FELCA	tr|A0A2I2UKU4|A0A2I2UKU5_FELCA	98.6	1.00E-19	COG0666	Ankyrin repeat	T	Signal transduction mechanisms
tr|A0A2I2UKU4|A0A2I2UKU4_FELCA	tr|A0A2I2UKU4|A0A2I2UKU5_FELCA	94.7	1.00E-19	COG0666	Ankyrin repeat	T	Signal transduction mechanisms
tr|A0A2I2UKU4|A0A2I2UKU4_FELCA	tr|A0A2I2UKU4|A0A2I2UKU5_FELCA	99.8	1.00E-19	COG0666	Ankyrin repeat	T	Signal transduction mechanisms
tr|A0A2I2UKU4|A0A2I2UKU4_FELCA	tr|A0A2I2UKU4|A0A2I2UKU5_FELCA	94.7	6.00E-19	COG0666	Ankyrin repeat	T	Signal transduction mechanisms
tr|A0A2I2UKU4|A0A2I2UKU4_FELCA	tr|A0A2I2UKU4|A0A2I2UKU5_FELCA	94	7.00E-19	COG0666	Ankyrin repeat	T	Signal transduction mechanisms
tr|M3WNY7|M3WNY7_FELCA	tr|M3WNY7|M3WNY8_FELCA	80.1	1.00E-13	COG2304	Secreted protein containing bacterial Ig-like domain and vWFA domain	R	General function prediction only
tr|M3WNY7|M3WNY7_FELCA	tr|M3WNY7|M3WNY8_FELCA	73.2	3.00E-11	COG2304	Secreted protein containing bacterial Ig-like domain and vWFA domain	R	General function prediction only
tr|M3WNY7|M3WNY7_FELCA	tr|M3WNY7|M3WNY8_FELCA	65.1	8.00E-09	COG4412	Bacillopeptidase F, M6 metalloprotease family	O	Posttranslational modification, protein turnover, chaperones
tr|M3WNY7|M3WNY7_FELCA	tr|M3WNY7|M3WNY8_FELCA	58.2	4.00E-07	COG2304	Secreted protein containing bacterial Ig-like domain and vWFA domain	R	General function prediction only
tr|M3WNY7|M3WNY7_FELCA	tr|M3WNY7|M3WNY8_FELCA	58.9	6.00E-07	COG5426	Uncharacterized membrane protein	S	Function unknown
tr|M3WNY7|M3WNY7_FELCA	tr|M3WNY7|M3WNY8_FELCA	57	8.00E-07	COG2304	Secreted protein containing bacterial Ig-like domain and vWFA domain	R	General function prediction only
tr|M3WNY7|M3WNY7_FELCA	tr|M3WNY7|M3WNY8_FELCA	57.8	9.00E-07	COG3291	PKD repeat	S	Function unknown
tr|M3WNY7|M3WNY7_FELCA	tr|M3WNY7|M3WNY8_FELCA	58.5	1.00E-06	COG2304	Secreted protein containing bacterial Ig-like domain and vWFA domain	R	General function prediction only
tr|M3WNY7|M3WNY7_FELCA	tr|M3WNY7|M3WNY8_FELCA	58.2	1.00E-06	COG2304	Secreted protein containing bacterial Ig-like domain and vWFA domain	R	General function prediction only
tr|M3WNY7|M3WNY7_FELCA	tr|M3WNY7|M3WNY8_FELCA	57.4	1.00E-06	COG2304	Secreted protein containing bacterial Ig-like domain and vWFA domain	R	General function prediction only
sp|Q6SA95|FA9_FELCA	sp|Q6SA95|FA10_FELCA	200	3.00E-57	COG5640	Secreted trypsin-like serine protease	O	Posttranslational modification, protein turnover, chaperones
sp|Q6SA95|FA9_FELCA	sp|Q6SA95|FA10_FELCA	175	2.00E-47	COG5640	Secreted trypsin-like serine protease	O	Posttranslational modification, protein turnover, chaperones
sp|Q6SA95|FA9_FELCA	sp|Q6SA95|FA10_FELCA	174	5.00E-47	COG5640	Secreted trypsin-like serine protease	O	Posttranslational modification, protein turnover, chaperones
sp|Q6SA95|FA9_FELCA	sp|Q6SA95|FA10_FELCA	145	6.00E-38	COG5640	Secreted trypsin-like serine protease	O	Posttranslational modification, protein turnover, chaperones
sp|Q6SA95|FA9_FELCA	sp|Q6SA95|FA10_FELCA	142	1.00E-37	COG5640	Secreted trypsin-like serine protease	O	Posttranslational modification, protein turnover, chaperones
sp|Q6SA95|FA9_FELCA	sp|Q6SA95|FA10_FELCA	150	3.00E-37	COG5640	Secreted trypsin-like serine protease	O	Posttranslational modification, protein turnover, chaperones
sp|Q6SA95|FA9_FELCA	sp|Q6SA95|FA10_FELCA	144	2.00E-35	COG5640	Secreted trypsin-like serine protease	O	Posttranslational modification, protein turnover, chaperones
sp|Q6SA95|FA9_FELCA	sp|Q6SA95|FA10_FELCA	137	3.00E-35	COG5640	Secreted trypsin-like serine protease	O	Posttranslational modification, protein turnover, chaperones
sp|Q6SA95|FA9_FELCA	sp|Q6SA95|FA10_FELCA	141	6.00E-35	COG5640	Secreted trypsin-like serine protease	O	Posttranslational modification, protein turnover, chaperones
sp|Q6SA95|FA9_FELCA	sp|Q6SA95|FA10_FELCA	137	6.00E-35	COG5640	Secreted trypsin-like serine protease	O	Posttranslational modification, protein turnover, chaperones
tr|M3WNA2|M3WNA2_FELCA	tr|M3WNA2|M3WNA3_FELCA	155	7.00E-41	COG5549	Predicted Zn-dependent protease	O	Posttranslational modification, protein turnover, chaperones
tr|M3WNA2|M3WNA2_FELCA	tr|M3WNA2|M3WNA3_FELCA	151	5.00E-38	COG5549	Predicted Zn-dependent protease	O	Posttranslational modification, protein turnover, chaperones
tr|M3WNA2|M3WNA2_FELCA	tr|M3WNA2|M3WNA3_FELCA	143	7.00E-36	COG5549	Predicted Zn-dependent protease	O	Posttranslational modification, protein turnover, chaperones
tr|M3WNA2|M3WNA2_FELCA	tr|M3WNA2|M3WNA3_FELCA	101	2.00E-21	COG5549	Predicted Zn-dependent protease	O	Posttranslational modification, protein turnover, chaperones
tr|M3WNA2|M3WNA2_FELCA	tr|M3WNA2|M3WNA3_FELCA	93.6	1.00E-18	COG5549	Predicted Zn-dependent protease	O	Posttranslational modification, protein turnover, chaperones
tr|M3WNA2|M3WNA2_FELCA	tr|M3WNA2|M3WNA3_FELCA	78.6	4.00E-14	COG1520	Outer membrane protein assembly factor BamB, contains PQQ-like beta-propeller repeat	M	Cell wall/membrane/envelope biogenesis
tr|M3WNA2|M3WNA2_FELCA	tr|M3WNA2|M3WNA3_FELCA	69.7	7.00E-11	COG2931	Ca2+-binding protein, RTX toxin-related	Q	Secondary metabolites biosynthesis, transport and catabolism
tr|M3WNA2|M3WNA2_FELCA	tr|M3WNA2|M3WNA3_FELCA	64.7	3.00E-09	COG5549	Predicted Zn-dependent protease	O	Posttranslational modification, protein turnover, chaperones
tr|M3WNA2|M3WNA2_FELCA	tr|M3WNA2|M3WNA3_FELCA	62.4	1.00E-08	COG5549	Predicted Zn-dependent protease	O	Posttranslational modification, protein turnover, chaperones
tr|M3WNA2|M3WNA2_FELCA	tr|M3WNA2|M3WNA3_FELCA	53.5	3.00E-06	COG5549	Predicted Zn-dependent protease	O	Posttranslational modification, protein turnover, chaperones
tr|M3WUH9|M3WUH9_FELCA	tr|M3WUH9|M3WUH10_FELCA	385	6.00E-122	COG3590	Predicted metalloendopeptidase	O	Posttranslational modification, protein turnover, chaperones
tr|M3WUH9|M3WUH9_FELCA	tr|M3WUH9|M3WUH10_FELCA	374	1.00E-117	COG3590	Predicted metalloendopeptidase	O	Posttranslational modification, protein turnover, chaperones
tr|M3WUH9|M3WUH9_FELCA	tr|M3WUH9|M3WUH10_FELCA	370	3.00E-116	COG3590	Predicted metalloendopeptidase	O	Posttranslational modification, protein turnover, chaperones
tr|M3WUH9|M3WUH9_FELCA	tr|M3WUH9|M3WUH10_FELCA	369	4.00E-116	COG3590	Predicted metalloendopeptidase	O	Posttranslational modification, protein turnover, chaperones
tr|M3WUH9|M3WUH9_FELCA	tr|M3WUH9|M3WUH10_FELCA	367	5.00E-115	COG3590	Predicted metalloendopeptidase	O	Posttranslational modification, protein turnover, chaperones
tr|M3WUH9|M3WUH9_FELCA	tr|M3WUH9|M3WUH10_FELCA	366	1.00E-114	COG3590	Predicted metalloendopeptidase	O	Posttranslational modification, protein turnover, chaperones
tr|M3WUH9|M3WUH9_FELCA	tr|M3WUH9|M3WUH10_FELCA	364	7.00E-114	COG3590	Predicted metalloendopeptidase	O	Posttranslational modification, protein turnover, chaperones
tr|M3WUH9|M3WUH9_FELCA	tr|M3WUH9|M3WUH10_FELCA	363	9.00E-114	COG3590	Predicted metalloendopeptidase	O	Posttranslational modification, protein turnover, chaperones
tr|M3WUH9|M3WUH9_FELCA	tr|M3WUH9|M3WUH10_FELCA	362	3.00E-113	COG3590	Predicted metalloendopeptidase	O	Posttranslational modification, protein turnover, chaperones
tr|M3WUH9|M3WUH9_FELCA	tr|M3WUH9|M3WUH10_FELCA	354	2.00E-110	COG3590	Predicted metalloendopeptidase	O	Posttranslational modification, protein turnover, chaperones
tr|A0A2I2U709|A0A2I2U709_FELCA	tr|A0A2I2U709|A0A2I2U710_FELCA	60.8	2.00E-08	COG3831	WGR domain, predicted DNA-binding domain in MolR	K	Transcription
tr|A0A2I2U709|A0A2I2U709_FELCA	tr|A0A2I2U709|A0A2I2U710_FELCA	58.5	8.00E-08	COG3878	Uncharacterized protein YwqG	S	Function unknown
tr|M3W0G3|M3W0G3_FELCA	tr|M3W0G3|M3W0G4_FELCA	380	6.00E-128	COG1222	ATP-dependent 26S proteasome regulatory subunit	O	Posttranslational modification, protein turnover, chaperones
tr|M3W0G3|M3W0G3_FELCA	tr|M3W0G3|M3W0G4_FELCA	375	1.00E-126	COG1222	ATP-dependent 26S proteasome regulatory subunit	O	Posttranslational modification, protein turnover, chaperones
tr|M3W0G3|M3W0G3_FELCA	tr|M3W0G3|M3W0G4_FELCA	375	2.00E-126	COG1222	ATP-dependent 26S proteasome regulatory subunit	O	Posttranslational modification, protein turnover, chaperones
tr|M3W0G3|M3W0G3_FELCA	tr|M3W0G3|M3W0G4_FELCA	372	1.00E-125	COG1222	ATP-dependent 26S proteasome regulatory subunit	O	Posttranslational modification, protein turnover, chaperones
tr|M3W0G3|M3W0G3_FELCA	tr|M3W0G3|M3W0G4_FELCA	370	2.00E-124	COG1222	ATP-dependent 26S proteasome regulatory subunit	O	Posttranslational modification, protein turnover, chaperones
tr|M3W0G3|M3W0G3_FELCA	tr|M3W0G3|M3W0G4_FELCA	367	3.00E-123	COG1222	ATP-dependent 26S proteasome regulatory subunit	O	Posttranslational modification, protein turnover, chaperones
tr|M3W0G3|M3W0G3_FELCA	tr|M3W0G3|M3W0G4_FELCA	366	5.00E-123	COG1222	ATP-dependent 26S proteasome regulatory subunit	O	Posttranslational modification, protein turnover, chaperones
tr|M3W0G3|M3W0G3_FELCA	tr|M3W0G3|M3W0G4_FELCA	365	2.00E-122	COG1222	ATP-dependent 26S proteasome regulatory subunit	O	Posttranslational modification, protein turnover, chaperones
tr|M3W0G3|M3W0G3_FELCA	tr|M3W0G3|M3W0G4_FELCA	365	2.00E-122	COG1222	ATP-dependent 26S proteasome regulatory subunit	O	Posttranslational modification, protein turnover, chaperones
tr|M3W0G3|M3W0G3_FELCA	tr|M3W0G3|M3W0G4_FELCA	364	2.00E-122	COG1222	ATP-dependent 26S proteasome regulatory subunit	O	Posttranslational modification, protein turnover, chaperones
tr|A0A337SE56|A0A337SE56_FELCA	tr|A0A337SE56|A0A337SE57_FELCA	66.6	7.00E-12	COG0724	RNA recognition motif (RRM) domain	J	Translation, ribosomal structure and biogenesis
tr|A0A337SE56|A0A337SE56_FELCA	tr|A0A337SE56|A0A337SE57_FELCA	63.9	4.00E-11	COG0724	RNA recognition motif (RRM) domain	J	Translation, ribosomal structure and biogenesis
tr|A0A337SE56|A0A337SE56_FELCA	tr|A0A337SE56|A0A337SE57_FELCA	62.8	1.00E-10	COG0724	RNA recognition motif (RRM) domain	J	Translation, ribosomal structure and biogenesis
tr|A0A337SE56|A0A337SE56_FELCA	tr|A0A337SE56|A0A337SE57_FELCA	60.8	3.00E-10	COG0724	RNA recognition motif (RRM) domain	J	Translation, ribosomal structure and biogenesis
tr|A0A337SE56|A0A337SE56_FELCA	tr|A0A337SE56|A0A337SE57_FELCA	60.5	3.00E-10	COG0724	RNA recognition motif (RRM) domain	J	Translation, ribosomal structure and biogenesis
tr|A0A337SE56|A0A337SE56_FELCA	tr|A0A337SE56|A0A337SE57_FELCA	60.5	3.00E-10	COG0724	RNA recognition motif (RRM) domain	J	Translation, ribosomal structure and biogenesis
tr|A0A337SE56|A0A337SE56_FELCA	tr|A0A337SE56|A0A337SE57_FELCA	60.1	5.00E-10	COG0724	RNA recognition motif (RRM) domain	J	Translation, ribosomal structure and biogenesis
tr|A0A337SE56|A0A337SE56_FELCA	tr|A0A337SE56|A0A337SE57_FELCA	60.1	5.00E-10	COG0724	RNA recognition motif (RRM) domain	J	Translation, ribosomal structure and biogenesis
tr|A0A337SE56|A0A337SE56_FELCA	tr|A0A337SE56|A0A337SE57_FELCA	60.1	7.00E-10	COG0724	RNA recognition motif (RRM) domain	J	Translation, ribosomal structure and biogenesis
tr|A0A337SE56|A0A337SE56_FELCA	tr|A0A337SE56|A0A337SE57_FELCA	59.3	2.00E-09	COG0724	RNA recognition motif (RRM) domain	J	Translation, ribosomal structure and biogenesis
tr|A0A337SUI1|A0A337SUI1_FELCA	tr|A0A337SUI1|A0A337SUI2_FELCA	105	2.00E-21	COG3210	Large exoprotein involved in heme utilization or adhesion	U	Intracellular trafficking, secretion, and vesicular transport
tr|A0A337SUI1|A0A337SUI1_FELCA	tr|A0A337SUI1|A0A337SUI2_FELCA	73.2	2.00E-11	COG3291	PKD repeat	S	Function unknown
tr|A0A337SUI1|A0A337SUI1_FELCA	tr|A0A337SUI1|A0A337SUI2_FELCA	66.6	2.00E-09	COG4932	Uncharacterized surface anchored protein	S	Function unknown
tr|A0A337SUI1|A0A337SUI1_FELCA	tr|A0A337SUI1|A0A337SUI2_FELCA	63.5	2.00E-08	COG2911	Autotransporter translocation and assembly factor TamB	U	Intracellular trafficking, secretion, and vesicular transport
tr|M3WRT4|M3WRT4_FELCA	tr|M3WRT4|M3WRT5_FELCA	134	7.00E-33	COG0515	Serine/threonine protein kinase	T	Signal transduction mechanisms
tr|M3WRT4|M3WRT4_FELCA	tr|M3WRT4|M3WRT5_FELCA	133	1.00E-32	COG0515	Serine/threonine protein kinase	T	Signal transduction mechanisms
tr|M3WRT4|M3WRT4_FELCA	tr|M3WRT4|M3WRT5_FELCA	132	2.00E-31	COG0515	Serine/threonine protein kinase	T	Signal transduction mechanisms
tr|M3WRT4|M3WRT4_FELCA	tr|M3WRT4|M3WRT5_FELCA	133	3.00E-31	COG2815	PASTA domain, binds beta-lactams	M	Cell wall/membrane/envelope biogenesis
tr|M3WRT4|M3WRT4_FELCA	tr|M3WRT4|M3WRT5_FELCA	130	4.00E-31	COG0515	Serine/threonine protein kinase	T	Signal transduction mechanisms
tr|M3WRT4|M3WRT4_FELCA	tr|M3WRT4|M3WRT5_FELCA	130	2.00E-30	COG2815	PASTA domain, binds beta-lactams	M	Cell wall/membrane/envelope biogenesis
tr|M3WRT4|M3WRT4_FELCA	tr|M3WRT4|M3WRT5_FELCA	130	2.00E-30	COG0515	Serine/threonine protein kinase	T	Signal transduction mechanisms
tr|M3WRT4|M3WRT4_FELCA	tr|M3WRT4|M3WRT5_FELCA	130	2.00E-30	COG2815	PASTA domain, binds beta-lactams	M	Cell wall/membrane/envelope biogenesis
tr|M3WRT4|M3WRT4_FELCA	tr|M3WRT4|M3WRT5_FELCA	129	3.00E-30	COG0515	Serine/threonine protein kinase	T	Signal transduction mechanisms
tr|M3WRT4|M3WRT4_FELCA	tr|M3WRT4|M3WRT5_FELCA	128	7.00E-30	COG2815	PASTA domain, binds beta-lactams	M	Cell wall/membrane/envelope biogenesis
tr|M3X2Z3|M3X2Z3_FELCA	tr|M3X2Z3|M3X2Z4_FELCA	142	1.00E-32	COG4886	Leucine-rich repeat (LRR) protein	K	Transcription
tr|M3X2Z3|M3X2Z3_FELCA	tr|M3X2Z3|M3X2Z4_FELCA	87	2.00E-15	COG4886	Leucine-rich repeat (LRR) protein	K	Transcription
tr|M3X2Z3|M3X2Z3_FELCA	tr|M3X2Z3|M3X2Z4_FELCA	85.1	5.00E-15	COG4886	Leucine-rich repeat (LRR) protein	K	Transcription
tr|M3X2Z3|M3X2Z3_FELCA	tr|M3X2Z3|M3X2Z4_FELCA	84	6.00E-15	COG4886	Leucine-rich repeat (LRR) protein	K	Transcription
tr|M3X2Z3|M3X2Z3_FELCA	tr|M3X2Z3|M3X2Z4_FELCA	84.7	8.00E-15	COG4886	Leucine-rich repeat (LRR) protein	K	Transcription
tr|M3X2Z3|M3X2Z3_FELCA	tr|M3X2Z3|M3X2Z4_FELCA	79.7	2.00E-13	COG4886	Leucine-rich repeat (LRR) protein	K	Transcription
tr|M3X2Z3|M3X2Z3_FELCA	tr|M3X2Z3|M3X2Z4_FELCA	69.7	5.00E-11	COG4886	Leucine-rich repeat (LRR) protein	K	Transcription
tr|M3X2Z3|M3X2Z3_FELCA	tr|M3X2Z3|M3X2Z4_FELCA	71.2	7.00E-11	COG4886	Leucine-rich repeat (LRR) protein	K	Transcription
tr|M3X2Z3|M3X2Z3_FELCA	tr|M3X2Z3|M3X2Z4_FELCA	71.2	7.00E-11	COG4886	Leucine-rich repeat (LRR) protein	K	Transcription
tr|M3X2Z3|M3X2Z3_FELCA	tr|M3X2Z3|M3X2Z4_FELCA	69.7	3.00E-10	COG4886	Leucine-rich repeat (LRR) protein	K	Transcription
tr|M3WAK8|M3WAK8_FELCA	tr|M3WAK8|M3WAK9_FELCA	66.6	4.00E-10	COG2319	WD40 repeat	R	General function prediction only
tr|M3WAK8|M3WAK8_FELCA	tr|M3WAK8|M3WAK9_FELCA	63.9	4.00E-09	COG3903	Predicted ATPase	R	General function prediction only
tr|M3WAK8|M3WAK8_FELCA	tr|M3WAK8|M3WAK9_FELCA	63.5	6.00E-09	COG3903	Predicted ATPase	R	General function prediction only
tr|M3WAK8|M3WAK8_FELCA	tr|M3WAK8|M3WAK9_FELCA	61.6	2.00E-08	COG2319	WD40 repeat	R	General function prediction only
tr|M3WAK8|M3WAK8_FELCA	tr|M3WAK8|M3WAK9_FELCA	60.5	4.00E-08	COG3903	Predicted ATPase	R	General function prediction only
tr|M3WAK8|M3WAK8_FELCA	tr|M3WAK8|M3WAK9_FELCA	59.7	1.00E-07	COG2319	WD40 repeat	R	General function prediction only
tr|M3WAK8|M3WAK8_FELCA	tr|M3WAK8|M3WAK9_FELCA	59.3	1.00E-07	COG3903	Predicted ATPase	R	General function prediction only
tr|M3WAK8|M3WAK8_FELCA	tr|M3WAK8|M3WAK9_FELCA	58.5	2.00E-07	COG3903	Predicted ATPase	R	General function prediction only
tr|M3WAK8|M3WAK8_FELCA	tr|M3WAK8|M3WAK9_FELCA	58.5	2.00E-07	COG4249	Uncharacterized protein, contains caspase domain	R	General function prediction only
tr|M3WAK8|M3WAK8_FELCA	tr|M3WAK8|M3WAK9_FELCA	58.2	3.00E-07	COG5635	Predicted NTPase, NACHT family domain	T	Signal transduction mechanisms
tr|A0A2I2U011|A0A2I2U011_FELCA	tr|A0A2I2U011|A0A2I2U012_FELCA	78.2	3.00E-12	COG4733	Phage-related protein, tail component	X	Mobilome: prophages, transposons
tr|A0A2I2U011|A0A2I2U011_FELCA	tr|A0A2I2U011|A0A2I2U012_FELCA	70.9	6.00E-10	COG4733	Phage-related protein, tail component	X	Mobilome: prophages, transposons
tr|A0A2I2U011|A0A2I2U011_FELCA	tr|A0A2I2U011|A0A2I2U012_FELCA	69.3	8.00E-10	COG4733	Phage-related protein, tail component	X	Mobilome: prophages, transposons
tr|A0A2I2U011|A0A2I2U011_FELCA	tr|A0A2I2U011|A0A2I2U012_FELCA	68.6	2.00E-09	COG4733	Phage-related protein, tail component	X	Mobilome: prophages, transposons
tr|A0A2I2U011|A0A2I2U011_FELCA	tr|A0A2I2U011|A0A2I2U012_FELCA	65.5	2.00E-08	COG4733	Phage-related protein, tail component	X	Mobilome: prophages, transposons
tr|A0A2I2U011|A0A2I2U011_FELCA	tr|A0A2I2U011|A0A2I2U012_FELCA	62.4	2.00E-07	COG2982	Uncharacterized protein involved in outer membrane biogenesis	M	Cell wall/membrane/envelope biogenesis
tr|A0A2I2U011|A0A2I2U011_FELCA	tr|A0A2I2U011|A0A2I2U012_FELCA	61.2	3.00E-07	COG3055	N-acetylneuraminic acid mutarotase	M	Cell wall/membrane/envelope biogenesis
tr|A0A2I2U011|A0A2I2U011_FELCA	tr|A0A2I2U011|A0A2I2U012_FELCA	61.2	4.00E-07	COG4733	Phage-related protein, tail component	X	Mobilome: prophages, transposons
tr|A0A2I2U011|A0A2I2U011_FELCA	tr|A0A2I2U011|A0A2I2U012_FELCA	59.3	1.00E-06	COG4733	Phage-related protein, tail component	X	Mobilome: prophages, transposons
tr|A0A2I2U011|A0A2I2U011_FELCA	tr|A0A2I2U011|A0A2I2U012_FELCA	58.2	3.00E-06	COG4733	Phage-related protein, tail component	X	Mobilome: prophages, transposons
tr|M3WMI2|M3WMI2_FELCA	tr|M3WMI2|M3WMI3_FELCA	134	7.00E-32	COG4934	Serine protease, subtilase family	O	Posttranslational modification, protein turnover, chaperones
tr|M3WMI2|M3WMI2_FELCA	tr|M3WMI2|M3WMI3_FELCA	129	3.00E-30	COG4934	Serine protease, subtilase family	O	Posttranslational modification, protein turnover, chaperones
tr|M3WMI2|M3WMI2_FELCA	tr|M3WMI2|M3WMI3_FELCA	128	7.00E-30	COG4934	Serine protease, subtilase family	O	Posttranslational modification, protein turnover, chaperones
tr|M3WMI2|M3WMI2_FELCA	tr|M3WMI2|M3WMI3_FELCA	126	1.00E-28	COG4934	Serine protease, subtilase family	O	Posttranslational modification, protein turnover, chaperones
tr|M3WMI2|M3WMI2_FELCA	tr|M3WMI2|M3WMI3_FELCA	125	2.00E-28	COG4934	Serine protease, subtilase family	O	Posttranslational modification, protein turnover, chaperones
tr|M3WMI2|M3WMI2_FELCA	tr|M3WMI2|M3WMI3_FELCA	124	8.00E-28	COG4934	Serine protease, subtilase family	O	Posttranslational modification, protein turnover, chaperones
tr|M3WMI2|M3WMI2_FELCA	tr|M3WMI2|M3WMI3_FELCA	119	8.00E-27	COG4934	Serine protease, subtilase family	O	Posttranslational modification, protein turnover, chaperones
tr|M3WMI2|M3WMI2_FELCA	tr|M3WMI2|M3WMI3_FELCA	115	2.00E-25	COG4934	Serine protease, subtilase family	O	Posttranslational modification, protein turnover, chaperones
tr|M3WMI2|M3WMI2_FELCA	tr|M3WMI2|M3WMI3_FELCA	110	7.00E-24	COG4934	Serine protease, subtilase family	O	Posttranslational modification, protein turnover, chaperones
tr|M3WMI2|M3WMI2_FELCA	tr|M3WMI2|M3WMI3_FELCA	108	5.00E-23	COG4934	Serine protease, subtilase family	O	Posttranslational modification, protein turnover, chaperones
tr|M3VU91|M3VU91_FELCA	tr|M3VU91|M3VU92_FELCA	128	7.00E-30	COG2133	Glucose/arabinose dehydrogenase, beta-propeller fold	G	Carbohydrate transport and metabolism
tr|M3VU91|M3VU91_FELCA	tr|M3VU91|M3VU92_FELCA	95.5	4.00E-17	COG3386	Sugar lactone lactonase YvrE	G	Carbohydrate transport and metabolism
tr|M3VU91|M3VU91_FELCA	tr|M3VU91|M3VU92_FELCA	92.8	2.00E-16	COG3386	Sugar lactone lactonase YvrE	G	Carbohydrate transport and metabolism
tr|M3VU91|M3VU91_FELCA	tr|M3VU91|M3VU92_FELCA	86.3	1.00E-14	COG3391	DNA-binding beta-propeller fold protein YncE	R	General function prediction only
tr|M3VU91|M3VU91_FELCA	tr|M3VU91|M3VU92_FELCA	79.7	2.00E-13	COG3391	DNA-binding beta-propeller fold protein YncE	R	General function prediction only
tr|M3VU91|M3VU91_FELCA	tr|M3VU91|M3VU92_FELCA	81.6	2.00E-13	COG3391	DNA-binding beta-propeller fold protein YncE	R	General function prediction only
tr|M3VU91|M3VU91_FELCA	tr|M3VU91|M3VU92_FELCA	72.4	6.00E-11	COG3386	Sugar lactone lactonase YvrE	G	Carbohydrate transport and metabolism
tr|M3VU91|M3VU91_FELCA	tr|M3VU91|M3VU92_FELCA	65.9	6.00E-09	COG3391	DNA-binding beta-propeller fold protein YncE	R	General function prediction only
tr|M3VU91|M3VU91_FELCA	tr|M3VU91|M3VU92_FELCA	65.9	1.00E-08	COG3391	DNA-binding beta-propeller fold protein YncE	R	General function prediction only
tr|M3VU91|M3VU91_FELCA	tr|M3VU91|M3VU92_FELCA	62	5.00E-07	COG3391	DNA-binding beta-propeller fold protein YncE	R	General function prediction only
tr|M3VZ98|M3VZ98_FELCA	tr|M3VZ98|M3VZ99_FELCA	299	2.00E-99	COG0656	Aldo/keto reductase, related to diketogulonate reductase	Q	Secondary metabolites biosynthesis, transport and catabolism
tr|M3VZ98|M3VZ98_FELCA	tr|M3VZ98|M3VZ99_FELCA	299	3.00E-99	COG0656	Aldo/keto reductase, related to diketogulonate reductase	Q	Secondary metabolites biosynthesis, transport and catabolism
tr|M3VZ98|M3VZ98_FELCA	tr|M3VZ98|M3VZ99_FELCA	297	2.00E-98	COG0656	Aldo/keto reductase, related to diketogulonate reductase	Q	Secondary metabolites biosynthesis, transport and catabolism
tr|M3VZ98|M3VZ98_FELCA	tr|M3VZ98|M3VZ99_FELCA	290	3.00E-95	COG0656	Aldo/keto reductase, related to diketogulonate reductase	Q	Secondary metabolites biosynthesis, transport and catabolism
tr|M3VZ98|M3VZ98_FELCA	tr|M3VZ98|M3VZ99_FELCA	279	2.00E-91	COG0656	Aldo/keto reductase, related to diketogulonate reductase	Q	Secondary metabolites biosynthesis, transport and catabolism
tr|M3VZ98|M3VZ98_FELCA	tr|M3VZ98|M3VZ99_FELCA	278	5.00E-91	COG0656	Aldo/keto reductase, related to diketogulonate reductase	Q	Secondary metabolites biosynthesis, transport and catabolism
tr|M3VZ98|M3VZ98_FELCA	tr|M3VZ98|M3VZ99_FELCA	278	5.00E-91	COG0656	Aldo/keto reductase, related to diketogulonate reductase	Q	Secondary metabolites biosynthesis, transport and catabolism
tr|M3VZ98|M3VZ98_FELCA	tr|M3VZ98|M3VZ99_FELCA	263	3.00E-85	COG0656	Aldo/keto reductase, related to diketogulonate reductase	Q	Secondary metabolites biosynthesis, transport and catabolism
tr|M3VZ98|M3VZ98_FELCA	tr|M3VZ98|M3VZ99_FELCA	260	6.00E-84	COG0656	Aldo/keto reductase, related to diketogulonate reductase	Q	Secondary metabolites biosynthesis, transport and catabolism
tr|M3VZ98|M3VZ98_FELCA	tr|M3VZ98|M3VZ99_FELCA	259	1.00E-83	COG0656	Aldo/keto reductase, related to diketogulonate reductase	Q	Secondary metabolites biosynthesis, transport and catabolism
tr|Q0QEY3|Q0QEY3_FELCA	tr|Q0QEY3|Q0QEY4_FELCA	355	3.00E-123	COG0479	Succinate dehydrogenase/fumarate reductase, Fe-S protein subunit	C	Energy production and conversion
tr|Q0QEY3|Q0QEY3_FELCA	tr|Q0QEY3|Q0QEY4_FELCA	350	3.00E-121	COG0479	Succinate dehydrogenase/fumarate reductase, Fe-S protein subunit	C	Energy production and conversion
tr|Q0QEY3|Q0QEY3_FELCA	tr|Q0QEY3|Q0QEY4_FELCA	342	3.00E-118	COG0479	Succinate dehydrogenase/fumarate reductase, Fe-S protein subunit	C	Energy production and conversion
tr|Q0QEY3|Q0QEY3_FELCA	tr|Q0QEY3|Q0QEY4_FELCA	342	5.00E-118	COG0479	Succinate dehydrogenase/fumarate reductase, Fe-S protein subunit	C	Energy production and conversion
tr|Q0QEY3|Q0QEY3_FELCA	tr|Q0QEY3|Q0QEY4_FELCA	342	6.00E-118	COG0479	Succinate dehydrogenase/fumarate reductase, Fe-S protein subunit	C	Energy production and conversion
tr|Q0QEY3|Q0QEY3_FELCA	tr|Q0QEY3|Q0QEY4_FELCA	340	1.00E-117	COG0479	Succinate dehydrogenase/fumarate reductase, Fe-S protein subunit	C	Energy production and conversion
tr|Q0QEY3|Q0QEY3_FELCA	tr|Q0QEY3|Q0QEY4_FELCA	340	2.00E-117	COG0479	Succinate dehydrogenase/fumarate reductase, Fe-S protein subunit	C	Energy production and conversion
tr|Q0QEY3|Q0QEY3_FELCA	tr|Q0QEY3|Q0QEY4_FELCA	338	2.00E-116	COG0479	Succinate dehydrogenase/fumarate reductase, Fe-S protein subunit	C	Energy production and conversion
tr|Q0QEY3|Q0QEY3_FELCA	tr|Q0QEY3|Q0QEY4_FELCA	338	2.00E-116	COG0479	Succinate dehydrogenase/fumarate reductase, Fe-S protein subunit	C	Energy production and conversion
tr|Q0QEY3|Q0QEY3_FELCA	tr|Q0QEY3|Q0QEY4_FELCA	338	2.00E-116	COG0479	Succinate dehydrogenase/fumarate reductase, Fe-S protein subunit	C	Energy production and conversion
tr|M3W9U6|M3W9U6_FELCA	tr|M3W9U6|M3W9U7_FELCA	431	3.00E-144	COG1190	Lysyl-tRNA synthetase (class II)	J	Translation, ribosomal structure and biogenesis
tr|M3W9U6|M3W9U6_FELCA	tr|M3W9U6|M3W9U7_FELCA	429	2.00E-143	COG1190	Lysyl-tRNA synthetase (class II)	J	Translation, ribosomal structure and biogenesis
tr|M3W9U6|M3W9U6_FELCA	tr|M3W9U6|M3W9U7_FELCA	421	2.00E-140	COG1190	Lysyl-tRNA synthetase (class II)	J	Translation, ribosomal structure and biogenesis
tr|M3W9U6|M3W9U6_FELCA	tr|M3W9U6|M3W9U7_FELCA	419	3.00E-139	COG1190	Lysyl-tRNA synthetase (class II)	J	Translation, ribosomal structure and biogenesis
tr|M3W9U6|M3W9U6_FELCA	tr|M3W9U6|M3W9U7_FELCA	416	2.00E-138	COG1190	Lysyl-tRNA synthetase (class II)	J	Translation, ribosomal structure and biogenesis
tr|M3W9U6|M3W9U6_FELCA	tr|M3W9U6|M3W9U7_FELCA	419	2.00E-138	COG1190	Lysyl-tRNA synthetase (class II)	J	Translation, ribosomal structure and biogenesis
tr|M3W9U6|M3W9U6_FELCA	tr|M3W9U6|M3W9U7_FELCA	416	2.00E-138	COG1190	Lysyl-tRNA synthetase (class II)	J	Translation, ribosomal structure and biogenesis
tr|M3W9U6|M3W9U6_FELCA	tr|M3W9U6|M3W9U7_FELCA	415	3.00E-138	COG1190	Lysyl-tRNA synthetase (class II)	J	Translation, ribosomal structure and biogenesis
tr|M3W9U6|M3W9U6_FELCA	tr|M3W9U6|M3W9U7_FELCA	415	5.00E-138	COG1190	Lysyl-tRNA synthetase (class II)	J	Translation, ribosomal structure and biogenesis
tr|M3W9U6|M3W9U6_FELCA	tr|M3W9U6|M3W9U7_FELCA	414	9.00E-138	COG1190	Lysyl-tRNA synthetase (class II)	J	Translation, ribosomal structure and biogenesis
tr|M3WAA5|M3WAA5_FELCA	tr|M3WAA5|M3WAA6_FELCA	405	2.00E-137	COG1224	DNA helicase TIP49, TBP-interacting protein	K	Transcription
tr|M3WAA5|M3WAA5_FELCA	tr|M3WAA5|M3WAA6_FELCA	398	2.00E-134	COG1224	DNA helicase TIP49, TBP-interacting protein	K	Transcription
tr|M3WAA5|M3WAA5_FELCA	tr|M3WAA5|M3WAA6_FELCA	398	4.00E-134	COG1224	DNA helicase TIP49, TBP-interacting protein	K	Transcription
tr|M3WAA5|M3WAA5_FELCA	tr|M3WAA5|M3WAA6_FELCA	396	1.00E-133	COG1224	DNA helicase TIP49, TBP-interacting protein	K	Transcription
tr|M3WAA5|M3WAA5_FELCA	tr|M3WAA5|M3WAA6_FELCA	394	1.00E-132	COG1224	DNA helicase TIP49, TBP-interacting protein	K	Transcription
tr|M3WAA5|M3WAA5_FELCA	tr|M3WAA5|M3WAA6_FELCA	392	5.00E-132	COG1224	DNA helicase TIP49, TBP-interacting protein	K	Transcription
tr|M3WAA5|M3WAA5_FELCA	tr|M3WAA5|M3WAA6_FELCA	387	7.00E-130	COG1224	DNA helicase TIP49, TBP-interacting protein	K	Transcription
tr|M3WAA5|M3WAA5_FELCA	tr|M3WAA5|M3WAA6_FELCA	385	4.00E-129	COG1224	DNA helicase TIP49, TBP-interacting protein	K	Transcription
tr|M3WAA5|M3WAA5_FELCA	tr|M3WAA5|M3WAA6_FELCA	382	5.00E-128	COG1224	DNA helicase TIP49, TBP-interacting protein	K	Transcription
tr|M3WAA5|M3WAA5_FELCA	tr|M3WAA5|M3WAA6_FELCA	382	7.00E-128	COG1224	DNA helicase TIP49, TBP-interacting protein	K	Transcription
tr|M3WQ85|M3WQ85_FELCA	tr|M3WQ85|M3WQ86_FELCA	130	1.00E-30	COG2939	Carboxypeptidase C (cathepsin A)	E	Amino acid transport and metabolism
tr|M3W7X6|M3W7X6_FELCA	tr|M3W7X6|M3W7X7_FELCA	476	2.00E-153	COG3250	Beta-galactosidase/beta-glucuronidase	G	Carbohydrate transport and metabolism
tr|M3W7X6|M3W7X6_FELCA	tr|M3W7X6|M3W7X7_FELCA	464	4.00E-149	COG3250	Beta-galactosidase/beta-glucuronidase	G	Carbohydrate transport and metabolism
tr|M3W7X6|M3W7X6_FELCA	tr|M3W7X6|M3W7X7_FELCA	441	3.00E-140	COG3250	Beta-galactosidase/beta-glucuronidase	G	Carbohydrate transport and metabolism
tr|M3W7X6|M3W7X6_FELCA	tr|M3W7X6|M3W7X7_FELCA	427	2.00E-134	COG3250	Beta-galactosidase/beta-glucuronidase	G	Carbohydrate transport and metabolism
tr|M3W7X6|M3W7X6_FELCA	tr|M3W7X6|M3W7X7_FELCA	423	2.00E-133	COG3250	Beta-galactosidase/beta-glucuronidase	G	Carbohydrate transport and metabolism
tr|M3W7X6|M3W7X6_FELCA	tr|M3W7X6|M3W7X7_FELCA	419	2.00E-131	COG3250	Beta-galactosidase/beta-glucuronidase	G	Carbohydrate transport and metabolism
tr|M3W7X6|M3W7X6_FELCA	tr|M3W7X6|M3W7X7_FELCA	417	3.00E-130	COG3250	Beta-galactosidase/beta-glucuronidase	G	Carbohydrate transport and metabolism
tr|M3W7X6|M3W7X6_FELCA	tr|M3W7X6|M3W7X7_FELCA	415	3.00E-130	COG3250	Beta-galactosidase/beta-glucuronidase	G	Carbohydrate transport and metabolism
tr|M3W7X6|M3W7X6_FELCA	tr|M3W7X6|M3W7X7_FELCA	403	8.00E-126	COG3250	Beta-galactosidase/beta-glucuronidase	G	Carbohydrate transport and metabolism
tr|M3W7X6|M3W7X6_FELCA	tr|M3W7X6|M3W7X7_FELCA	405	8.00E-126	COG3250	Beta-galactosidase/beta-glucuronidase	G	Carbohydrate transport and metabolism
tr|M3WM95|M3WM95_FELCA	tr|M3WM95|M3WM96_FELCA	60.1	2.00E-07	COG4447	Uncharacterized protein related to plant photosystem II stability/assembly factor	R	General function prediction only
tr|A0A2I2UIZ2|A0A2I2UIZ2_FELCA	tr|A0A2I2UIZ2|A0A2I2UIZ3_FELCA	203	1.00E-55	COG0364	Glucose-6-phosphate 1-dehydrogenase	G	Carbohydrate transport and metabolism
tr|A0A2I2UIZ2|A0A2I2UIZ2_FELCA	tr|A0A2I2UIZ2|A0A2I2UIZ3_FELCA	201	5.00E-55	COG0364	Glucose-6-phosphate 1-dehydrogenase	G	Carbohydrate transport and metabolism
tr|A0A2I2UIZ2|A0A2I2UIZ2_FELCA	tr|A0A2I2UIZ2|A0A2I2UIZ3_FELCA	201	9.00E-55	COG0364	Glucose-6-phosphate 1-dehydrogenase	G	Carbohydrate transport and metabolism
tr|A0A2I2UIZ2|A0A2I2UIZ2_FELCA	tr|A0A2I2UIZ2|A0A2I2UIZ3_FELCA	200	2.00E-54	COG0364	Glucose-6-phosphate 1-dehydrogenase	G	Carbohydrate transport and metabolism
tr|A0A2I2UIZ2|A0A2I2UIZ2_FELCA	tr|A0A2I2UIZ2|A0A2I2UIZ3_FELCA	198	2.00E-53	COG0364	Glucose-6-phosphate 1-dehydrogenase	G	Carbohydrate transport and metabolism
tr|A0A2I2UIZ2|A0A2I2UIZ2_FELCA	tr|A0A2I2UIZ2|A0A2I2UIZ3_FELCA	197	3.00E-53	COG0364	Glucose-6-phosphate 1-dehydrogenase	G	Carbohydrate transport and metabolism
tr|A0A2I2UIZ2|A0A2I2UIZ2_FELCA	tr|A0A2I2UIZ2|A0A2I2UIZ3_FELCA	194	6.00E-52	COG0364	Glucose-6-phosphate 1-dehydrogenase	G	Carbohydrate transport and metabolism
tr|A0A2I2UIZ2|A0A2I2UIZ2_FELCA	tr|A0A2I2UIZ2|A0A2I2UIZ3_FELCA	193	9.00E-52	COG0364	Glucose-6-phosphate 1-dehydrogenase	G	Carbohydrate transport and metabolism
tr|A0A2I2UIZ2|A0A2I2UIZ2_FELCA	tr|A0A2I2UIZ2|A0A2I2UIZ3_FELCA	190	5.00E-51	COG0364	Glucose-6-phosphate 1-dehydrogenase	G	Carbohydrate transport and metabolism
tr|A0A2I2UIZ2|A0A2I2UIZ2_FELCA	tr|A0A2I2UIZ2|A0A2I2UIZ3_FELCA	189	1.00E-50	COG0364	Glucose-6-phosphate 1-dehydrogenase	G	Carbohydrate transport and metabolism
tr|M3W459|M3W459_FELCA	tr|M3W459|M3W460_FELCA	643	0	COG0114	Fumarate hydratase class II	C	Energy production and conversion
tr|M3W459|M3W459_FELCA	tr|M3W459|M3W460_FELCA	627	0	COG0114	Fumarate hydratase class II	C	Energy production and conversion
tr|M3W459|M3W459_FELCA	tr|M3W459|M3W460_FELCA	621	0	COG0114	Fumarate hydratase class II	C	Energy production and conversion
tr|M3W459|M3W459_FELCA	tr|M3W459|M3W460_FELCA	614	0	COG0114	Fumarate hydratase class II	C	Energy production and conversion
tr|M3W459|M3W459_FELCA	tr|M3W459|M3W460_FELCA	611	0	COG0114	Fumarate hydratase class II	C	Energy production and conversion
tr|M3W459|M3W459_FELCA	tr|M3W459|M3W460_FELCA	607	0	COG0114	Fumarate hydratase class II	C	Energy production and conversion
tr|M3W459|M3W459_FELCA	tr|M3W459|M3W460_FELCA	605	0	COG0114	Fumarate hydratase class II	C	Energy production and conversion
tr|M3W459|M3W459_FELCA	tr|M3W459|M3W460_FELCA	603	0	COG0114	Fumarate hydratase class II	C	Energy production and conversion
tr|M3W459|M3W459_FELCA	tr|M3W459|M3W460_FELCA	601	0	COG0114	Fumarate hydratase class II	C	Energy production and conversion
tr|M3W459|M3W459_FELCA	tr|M3W459|M3W460_FELCA	600	0	COG0114	Fumarate hydratase class II	C	Energy production and conversion
tr|A0A2I2U7J5|A0A2I2U7J5_FELCA	tr|A0A2I2U7J5|A0A2I2U7J6_FELCA	268	1.00E-78	COG3119	Arylsulfatase A or related enzyme	P	Inorganic ion transport and metabolism
tr|A0A2I2U7J5|A0A2I2U7J5_FELCA	tr|A0A2I2U7J5|A0A2I2U7J6_FELCA	247	5.00E-71	COG3119	Arylsulfatase A or related enzyme	P	Inorganic ion transport and metabolism
tr|A0A2I2U7J5|A0A2I2U7J5_FELCA	tr|A0A2I2U7J5|A0A2I2U7J6_FELCA	244	6.00E-70	COG3119	Arylsulfatase A or related enzyme	P	Inorganic ion transport and metabolism
tr|A0A2I2U7J5|A0A2I2U7J5_FELCA	tr|A0A2I2U7J5|A0A2I2U7J6_FELCA	239	2.00E-68	COG3119	Arylsulfatase A or related enzyme	P	Inorganic ion transport and metabolism
tr|A0A2I2U7J5|A0A2I2U7J5_FELCA	tr|A0A2I2U7J5|A0A2I2U7J6_FELCA	234	3.00E-66	COG3119	Arylsulfatase A or related enzyme	P	Inorganic ion transport and metabolism
tr|A0A2I2U7J5|A0A2I2U7J5_FELCA	tr|A0A2I2U7J5|A0A2I2U7J6_FELCA	224	1.00E-62	COG3119	Arylsulfatase A or related enzyme	P	Inorganic ion transport and metabolism
tr|A0A2I2U7J5|A0A2I2U7J5_FELCA	tr|A0A2I2U7J5|A0A2I2U7J6_FELCA	216	8.00E-60	COG3119	Arylsulfatase A or related enzyme	P	Inorganic ion transport and metabolism
tr|A0A2I2U7J5|A0A2I2U7J5_FELCA	tr|A0A2I2U7J5|A0A2I2U7J6_FELCA	216	1.00E-59	COG3119	Arylsulfatase A or related enzyme	P	Inorganic ion transport and metabolism
tr|A0A2I2U7J5|A0A2I2U7J5_FELCA	tr|A0A2I2U7J5|A0A2I2U7J6_FELCA	214	5.00E-59	COG3119	Arylsulfatase A or related enzyme	P	Inorganic ion transport and metabolism
tr|A0A2I2U7J5|A0A2I2U7J5_FELCA	tr|A0A2I2U7J5|A0A2I2U7J6_FELCA	206	4.00E-56	COG3119	Arylsulfatase A or related enzyme	P	Inorganic ion transport and metabolism
tr|M3W2D9|M3W2D9_FELCA	tr|M3W2D9|M3W2D10_FELCA	305	6.00E-86	COG4715	Uncharacterized conserved protein, contains Zn finger domain	S	Function unknown
tr|M3W2D9|M3W2D9_FELCA	tr|M3W2D9|M3W2D10_FELCA	304	1.00E-85	COG4715	Uncharacterized conserved protein, contains Zn finger domain	S	Function unknown
tr|M3W2D9|M3W2D9_FELCA	tr|M3W2D9|M3W2D10_FELCA	301	8.00E-85	COG4715	Uncharacterized conserved protein, contains Zn finger domain	S	Function unknown
tr|M3W2D9|M3W2D9_FELCA	tr|M3W2D9|M3W2D10_FELCA	298	2.00E-83	COG4715	Uncharacterized conserved protein, contains Zn finger domain	S	Function unknown
tr|M3W2D9|M3W2D9_FELCA	tr|M3W2D9|M3W2D10_FELCA	289	2.00E-82	COG0553	Superfamily II DNA or RNA helicase, SNF2 family	KL	Transcription;Replication, recombination and repair
tr|M3W2D9|M3W2D9_FELCA	tr|M3W2D9|M3W2D10_FELCA	294	3.00E-82	COG0553	Superfamily II DNA or RNA helicase, SNF2 family	KL	Transcription;Replication, recombination and repair
tr|M3W2D9|M3W2D9_FELCA	tr|M3W2D9|M3W2D10_FELCA	295	3.00E-82	COG4715	Uncharacterized conserved protein, contains Zn finger domain	S	Function unknown
tr|M3W2D9|M3W2D9_FELCA	tr|M3W2D9|M3W2D10_FELCA	294	4.00E-82	COG4715	Uncharacterized conserved protein, contains Zn finger domain	S	Function unknown
tr|M3W2D9|M3W2D9_FELCA	tr|M3W2D9|M3W2D10_FELCA	294	6.00E-82	COG0553	Superfamily II DNA or RNA helicase, SNF2 family	KL	Transcription;Replication, recombination and repair
tr|M3W2D9|M3W2D9_FELCA	tr|M3W2D9|M3W2D10_FELCA	295	7.00E-82	COG4715	Uncharacterized conserved protein, contains Zn finger domain	S	Function unknown
tr|M3WYR7|M3WYR7_FELCA	tr|M3WYR7|M3WYR8_FELCA	168	1.00E-51	COG0693	Putative intracellular protease/amidase	R	General function prediction only
tr|M3WYR7|M3WYR7_FELCA	tr|M3WYR7|M3WYR8_FELCA	130	9.00E-37	COG0693	Putative intracellular protease/amidase	R	General function prediction only
tr|M3WYR7|M3WYR7_FELCA	tr|M3WYR7|M3WYR8_FELCA	134	4.00E-36	COG2206	HD-GYP domain, c-di-GMP phosphodiesterase class II (or its inactivated variant)	T	Signal transduction mechanisms
tr|M3WYR7|M3WYR7_FELCA	tr|M3WYR7|M3WYR8_FELCA	126	3.00E-35	COG0693	Putative intracellular protease/amidase	R	General function prediction only
tr|M3WYR7|M3WYR7_FELCA	tr|M3WYR7|M3WYR8_FELCA	125	5.00E-35	COG0693	Putative intracellular protease/amidase	R	General function prediction only
tr|M3WYR7|M3WYR7_FELCA	tr|M3WYR7|M3WYR8_FELCA	125	7.00E-35	COG0693	Putative intracellular protease/amidase	R	General function prediction only
tr|M3WYR7|M3WYR7_FELCA	tr|M3WYR7|M3WYR8_FELCA	125	8.00E-35	COG0693	Putative intracellular protease/amidase	R	General function prediction only
tr|M3WYR7|M3WYR7_FELCA	tr|M3WYR7|M3WYR8_FELCA	124	3.00E-34	COG0693	Putative intracellular protease/amidase	R	General function prediction only
tr|M3WYR7|M3WYR7_FELCA	tr|M3WYR7|M3WYR8_FELCA	123	3.00E-34	COG0693	Putative intracellular protease/amidase	R	General function prediction only
tr|M3WYR7|M3WYR7_FELCA	tr|M3WYR7|M3WYR8_FELCA	122	1.00E-33	COG0693	Putative intracellular protease/amidase	R	General function prediction only
tr|M3WMA9|M3WMA9_FELCA	tr|M3WMA9|M3WMA10_FELCA	431	5.00E-126	COG2373	Uncharacterized conserved protein YfaS, alpha-2-macroglobulin family	R	General function prediction only
tr|M3WMA9|M3WMA9_FELCA	tr|M3WMA9|M3WMA10_FELCA	429	2.00E-125	COG2373	Uncharacterized conserved protein YfaS, alpha-2-macroglobulin family	R	General function prediction only
tr|M3WMA9|M3WMA9_FELCA	tr|M3WMA9|M3WMA10_FELCA	207	6.00E-52	COG2373	Uncharacterized conserved protein YfaS, alpha-2-macroglobulin family	R	General function prediction only
tr|M3WMA9|M3WMA9_FELCA	tr|M3WMA9|M3WMA10_FELCA	206	8.00E-52	COG2373	Uncharacterized conserved protein YfaS, alpha-2-macroglobulin family	R	General function prediction only
tr|M3WMA9|M3WMA9_FELCA	tr|M3WMA9|M3WMA10_FELCA	185	3.00E-45	COG2373	Uncharacterized conserved protein YfaS, alpha-2-macroglobulin family	R	General function prediction only
tr|M3WMA9|M3WMA9_FELCA	tr|M3WMA9|M3WMA10_FELCA	157	8.00E-37	COG2373	Uncharacterized conserved protein YfaS, alpha-2-macroglobulin family	R	General function prediction only
tr|M3WMA9|M3WMA9_FELCA	tr|M3WMA9|M3WMA10_FELCA	155	5.00E-36	COG2373	Uncharacterized conserved protein YfaS, alpha-2-macroglobulin family	R	General function prediction only
tr|M3WMA9|M3WMA9_FELCA	tr|M3WMA9|M3WMA10_FELCA	118	7.00E-25	COG2373	Uncharacterized conserved protein YfaS, alpha-2-macroglobulin family	R	General function prediction only
tr|M3WMA9|M3WMA9_FELCA	tr|M3WMA9|M3WMA10_FELCA	118	8.00E-25	COG2373	Uncharacterized conserved protein YfaS, alpha-2-macroglobulin family	R	General function prediction only
tr|M3WMA9|M3WMA9_FELCA	tr|M3WMA9|M3WMA10_FELCA	109	4.00E-22	COG3485	Protocatechuate 3,4-dioxygenase beta subunit	Q	Secondary metabolites biosynthesis, transport and catabolism
tr|M3XDS8|M3XDS8_FELCA	tr|M3XDS8|M3XDS9_FELCA	132	6.00E-32	COG2133	Glucose/arabinose dehydrogenase, beta-propeller fold	G	Carbohydrate transport and metabolism
tr|M3XDS8|M3XDS8_FELCA	tr|M3XDS8|M3XDS9_FELCA	92.8	3.00E-18	COG3386	Sugar lactone lactonase YvrE	G	Carbohydrate transport and metabolism
tr|M3XDS8|M3XDS8_FELCA	tr|M3XDS8|M3XDS9_FELCA	90.9	3.00E-16	COG3386	Sugar lactone lactonase YvrE	G	Carbohydrate transport and metabolism
tr|M3XDS8|M3XDS8_FELCA	tr|M3XDS8|M3XDS9_FELCA	75.9	9.00E-13	COG3391	DNA-binding beta-propeller fold protein YncE	R	General function prediction only
tr|M3XDS8|M3XDS8_FELCA	tr|M3XDS8|M3XDS9_FELCA	76.6	3.00E-12	COG3391	DNA-binding beta-propeller fold protein YncE	R	General function prediction only
tr|M3XDS8|M3XDS8_FELCA	tr|M3XDS8|M3XDS9_FELCA	72	1.00E-10	COG3391	DNA-binding beta-propeller fold protein YncE	R	General function prediction only
tr|M3XDS8|M3XDS8_FELCA	tr|M3XDS8|M3XDS9_FELCA	72	1.00E-10	COG3386	Sugar lactone lactonase YvrE	G	Carbohydrate transport and metabolism
tr|M3XDS8|M3XDS8_FELCA	tr|M3XDS8|M3XDS9_FELCA	68.9	1.00E-09	COG3391	DNA-binding beta-propeller fold protein YncE	R	General function prediction only
tr|M3XDS8|M3XDS8_FELCA	tr|M3XDS8|M3XDS9_FELCA	63.5	1.00E-08	COG3391	DNA-binding beta-propeller fold protein YncE	R	General function prediction only
tr|M3XDS8|M3XDS8_FELCA	tr|M3XDS8|M3XDS9_FELCA	61.6	8.00E-08	COG3391	DNA-binding beta-propeller fold protein YncE	R	General function prediction only
tr|M3X441|M3X441_FELCA	tr|M3X441|M3X442_FELCA	83.6	6.00E-16	COG5371	Golgi nucleoside diphosphatase	F	Nucleotide transport and metabolism
tr|M3X441|M3X441_FELCA	tr|M3X441|M3X442_FELCA	75.9	3.00E-13	COG5371	Golgi nucleoside diphosphatase	F	Nucleotide transport and metabolism
tr|A0A2I2UP14|A0A2I2UP14_FELCA	tr|A0A2I2UP14|A0A2I2UP15_FELCA	110	1.00E-22	COG2304	Secreted protein containing bacterial Ig-like domain and vWFA domain	R	General function prediction only
tr|A0A2I2UP14|A0A2I2UP14_FELCA	tr|A0A2I2UP14|A0A2I2UP15_FELCA	61.2	3.00E-07	COG2931	Ca2+-binding protein, RTX toxin-related	Q	Secondary metabolites biosynthesis, transport and catabolism
tr|A0A2I2UP14|A0A2I2UP14_FELCA	tr|A0A2I2UP14|A0A2I2UP15_FELCA	60.5	4.00E-07	COG3115	Cell division protein ZipA, interacts with FtsZ	D	Cell cycle control, cell division, chromosome partitioning
tr|A0A2I2UP14|A0A2I2UP14_FELCA	tr|A0A2I2UP14|A0A2I2UP15_FELCA	59.7	8.00E-07	COG2373	Uncharacterized conserved protein YfaS, alpha-2-macroglobulin family	R	General function prediction only
tr|M3WNK1|M3WNK1_FELCA	tr|M3WNK1|M3WNK2_FELCA	262	2.00E-79	COG3119	Arylsulfatase A or related enzyme	P	Inorganic ion transport and metabolism
tr|M3WNK1|M3WNK1_FELCA	tr|M3WNK1|M3WNK2_FELCA	259	7.00E-78	COG3119	Arylsulfatase A or related enzyme	P	Inorganic ion transport and metabolism
tr|M3WNK1|M3WNK1_FELCA	tr|M3WNK1|M3WNK2_FELCA	255	1.00E-76	COG3119	Arylsulfatase A or related enzyme	P	Inorganic ion transport and metabolism
tr|M3WNK1|M3WNK1_FELCA	tr|M3WNK1|M3WNK2_FELCA	252	1.00E-75	COG3119	Arylsulfatase A or related enzyme	P	Inorganic ion transport and metabolism
tr|M3WNK1|M3WNK1_FELCA	tr|M3WNK1|M3WNK2_FELCA	250	9.00E-75	COG3119	Arylsulfatase A or related enzyme	P	Inorganic ion transport and metabolism
tr|M3WNK1|M3WNK1_FELCA	tr|M3WNK1|M3WNK2_FELCA	250	1.00E-74	COG3119	Arylsulfatase A or related enzyme	P	Inorganic ion transport and metabolism
tr|M3WNK1|M3WNK1_FELCA	tr|M3WNK1|M3WNK2_FELCA	237	1.00E-69	COG3119	Arylsulfatase A or related enzyme	P	Inorganic ion transport and metabolism
tr|M3WNK1|M3WNK1_FELCA	tr|M3WNK1|M3WNK2_FELCA	225	2.00E-65	COG3119	Arylsulfatase A or related enzyme	P	Inorganic ion transport and metabolism
tr|M3WNK1|M3WNK1_FELCA	tr|M3WNK1|M3WNK2_FELCA	221	9.00E-64	COG3119	Arylsulfatase A or related enzyme	P	Inorganic ion transport and metabolism
tr|M3WNK1|M3WNK1_FELCA	tr|M3WNK1|M3WNK2_FELCA	221	2.00E-63	COG3119	Arylsulfatase A or related enzyme	P	Inorganic ion transport and metabolism
sp|A0M8S8|MET_FELCA	sp|A0M8S9|MET_FELCA	100	1.00E-19	COG2815	PASTA domain, binds beta-lactams	M	Cell wall/membrane/envelope biogenesis
sp|A0M8S8|MET_FELCA	sp|A0M8S9|MET_FELCA	98.6	5.00E-19	COG2815	PASTA domain, binds beta-lactams	M	Cell wall/membrane/envelope biogenesis
sp|A0M8S8|MET_FELCA	sp|A0M8S9|MET_FELCA	96.3	2.00E-18	COG2815	PASTA domain, binds beta-lactams	M	Cell wall/membrane/envelope biogenesis
sp|A0M8S8|MET_FELCA	sp|A0M8S9|MET_FELCA	93.6	1.00E-17	COG2815	PASTA domain, binds beta-lactams	M	Cell wall/membrane/envelope biogenesis
sp|A0M8S8|MET_FELCA	sp|A0M8S9|MET_FELCA	90.9	9.00E-17	COG0515	Serine/threonine protein kinase	T	Signal transduction mechanisms
sp|A0M8S8|MET_FELCA	sp|A0M8S9|MET_FELCA	87.8	7.00E-16	COG0515	Serine/threonine protein kinase	T	Signal transduction mechanisms
sp|A0M8S8|MET_FELCA	sp|A0M8S9|MET_FELCA	89	8.00E-16	COG2114	Adenylate cyclase, class 3	T	Signal transduction mechanisms
sp|A0M8S8|MET_FELCA	sp|A0M8S9|MET_FELCA	87.8	1.00E-15	COG0515	Serine/threonine protein kinase	T	Signal transduction mechanisms
sp|A0M8S8|MET_FELCA	sp|A0M8S9|MET_FELCA	87	1.00E-15	COG2815	PASTA domain, binds beta-lactams	M	Cell wall/membrane/envelope biogenesis
tr|A0A2I2UYI1|A0A2I2UYI1_FELCA	tr|A0A2I2UYI1|A0A2I2UYI2_FELCA	348	2.00E-113	COG0064	Asp-tRNAAsn/Glu-tRNAGln amidotransferase B subunit	J	Translation, ribosomal structure and biogenesis
tr|A0A2I2UYI1|A0A2I2UYI1_FELCA	tr|A0A2I2UYI1|A0A2I2UYI2_FELCA	346	1.00E-112	COG0064	Asp-tRNAAsn/Glu-tRNAGln amidotransferase B subunit	J	Translation, ribosomal structure and biogenesis
tr|A0A2I2UYI1|A0A2I2UYI1_FELCA	tr|A0A2I2UYI1|A0A2I2UYI2_FELCA	340	4.00E-110	COG0064	Asp-tRNAAsn/Glu-tRNAGln amidotransferase B subunit	J	Translation, ribosomal structure and biogenesis
tr|A0A2I2UYI1|A0A2I2UYI1_FELCA	tr|A0A2I2UYI1|A0A2I2UYI2_FELCA	339	6.00E-110	COG0064	Asp-tRNAAsn/Glu-tRNAGln amidotransferase B subunit	J	Translation, ribosomal structure and biogenesis
tr|A0A2I2UYI1|A0A2I2UYI1_FELCA	tr|A0A2I2UYI1|A0A2I2UYI2_FELCA	336	1.00E-108	COG0064	Asp-tRNAAsn/Glu-tRNAGln amidotransferase B subunit	J	Translation, ribosomal structure and biogenesis
tr|A0A2I2UYI1|A0A2I2UYI1_FELCA	tr|A0A2I2UYI1|A0A2I2UYI2_FELCA	337	1.00E-108	COG0064	Asp-tRNAAsn/Glu-tRNAGln amidotransferase B subunit	J	Translation, ribosomal structure and biogenesis
tr|A0A2I2UYI1|A0A2I2UYI1_FELCA	tr|A0A2I2UYI1|A0A2I2UYI2_FELCA	334	6.00E-108	COG0064	Asp-tRNAAsn/Glu-tRNAGln amidotransferase B subunit	J	Translation, ribosomal structure and biogenesis
tr|A0A2I2UYI1|A0A2I2UYI1_FELCA	tr|A0A2I2UYI1|A0A2I2UYI2_FELCA	332	6.00E-107	COG0064	Asp-tRNAAsn/Glu-tRNAGln amidotransferase B subunit	J	Translation, ribosomal structure and biogenesis
tr|A0A2I2UYI1|A0A2I2UYI1_FELCA	tr|A0A2I2UYI1|A0A2I2UYI2_FELCA	330	2.00E-106	COG0064	Asp-tRNAAsn/Glu-tRNAGln amidotransferase B subunit	J	Translation, ribosomal structure and biogenesis
tr|A0A2I2UYI1|A0A2I2UYI1_FELCA	tr|A0A2I2UYI1|A0A2I2UYI2_FELCA	330	3.00E-106	COG0064	Asp-tRNAAsn/Glu-tRNAGln amidotransferase B subunit	J	Translation, ribosomal structure and biogenesis
tr|M3WZG0|M3WZG0_FELCA	tr|M3WZG0|M3WZG1_FELCA	243	1.00E-71	COG2814	Predicted arabinose efflux permease, MFS family	G	Carbohydrate transport and metabolism
tr|M3WZG0|M3WZG0_FELCA	tr|M3WZG0|M3WZG1_FELCA	240	3.00E-70	COG2814	Predicted arabinose efflux permease, MFS family	G	Carbohydrate transport and metabolism
tr|M3WZG0|M3WZG0_FELCA	tr|M3WZG0|M3WZG1_FELCA	239	7.00E-70	COG2814	Predicted arabinose efflux permease, MFS family	G	Carbohydrate transport and metabolism
tr|M3WZG0|M3WZG0_FELCA	tr|M3WZG0|M3WZG1_FELCA	238	3.00E-69	COG2814	Predicted arabinose efflux permease, MFS family	G	Carbohydrate transport and metabolism
tr|M3WZG0|M3WZG0_FELCA	tr|M3WZG0|M3WZG1_FELCA	236	5.00E-69	COG2814	Predicted arabinose efflux permease, MFS family	G	Carbohydrate transport and metabolism
tr|M3WZG0|M3WZG0_FELCA	tr|M3WZG0|M3WZG1_FELCA	234	5.00E-68	COG2814	Predicted arabinose efflux permease, MFS family	G	Carbohydrate transport and metabolism
tr|M3WZG0|M3WZG0_FELCA	tr|M3WZG0|M3WZG1_FELCA	228	9.00E-66	COG2814	Predicted arabinose efflux permease, MFS family	G	Carbohydrate transport and metabolism
tr|M3WZG0|M3WZG0_FELCA	tr|M3WZG0|M3WZG1_FELCA	229	1.00E-65	COG0477	MFS family permease	GEPR	Carbohydrate transport and metabolism;Amino acid transport and metabolism;Inorganic ion transport and metabolism;General function prediction only
tr|M3WZG0|M3WZG0_FELCA	tr|M3WZG0|M3WZG1_FELCA	226	2.00E-65	COG2814	Predicted arabinose efflux permease, MFS family	G	Carbohydrate transport and metabolism
tr|M3WZG0|M3WZG0_FELCA	tr|M3WZG0|M3WZG1_FELCA	225	5.00E-65	COG2814	Predicted arabinose efflux permease, MFS family	G	Carbohydrate transport and metabolism
tr|A0A2I2U8U1|A0A2I2U8U1_FELCA	tr|A0A2I2U8U1|A0A2I2U8U2_FELCA	95.1	4.00E-18	COG2815	PASTA domain, binds beta-lactams	M	Cell wall/membrane/envelope biogenesis
tr|A0A2I2U8U1|A0A2I2U8U1_FELCA	tr|A0A2I2U8U1|A0A2I2U8U2_FELCA	92	7.00E-17	COG2909	ATP-, maltotriose- and DNA-dependent transcriptional regulator MalT	K	Transcription
tr|A0A2I2U8U1|A0A2I2U8U1_FELCA	tr|A0A2I2U8U1|A0A2I2U8U2_FELCA	88.2	6.00E-16	COG4447	Uncharacterized protein related to plant photosystem II stability/assembly factor	R	General function prediction only
tr|A0A2I2U8U1|A0A2I2U8U1_FELCA	tr|A0A2I2U8U1|A0A2I2U8U2_FELCA	88.2	7.00E-16	COG2815	PASTA domain, binds beta-lactams	M	Cell wall/membrane/envelope biogenesis
tr|A0A2I2U8U1|A0A2I2U8U1_FELCA	tr|A0A2I2U8U1|A0A2I2U8U2_FELCA	88.2	1.00E-15	COG0515	Serine/threonine protein kinase	T	Signal transduction mechanisms
tr|A0A2I2U8U1|A0A2I2U8U1_FELCA	tr|A0A2I2U8U1|A0A2I2U8U2_FELCA	87.8	1.00E-15	COG0515	Serine/threonine protein kinase	T	Signal transduction mechanisms
tr|A0A2I2U8U1|A0A2I2U8U1_FELCA	tr|A0A2I2U8U1|A0A2I2U8U2_FELCA	85.5	3.00E-15	COG0515	Serine/threonine protein kinase	T	Signal transduction mechanisms
tr|A0A2I2U8U1|A0A2I2U8U1_FELCA	tr|A0A2I2U8U1|A0A2I2U8U2_FELCA	82	6.00E-15	COG0515	Serine/threonine protein kinase	T	Signal transduction mechanisms
tr|A0A2I2U8U1|A0A2I2U8U1_FELCA	tr|A0A2I2U8U1|A0A2I2U8U2_FELCA	85.1	6.00E-15	COG2815	PASTA domain, binds beta-lactams	M	Cell wall/membrane/envelope biogenesis
tr|A0A337S8F9|A0A337S8F9_FELCA	tr|A0A337S8F9|A0A337S8F10_FELCA	56.6	4.00E-08	COG0724	RNA recognition motif (RRM) domain	J	Translation, ribosomal structure and biogenesis
tr|A0A337S8F9|A0A337S8F9_FELCA	tr|A0A337S8F9|A0A337S8F10_FELCA	52	2.00E-06	COG0724	RNA recognition motif (RRM) domain	J	Translation, ribosomal structure and biogenesis
tr|M3WZJ1|M3WZJ1_FELCA	tr|M3WZJ1|M3WZJ2_FELCA	90.1	3.00E-17	COG5640	Secreted trypsin-like serine protease	O	Posttranslational modification, protein turnover, chaperones
tr|M3WZJ1|M3WZJ1_FELCA	tr|M3WZJ1|M3WZJ2_FELCA	84.3	1.00E-16	COG5640	Secreted trypsin-like serine protease	O	Posttranslational modification, protein turnover, chaperones
tr|M3WZJ1|M3WZJ1_FELCA	tr|M3WZJ1|M3WZJ2_FELCA	84	2.00E-15	COG5640	Secreted trypsin-like serine protease	O	Posttranslational modification, protein turnover, chaperones
tr|M3WZJ1|M3WZJ1_FELCA	tr|M3WZJ1|M3WZJ2_FELCA	83.2	3.00E-15	COG5640	Secreted trypsin-like serine protease	O	Posttranslational modification, protein turnover, chaperones
tr|M3WZJ1|M3WZJ1_FELCA	tr|M3WZJ1|M3WZJ2_FELCA	79.7	3.00E-14	COG5640	Secreted trypsin-like serine protease	O	Posttranslational modification, protein turnover, chaperones
tr|M3WZJ1|M3WZJ1_FELCA	tr|M3WZJ1|M3WZJ2_FELCA	79.3	6.00E-14	COG5640	Secreted trypsin-like serine protease	O	Posttranslational modification, protein turnover, chaperones
tr|M3WZJ1|M3WZJ1_FELCA	tr|M3WZJ1|M3WZJ2_FELCA	79.7	8.00E-14	COG5640	Secreted trypsin-like serine protease	O	Posttranslational modification, protein turnover, chaperones
tr|M3WZJ1|M3WZJ1_FELCA	tr|M3WZJ1|M3WZJ2_FELCA	77	9.00E-14	COG5640	Secreted trypsin-like serine protease	O	Posttranslational modification, protein turnover, chaperones
tr|M3WZJ1|M3WZJ1_FELCA	tr|M3WZJ1|M3WZJ2_FELCA	78.6	1.00E-13	COG5640	Secreted trypsin-like serine protease	O	Posttranslational modification, protein turnover, chaperones
tr|M3WZJ1|M3WZJ1_FELCA	tr|M3WZJ1|M3WZJ2_FELCA	75.9	1.00E-13	COG5640	Secreted trypsin-like serine protease	O	Posttranslational modification, protein turnover, chaperones
tr|M3X0Z7|M3X0Z7_FELCA	tr|M3X0Z7|M3X0Z8_FELCA	134	4.00E-31	COG0457	Tetratricopeptide (TPR) repeat	R	General function prediction only
tr|M3X0Z7|M3X0Z7_FELCA	tr|M3X0Z7|M3X0Z8_FELCA	108	2.00E-23	COG0457	Tetratricopeptide (TPR) repeat	R	General function prediction only
tr|M3X0Z7|M3X0Z7_FELCA	tr|M3X0Z7|M3X0Z8_FELCA	110	3.00E-23	COG0457	Tetratricopeptide (TPR) repeat	R	General function prediction only
tr|M3X0Z7|M3X0Z7_FELCA	tr|M3X0Z7|M3X0Z8_FELCA	108	1.00E-22	COG0457	Tetratricopeptide (TPR) repeat	R	General function prediction only
tr|M3X0Z7|M3X0Z7_FELCA	tr|M3X0Z7|M3X0Z8_FELCA	104	2.00E-21	COG0457	Tetratricopeptide (TPR) repeat	R	General function prediction only
tr|M3X0Z7|M3X0Z7_FELCA	tr|M3X0Z7|M3X0Z8_FELCA	103	2.00E-21	COG0457	Tetratricopeptide (TPR) repeat	R	General function prediction only
tr|M3X0Z7|M3X0Z7_FELCA	tr|M3X0Z7|M3X0Z8_FELCA	101	8.00E-21	COG0457	Tetratricopeptide (TPR) repeat	R	General function prediction only
tr|M3X0Z7|M3X0Z7_FELCA	tr|M3X0Z7|M3X0Z8_FELCA	98.2	2.00E-19	COG0457	Tetratricopeptide (TPR) repeat	R	General function prediction only
tr|M3X0Z7|M3X0Z7_FELCA	tr|M3X0Z7|M3X0Z8_FELCA	97.4	3.00E-19	COG4249	Uncharacterized protein, contains caspase domain	R	General function prediction only
tr|M3X0Z7|M3X0Z7_FELCA	tr|M3X0Z7|M3X0Z8_FELCA	96.3	6.00E-19	COG4249	Uncharacterized protein, contains caspase domain	R	General function prediction only
tr|M3WEV9|M3WEV9_FELCA	tr|M3WEV9|M3WEV10_FELCA	75.9	5.00E-17	COG2351	5-hydroxyisourate hydrolase (purine catabolism), transthyretin-related family	F	Nucleotide transport and metabolism
tr|M3WEV9|M3WEV9_FELCA	tr|M3WEV9|M3WEV10_FELCA	68.2	1.00E-13	COG2351	5-hydroxyisourate hydrolase (purine catabolism), transthyretin-related family	F	Nucleotide transport and metabolism
tr|M3WEV9|M3WEV9_FELCA	tr|M3WEV9|M3WEV10_FELCA	66.2	4.00E-13	COG2351	5-hydroxyisourate hydrolase (purine catabolism), transthyretin-related family	F	Nucleotide transport and metabolism
tr|M3WEV9|M3WEV9_FELCA	tr|M3WEV9|M3WEV10_FELCA	65.5	9.00E-13	COG2351	5-hydroxyisourate hydrolase (purine catabolism), transthyretin-related family	F	Nucleotide transport and metabolism
tr|M3WEV9|M3WEV9_FELCA	tr|M3WEV9|M3WEV10_FELCA	65.1	1.00E-12	COG2351	5-hydroxyisourate hydrolase (purine catabolism), transthyretin-related family	F	Nucleotide transport and metabolism
tr|M3WEV9|M3WEV9_FELCA	tr|M3WEV9|M3WEV10_FELCA	64.3	2.00E-12	COG2351	5-hydroxyisourate hydrolase (purine catabolism), transthyretin-related family	F	Nucleotide transport and metabolism
tr|M3WEV9|M3WEV9_FELCA	tr|M3WEV9|M3WEV10_FELCA	63.9	3.00E-12	COG2351	5-hydroxyisourate hydrolase (purine catabolism), transthyretin-related family	F	Nucleotide transport and metabolism
tr|M3WEV9|M3WEV9_FELCA	tr|M3WEV9|M3WEV10_FELCA	63.2	4.00E-12	COG2351	5-hydroxyisourate hydrolase (purine catabolism), transthyretin-related family	F	Nucleotide transport and metabolism
tr|M3WEV9|M3WEV9_FELCA	tr|M3WEV9|M3WEV10_FELCA	62.8	1.00E-11	COG2351	5-hydroxyisourate hydrolase (purine catabolism), transthyretin-related family	F	Nucleotide transport and metabolism
tr|M3WEV9|M3WEV9_FELCA	tr|M3WEV9|M3WEV10_FELCA	62.4	1.00E-11	COG2351	5-hydroxyisourate hydrolase (purine catabolism), transthyretin-related family	F	Nucleotide transport and metabolism
tr|M3WK96|M3WK96_FELCA	tr|M3WK96|M3WK97_FELCA	120	6.00E-28	COG2814	Predicted arabinose efflux permease, MFS family	G	Carbohydrate transport and metabolism
tr|M3WK96|M3WK96_FELCA	tr|M3WK96|M3WK97_FELCA	104	2.00E-22	COG2271	Sugar phosphate permease	G	Carbohydrate transport and metabolism
tr|M3WK96|M3WK96_FELCA	tr|M3WK96|M3WK97_FELCA	89.7	2.00E-17	COG2211	Na+/melibiose symporter or related transporter	G	Carbohydrate transport and metabolism
tr|M3WK96|M3WK96_FELCA	tr|M3WK96|M3WK97_FELCA	80.1	2.00E-14	COG2271	Sugar phosphate permease	G	Carbohydrate transport and metabolism
tr|M3WK96|M3WK96_FELCA	tr|M3WK96|M3WK97_FELCA	61.6	2.00E-08	COG2271	Sugar phosphate permease	G	Carbohydrate transport and metabolism
tr|M3WK96|M3WK96_FELCA	tr|M3WK96|M3WK97_FELCA	60.1	8.00E-08	COG2271	Sugar phosphate permease	G	Carbohydrate transport and metabolism
tr|M3WK96|M3WK96_FELCA	tr|M3WK96|M3WK97_FELCA	58.2	3.00E-07	COG2271	Sugar phosphate permease	G	Carbohydrate transport and metabolism
tr|M3WK96|M3WK96_FELCA	tr|M3WK96|M3WK97_FELCA	58.2	3.00E-07	COG2271	Sugar phosphate permease	G	Carbohydrate transport and metabolism
tr|M3WK96|M3WK96_FELCA	tr|M3WK96|M3WK97_FELCA	54.3	5.00E-06	COG2271	Sugar phosphate permease	G	Carbohydrate transport and metabolism
tr|A0A2I2UPW3|A0A2I2UPW3_FELCA	tr|A0A2I2UPW3|A0A2I2UPW4_FELCA	61.2	3.00E-11	COG0724	RNA recognition motif (RRM) domain	J	Translation, ribosomal structure and biogenesis
tr|A0A2I2UPW3|A0A2I2UPW3_FELCA	tr|A0A2I2UPW3|A0A2I2UPW4_FELCA	60.8	3.00E-11	COG0724	RNA recognition motif (RRM) domain	J	Translation, ribosomal structure and biogenesis
tr|A0A2I2UPW3|A0A2I2UPW3_FELCA	tr|A0A2I2UPW3|A0A2I2UPW4_FELCA	61.6	4.00E-11	COG0724	RNA recognition motif (RRM) domain	J	Translation, ribosomal structure and biogenesis
tr|A0A2I2UPW3|A0A2I2UPW3_FELCA	tr|A0A2I2UPW3|A0A2I2UPW4_FELCA	60.5	5.00E-11	COG0724	RNA recognition motif (RRM) domain	J	Translation, ribosomal structure and biogenesis
tr|A0A2I2UPW3|A0A2I2UPW3_FELCA	tr|A0A2I2UPW3|A0A2I2UPW4_FELCA	57.8	5.00E-10	COG0724	RNA recognition motif (RRM) domain	J	Translation, ribosomal structure and biogenesis
tr|A0A2I2UPW3|A0A2I2UPW3_FELCA	tr|A0A2I2UPW3|A0A2I2UPW4_FELCA	57.8	6.00E-10	COG0724	RNA recognition motif (RRM) domain	J	Translation, ribosomal structure and biogenesis
tr|A0A2I2UPW3|A0A2I2UPW3_FELCA	tr|A0A2I2UPW3|A0A2I2UPW4_FELCA	56.6	1.00E-09	COG0724	RNA recognition motif (RRM) domain	J	Translation, ribosomal structure and biogenesis
tr|A0A2I2UPW3|A0A2I2UPW3_FELCA	tr|A0A2I2UPW3|A0A2I2UPW4_FELCA	55.8	4.00E-09	COG0724	RNA recognition motif (RRM) domain	J	Translation, ribosomal structure and biogenesis
tr|A0A2I2UPW3|A0A2I2UPW3_FELCA	tr|A0A2I2UPW3|A0A2I2UPW4_FELCA	55.1	6.00E-09	COG0724	RNA recognition motif (RRM) domain	J	Translation, ribosomal structure and biogenesis
tr|A0A2I2UPW3|A0A2I2UPW3_FELCA	tr|A0A2I2UPW3|A0A2I2UPW4_FELCA	54.3	9.00E-09	COG0724	RNA recognition motif (RRM) domain	J	Translation, ribosomal structure and biogenesis
tr|M3WIA6|M3WIA6_FELCA	tr|M3WIA6|M3WIA7_FELCA	147	4.00E-35	COG3733	Cu2+-containing amine oxidase	Q	Secondary metabolites biosynthesis, transport and catabolism
tr|M3WIA6|M3WIA6_FELCA	tr|M3WIA6|M3WIA7_FELCA	139	1.00E-32	COG3733	Cu2+-containing amine oxidase	Q	Secondary metabolites biosynthesis, transport and catabolism
tr|M3WIA6|M3WIA6_FELCA	tr|M3WIA6|M3WIA7_FELCA	137	6.00E-32	COG3733	Cu2+-containing amine oxidase	Q	Secondary metabolites biosynthesis, transport and catabolism
tr|M3WIA6|M3WIA6_FELCA	tr|M3WIA6|M3WIA7_FELCA	135	2.00E-31	COG3733	Cu2+-containing amine oxidase	Q	Secondary metabolites biosynthesis, transport and catabolism
tr|M3WIA6|M3WIA6_FELCA	tr|M3WIA6|M3WIA7_FELCA	135	3.00E-31	COG3733	Cu2+-containing amine oxidase	Q	Secondary metabolites biosynthesis, transport and catabolism
tr|M3WIA6|M3WIA6_FELCA	tr|M3WIA6|M3WIA7_FELCA	134	8.00E-31	COG3733	Cu2+-containing amine oxidase	Q	Secondary metabolites biosynthesis, transport and catabolism
tr|M3WIA6|M3WIA6_FELCA	tr|M3WIA6|M3WIA7_FELCA	131	6.00E-30	COG3733	Cu2+-containing amine oxidase	Q	Secondary metabolites biosynthesis, transport and catabolism
tr|M3WIA6|M3WIA6_FELCA	tr|M3WIA6|M3WIA7_FELCA	130	2.00E-29	COG3733	Cu2+-containing amine oxidase	Q	Secondary metabolites biosynthesis, transport and catabolism
tr|M3WIA6|M3WIA6_FELCA	tr|M3WIA6|M3WIA7_FELCA	129	3.00E-29	COG3733	Cu2+-containing amine oxidase	Q	Secondary metabolites biosynthesis, transport and catabolism
tr|M3WIA6|M3WIA6_FELCA	tr|M3WIA6|M3WIA7_FELCA	127	8.00E-29	COG3733	Cu2+-containing amine oxidase	Q	Secondary metabolites biosynthesis, transport and catabolism
tr|A0A337SWJ4|A0A337SWJ4_FELCA	tr|A0A337SWJ4|A0A337SWJ5_FELCA	162	1.00E-42	COG1231	Monoamine oxidase	E	Amino acid transport and metabolism
tr|A0A337SWJ4|A0A337SWJ4_FELCA	tr|A0A337SWJ4|A0A337SWJ5_FELCA	157	4.00E-41	COG1231	Monoamine oxidase	E	Amino acid transport and metabolism
tr|A0A337SWJ4|A0A337SWJ4_FELCA	tr|A0A337SWJ4|A0A337SWJ5_FELCA	156	7.00E-41	COG1231	Monoamine oxidase	E	Amino acid transport and metabolism
tr|A0A337SWJ4|A0A337SWJ4_FELCA	tr|A0A337SWJ4|A0A337SWJ5_FELCA	156	2.00E-40	COG1231	Monoamine oxidase	E	Amino acid transport and metabolism
tr|A0A337SWJ4|A0A337SWJ4_FELCA	tr|A0A337SWJ4|A0A337SWJ5_FELCA	151	2.00E-38	COG1231	Monoamine oxidase	E	Amino acid transport and metabolism
tr|A0A337SWJ4|A0A337SWJ4_FELCA	tr|A0A337SWJ4|A0A337SWJ5_FELCA	147	3.00E-37	COG1231	Monoamine oxidase	E	Amino acid transport and metabolism
tr|A0A337SWJ4|A0A337SWJ4_FELCA	tr|A0A337SWJ4|A0A337SWJ5_FELCA	146	9.00E-37	COG1231	Monoamine oxidase	E	Amino acid transport and metabolism
tr|A0A337SWJ4|A0A337SWJ4_FELCA	tr|A0A337SWJ4|A0A337SWJ5_FELCA	146	1.00E-36	COG1231	Monoamine oxidase	E	Amino acid transport and metabolism
tr|A0A337SWJ4|A0A337SWJ4_FELCA	tr|A0A337SWJ4|A0A337SWJ5_FELCA	140	1.00E-34	COG1231	Monoamine oxidase	E	Amino acid transport and metabolism
tr|A0A337SWJ4|A0A337SWJ4_FELCA	tr|A0A337SWJ4|A0A337SWJ5_FELCA	139	2.00E-34	COG1231	Monoamine oxidase	E	Amino acid transport and metabolism
tr|M3WN82|M3WN82_FELCA	tr|M3WN82|M3WN83_FELCA	115	2.00E-24	COG3468	Type V secretory pathway, adhesin AidA	MU	Cell wall/membrane/envelope biogenesis;Intracellular trafficking, secretion, and vesicular transport
tr|M3WN82|M3WN82_FELCA	tr|M3WN82|M3WN83_FELCA	90.5	6.00E-17	COG3064	Membrane protein involved in colicin uptake	M	Cell wall/membrane/envelope biogenesis
tr|M3WN82|M3WN82_FELCA	tr|M3WN82|M3WN83_FELCA	87	1.00E-15	COG3266	Cell division protein DamX, binds to the septal ring, contains C-terminal SPOR domain	D	Cell cycle control, cell division, chromosome partitioning
tr|M3WN82|M3WN82_FELCA	tr|M3WN82|M3WN83_FELCA	80.9	4.00E-14	COG5164	Transcription elongation factor	K	Transcription
tr|M3WN82|M3WN82_FELCA	tr|M3WN82|M3WN83_FELCA	79.3	3.00E-13	COG3209	Uncharacterized conserved protein RhaS, contains 28 RHS repeats	R	General function prediction only
tr|M3WN82|M3WN82_FELCA	tr|M3WN82|M3WN83_FELCA	75.5	3.00E-12	COG2931	Ca2+-binding protein, RTX toxin-related	Q	Secondary metabolites biosynthesis, transport and catabolism
tr|M3WN82|M3WN82_FELCA	tr|M3WN82|M3WN83_FELCA	75.5	4.00E-12	COG4632	Exopolysaccharide biosynthesis protein related to N-acetylglucosamine-1-phosphodiester alpha-N-acety...	G	Carbohydrate transport and metabolism
tr|M3WN82|M3WN82_FELCA	tr|M3WN82|M3WN83_FELCA	72	1.00E-11	COG4675	Microcystin-dependent protein (function unknown)	S	Function unknown
tr|M3WN82|M3WN82_FELCA	tr|M3WN82|M3WN83_FELCA	72.8	4.00E-11	COG3209	Uncharacterized conserved protein RhaS, contains 28 RHS repeats	R	General function prediction only
tr|M3WN82|M3WN82_FELCA	tr|M3WN82|M3WN83_FELCA	69.7	2.00E-10	COG2755	Lysophospholipase L1 or related esterase	E	Amino acid transport and metabolism
tr|M3VWS9|M3VWS9_FELCA	tr|M3VWS9|M3VWS10_FELCA	293	4.00E-90	COG0405	Gamma-glutamyltranspeptidase	E	Amino acid transport and metabolism
tr|M3VWS9|M3VWS9_FELCA	tr|M3VWS9|M3VWS10_FELCA	277	5.00E-84	COG0405	Gamma-glutamyltranspeptidase	E	Amino acid transport and metabolism
tr|M3VWS9|M3VWS9_FELCA	tr|M3VWS9|M3VWS10_FELCA	276	6.00E-84	COG0405	Gamma-glutamyltranspeptidase	E	Amino acid transport and metabolism
tr|M3VWS9|M3VWS9_FELCA	tr|M3VWS9|M3VWS10_FELCA	272	4.00E-82	COG0405	Gamma-glutamyltranspeptidase	E	Amino acid transport and metabolism
tr|M3VWS9|M3VWS9_FELCA	tr|M3VWS9|M3VWS10_FELCA	269	9.00E-81	COG0405	Gamma-glutamyltranspeptidase	E	Amino acid transport and metabolism
tr|M3VWS9|M3VWS9_FELCA	tr|M3VWS9|M3VWS10_FELCA	268	1.00E-80	COG0405	Gamma-glutamyltranspeptidase	E	Amino acid transport and metabolism
tr|M3VWS9|M3VWS9_FELCA	tr|M3VWS9|M3VWS10_FELCA	267	3.00E-80	COG0405	Gamma-glutamyltranspeptidase	E	Amino acid transport and metabolism
tr|M3VWS9|M3VWS9_FELCA	tr|M3VWS9|M3VWS10_FELCA	267	4.00E-80	COG0405	Gamma-glutamyltranspeptidase	E	Amino acid transport and metabolism
tr|M3VWS9|M3VWS9_FELCA	tr|M3VWS9|M3VWS10_FELCA	266	5.00E-80	COG0405	Gamma-glutamyltranspeptidase	E	Amino acid transport and metabolism
tr|M3VWS9|M3VWS9_FELCA	tr|M3VWS9|M3VWS10_FELCA	266	7.00E-80	COG0405	Gamma-glutamyltranspeptidase	E	Amino acid transport and metabolism
tr|M3WN60|M3WN60_FELCA	tr|M3WN60|M3WN61_FELCA	175	9.00E-44	COG2304	Secreted protein containing bacterial Ig-like domain and vWFA domain	R	General function prediction only
tr|M3WN60|M3WN60_FELCA	tr|M3WN60|M3WN61_FELCA	164	4.00E-40	COG2304	Secreted protein containing bacterial Ig-like domain and vWFA domain	R	General function prediction only
tr|M3WN60|M3WN60_FELCA	tr|M3WN60|M3WN61_FELCA	160	4.00E-39	COG2304	Secreted protein containing bacterial Ig-like domain and vWFA domain	R	General function prediction only
tr|M3WN60|M3WN60_FELCA	tr|M3WN60|M3WN61_FELCA	153	1.00E-36	COG2304	Secreted protein containing bacterial Ig-like domain and vWFA domain	R	General function prediction only
tr|M3WN60|M3WN60_FELCA	tr|M3WN60|M3WN61_FELCA	149	2.00E-35	COG2304	Secreted protein containing bacterial Ig-like domain and vWFA domain	R	General function prediction only
tr|M3WN60|M3WN60_FELCA	tr|M3WN60|M3WN61_FELCA	145	5.00E-34	COG2304	Secreted protein containing bacterial Ig-like domain and vWFA domain	R	General function prediction only
tr|M3WN60|M3WN60_FELCA	tr|M3WN60|M3WN61_FELCA	138	2.00E-31	COG2304	Secreted protein containing bacterial Ig-like domain and vWFA domain	R	General function prediction only
tr|M3WN60|M3WN60_FELCA	tr|M3WN60|M3WN61_FELCA	136	4.00E-31	COG2304	Secreted protein containing bacterial Ig-like domain and vWFA domain	R	General function prediction only
tr|M3WN60|M3WN60_FELCA	tr|M3WN60|M3WN61_FELCA	127	3.00E-28	COG2304	Secreted protein containing bacterial Ig-like domain and vWFA domain	R	General function prediction only
tr|M3WN60|M3WN60_FELCA	tr|M3WN60|M3WN61_FELCA	124	2.00E-27	COG2304	Secreted protein containing bacterial Ig-like domain and vWFA domain	R	General function prediction only
tr|M3X113|M3X113_FELCA	tr|M3X113|M3X114_FELCA	91.3	4.00E-18	COG0484	DnaJ-class molecular chaperone with C-terminal Zn finger domain	O	Posttranslational modification, protein turnover, chaperones
tr|M3X113|M3X113_FELCA	tr|M3X113|M3X114_FELCA	80.5	7.00E-17	COG0484	DnaJ-class molecular chaperone with C-terminal Zn finger domain	O	Posttranslational modification, protein turnover, chaperones
tr|M3X113|M3X113_FELCA	tr|M3X113|M3X114_FELCA	87	1.00E-16	COG0484	DnaJ-class molecular chaperone with C-terminal Zn finger domain	O	Posttranslational modification, protein turnover, chaperones
tr|M3X113|M3X113_FELCA	tr|M3X113|M3X114_FELCA	86.7	1.00E-16	COG0484	DnaJ-class molecular chaperone with C-terminal Zn finger domain	O	Posttranslational modification, protein turnover, chaperones
tr|M3X113|M3X113_FELCA	tr|M3X113|M3X114_FELCA	86.3	2.00E-16	COG0484	DnaJ-class molecular chaperone with C-terminal Zn finger domain	O	Posttranslational modification, protein turnover, chaperones
tr|M3X113|M3X113_FELCA	tr|M3X113|M3X114_FELCA	85.5	3.00E-16	COG0484	DnaJ-class molecular chaperone with C-terminal Zn finger domain	O	Posttranslational modification, protein turnover, chaperones
tr|M3X113|M3X113_FELCA	tr|M3X113|M3X114_FELCA	84.7	5.00E-16	COG0484	DnaJ-class molecular chaperone with C-terminal Zn finger domain	O	Posttranslational modification, protein turnover, chaperones
tr|M3X113|M3X113_FELCA	tr|M3X113|M3X114_FELCA	84.7	6.00E-16	COG0484	DnaJ-class molecular chaperone with C-terminal Zn finger domain	O	Posttranslational modification, protein turnover, chaperones
tr|M3X113|M3X113_FELCA	tr|M3X113|M3X114_FELCA	84.3	7.00E-16	COG0484	DnaJ-class molecular chaperone with C-terminal Zn finger domain	O	Posttranslational modification, protein turnover, chaperones
tr|M3X113|M3X113_FELCA	tr|M3X113|M3X114_FELCA	84.3	7.00E-16	COG0484	DnaJ-class molecular chaperone with C-terminal Zn finger domain	O	Posttranslational modification, protein turnover, chaperones
tr|M3WBV1|M3WBV1_FELCA	tr|M3WBV1|M3WBV2_FELCA	172	5.00E-44	COG1196	Chromosome segregation ATPase	D	Cell cycle control, cell division, chromosome partitioning
tr|M3WBV1|M3WBV1_FELCA	tr|M3WBV1|M3WBV2_FELCA	162	8.00E-41	COG1672	Predicted ATPase, archaeal AAA+ ATPase superfamily	R	General function prediction only
tr|M3WBV1|M3WBV1_FELCA	tr|M3WBV1|M3WBV2_FELCA	153	8.00E-38	COG0666	Ankyrin repeat	T	Signal transduction mechanisms
tr|M3WBV1|M3WBV1_FELCA	tr|M3WBV1|M3WBV2_FELCA	151	1.00E-37	COG0666	Ankyrin repeat	T	Signal transduction mechanisms
tr|M3WBV1|M3WBV1_FELCA	tr|M3WBV1|M3WBV2_FELCA	142	9.00E-36	COG0666	Ankyrin repeat	T	Signal transduction mechanisms
tr|M3WBV1|M3WBV1_FELCA	tr|M3WBV1|M3WBV2_FELCA	141	3.00E-35	COG0666	Ankyrin repeat	T	Signal transduction mechanisms
tr|M3WBV1|M3WBV1_FELCA	tr|M3WBV1|M3WBV2_FELCA	145	4.00E-35	COG0666	Ankyrin repeat	T	Signal transduction mechanisms
tr|M3WBV1|M3WBV1_FELCA	tr|M3WBV1|M3WBV2_FELCA	131	1.00E-32	COG0666	Ankyrin repeat	T	Signal transduction mechanisms
tr|M3WBV1|M3WBV1_FELCA	tr|M3WBV1|M3WBV2_FELCA	137	1.00E-32	COG0666	Ankyrin repeat	T	Signal transduction mechanisms
tr|M3WBV1|M3WBV1_FELCA	tr|M3WBV1|M3WBV2_FELCA	137	3.00E-32	COG0790	TPR repeat	T	Signal transduction mechanisms
tr|M3VX68|M3VX68_FELCA	tr|M3VX68|M3VX69_FELCA	259	5.00E-72	COG0531	Amino acid transporter	E	Amino acid transport and metabolism
tr|M3VX68|M3VX68_FELCA	tr|M3VX68|M3VX69_FELCA	231	4.00E-62	COG0531	Amino acid transporter	E	Amino acid transport and metabolism
tr|M3VX68|M3VX68_FELCA	tr|M3VX68|M3VX69_FELCA	230	7.00E-62	COG0531	Amino acid transporter	E	Amino acid transport and metabolism
tr|M3VX68|M3VX68_FELCA	tr|M3VX68|M3VX69_FELCA	228	6.00E-61	COG0531	Amino acid transporter	E	Amino acid transport and metabolism
tr|M3VX68|M3VX68_FELCA	tr|M3VX68|M3VX69_FELCA	227	1.00E-60	COG0531	Amino acid transporter	E	Amino acid transport and metabolism
tr|M3VX68|M3VX68_FELCA	tr|M3VX68|M3VX69_FELCA	228	3.00E-60	COG0531	Amino acid transporter	E	Amino acid transport and metabolism
tr|M3VX68|M3VX68_FELCA	tr|M3VX68|M3VX69_FELCA	226	7.00E-60	COG0531	Amino acid transporter	E	Amino acid transport and metabolism
tr|M3VX68|M3VX68_FELCA	tr|M3VX68|M3VX69_FELCA	220	2.00E-58	COG0531	Amino acid transporter	E	Amino acid transport and metabolism
tr|M3VX68|M3VX68_FELCA	tr|M3VX68|M3VX69_FELCA	219	2.00E-58	COG0531	Amino acid transporter	E	Amino acid transport and metabolism
tr|M3VX68|M3VX68_FELCA	tr|M3VX68|M3VX69_FELCA	219	3.00E-58	COG0531	Amino acid transporter	E	Amino acid transport and metabolism
tr|A0A2I2U9C8|A0A2I2U9C8_FELCA	tr|A0A2I2U9C8|A0A2I2U9C9_FELCA	481	3.00E-140	COG1196	Chromosome segregation ATPase	D	Cell cycle control, cell division, chromosome partitioning
tr|A0A2I2U9C8|A0A2I2U9C8_FELCA	tr|A0A2I2U9C8|A0A2I2U9C9_FELCA	412	6.00E-115	COG0666	Ankyrin repeat	T	Signal transduction mechanisms
tr|A0A2I2U9C8|A0A2I2U9C8_FELCA	tr|A0A2I2U9C8|A0A2I2U9C9_FELCA	363	1.00E-104	COG0666	Ankyrin repeat	T	Signal transduction mechanisms
tr|A0A2I2U9C8|A0A2I2U9C8_FELCA	tr|A0A2I2U9C8|A0A2I2U9C9_FELCA	379	1.00E-104	COG1672	Predicted ATPase, archaeal AAA+ ATPase superfamily	R	General function prediction only
tr|A0A2I2U9C8|A0A2I2U9C8_FELCA	tr|A0A2I2U9C8|A0A2I2U9C9_FELCA	357	6.00E-103	COG0666	Ankyrin repeat	T	Signal transduction mechanisms
tr|A0A2I2U9C8|A0A2I2U9C8_FELCA	tr|A0A2I2U9C8|A0A2I2U9C9_FELCA	298	4.00E-84	COG0666	Ankyrin repeat	T	Signal transduction mechanisms
tr|A0A2I2U9C8|A0A2I2U9C8_FELCA	tr|A0A2I2U9C8|A0A2I2U9C9_FELCA	311	2.00E-83	COG0666	Ankyrin repeat	T	Signal transduction mechanisms
tr|A0A2I2U9C8|A0A2I2U9C8_FELCA	tr|A0A2I2U9C8|A0A2I2U9C9_FELCA	296	3.00E-81	COG0666	Ankyrin repeat	T	Signal transduction mechanisms
tr|A0A2I2U9C8|A0A2I2U9C8_FELCA	tr|A0A2I2U9C8|A0A2I2U9C9_FELCA	284	1.00E-79	COG0666	Ankyrin repeat	T	Signal transduction mechanisms
tr|A0A2I2U9C8|A0A2I2U9C8_FELCA	tr|A0A2I2U9C8|A0A2I2U9C9_FELCA	285	2.00E-77	COG0666	Ankyrin repeat	T	Signal transduction mechanisms
sp|O46432|MA2B1_FELCA	sp|O46432|MA2B2_FELCA	75.5	5.00E-12	COG0383	Alpha-mannosidase	G	Carbohydrate transport and metabolism
sp|O46432|MA2B1_FELCA	sp|O46432|MA2B2_FELCA	63.2	4.00E-08	COG0383	Alpha-mannosidase	G	Carbohydrate transport and metabolism
sp|O46432|MA2B1_FELCA	sp|O46432|MA2B2_FELCA	62.4	7.00E-08	COG0383	Alpha-mannosidase	G	Carbohydrate transport and metabolism
sp|O46432|MA2B1_FELCA	sp|O46432|MA2B2_FELCA	59.7	5.00E-07	COG1470	Uncharacterized membrane protein	S	Function unknown
sp|O46432|MA2B1_FELCA	sp|O46432|MA2B2_FELCA	58.2	1.00E-06	COG0383	Alpha-mannosidase	G	Carbohydrate transport and metabolism
sp|O46432|MA2B1_FELCA	sp|O46432|MA2B2_FELCA	57	3.00E-06	COG0383	Alpha-mannosidase	G	Carbohydrate transport and metabolism
sp|O46432|MA2B1_FELCA	sp|O46432|MA2B2_FELCA	55.8	6.00E-06	COG0383	Alpha-mannosidase	G	Carbohydrate transport and metabolism
tr|A0A2I2UUJ8|A0A2I2UUJ8_FELCA	tr|A0A2I2UUJ8|A0A2I2UUJ9_FELCA	165	4.00E-43	COG2814	Predicted arabinose efflux permease, MFS family	G	Carbohydrate transport and metabolism
tr|A0A2I2UUJ8|A0A2I2UUJ8_FELCA	tr|A0A2I2UUJ8|A0A2I2UUJ9_FELCA	156	3.00E-40	COG2814	Predicted arabinose efflux permease, MFS family	G	Carbohydrate transport and metabolism
tr|A0A2I2UUJ8|A0A2I2UUJ8_FELCA	tr|A0A2I2UUJ8|A0A2I2UUJ9_FELCA	155	1.00E-39	COG2814	Predicted arabinose efflux permease, MFS family	G	Carbohydrate transport and metabolism
tr|A0A2I2UUJ8|A0A2I2UUJ8_FELCA	tr|A0A2I2UUJ8|A0A2I2UUJ9_FELCA	155	1.00E-39	COG2814	Predicted arabinose efflux permease, MFS family	G	Carbohydrate transport and metabolism
tr|A0A2I2UUJ8|A0A2I2UUJ8_FELCA	tr|A0A2I2UUJ8|A0A2I2UUJ9_FELCA	152	5.00E-39	COG2814	Predicted arabinose efflux permease, MFS family	G	Carbohydrate transport and metabolism
tr|A0A2I2UUJ8|A0A2I2UUJ8_FELCA	tr|A0A2I2UUJ8|A0A2I2UUJ9_FELCA	152	5.00E-39	COG2814	Predicted arabinose efflux permease, MFS family	G	Carbohydrate transport and metabolism
tr|A0A2I2UUJ8|A0A2I2UUJ8_FELCA	tr|A0A2I2UUJ8|A0A2I2UUJ9_FELCA	152	6.00E-39	COG2814	Predicted arabinose efflux permease, MFS family	G	Carbohydrate transport and metabolism
tr|A0A2I2UUJ8|A0A2I2UUJ8_FELCA	tr|A0A2I2UUJ8|A0A2I2UUJ9_FELCA	151	1.00E-38	COG2814	Predicted arabinose efflux permease, MFS family	G	Carbohydrate transport and metabolism
tr|A0A2I2UUJ8|A0A2I2UUJ8_FELCA	tr|A0A2I2UUJ8|A0A2I2UUJ9_FELCA	150	3.00E-38	COG2814	Predicted arabinose efflux permease, MFS family	G	Carbohydrate transport and metabolism
tr|A0A2I2UUJ8|A0A2I2UUJ8_FELCA	tr|A0A2I2UUJ8|A0A2I2UUJ9_FELCA	150	6.00E-38	COG2814	Predicted arabinose efflux permease, MFS family	G	Carbohydrate transport and metabolism
tr|M3WJX2|M3WJX2_FELCA	tr|M3WJX2|M3WJX3_FELCA	137	4.00E-35	COG3751	Proline 4-hydroxylase (includes Rps23 Pro-64 3,4-dihydroxylase Tpa1), contains SM-20 domain	JO	Translation, ribosomal structure and biogenesis;Posttranslational modification, protein turnover, chaperones
tr|M3WJX2|M3WJX2_FELCA	tr|M3WJX2|M3WJX3_FELCA	130	6.00E-33	COG3751	Proline 4-hydroxylase (includes Rps23 Pro-64 3,4-dihydroxylase Tpa1), contains SM-20 domain	JO	Translation, ribosomal structure and biogenesis;Posttranslational modification, protein turnover, chaperones
tr|M3WJX2|M3WJX2_FELCA	tr|M3WJX2|M3WJX3_FELCA	121	3.00E-29	COG3751	Proline 4-hydroxylase (includes Rps23 Pro-64 3,4-dihydroxylase Tpa1), contains SM-20 domain	JO	Translation, ribosomal structure and biogenesis;Posttranslational modification, protein turnover, chaperones
tr|M3WJX2|M3WJX2_FELCA	tr|M3WJX2|M3WJX3_FELCA	120	6.00E-29	COG3751	Proline 4-hydroxylase (includes Rps23 Pro-64 3,4-dihydroxylase Tpa1), contains SM-20 domain	JO	Translation, ribosomal structure and biogenesis;Posttranslational modification, protein turnover, chaperones
tr|M3WJX2|M3WJX2_FELCA	tr|M3WJX2|M3WJX3_FELCA	119	2.00E-28	COG3751	Proline 4-hydroxylase (includes Rps23 Pro-64 3,4-dihydroxylase Tpa1), contains SM-20 domain	JO	Translation, ribosomal structure and biogenesis;Posttranslational modification, protein turnover, chaperones
tr|M3WJX2|M3WJX2_FELCA	tr|M3WJX2|M3WJX3_FELCA	119	3.00E-28	COG3751	Proline 4-hydroxylase (includes Rps23 Pro-64 3,4-dihydroxylase Tpa1), contains SM-20 domain	JO	Translation, ribosomal structure and biogenesis;Posttranslational modification, protein turnover, chaperones
tr|M3WJX2|M3WJX2_FELCA	tr|M3WJX2|M3WJX3_FELCA	115	1.00E-27	COG3751	Proline 4-hydroxylase (includes Rps23 Pro-64 3,4-dihydroxylase Tpa1), contains SM-20 domain	JO	Translation, ribosomal structure and biogenesis;Posttranslational modification, protein turnover, chaperones
tr|M3WJX2|M3WJX2_FELCA	tr|M3WJX2|M3WJX3_FELCA	116	1.00E-27	COG3751	Proline 4-hydroxylase (includes Rps23 Pro-64 3,4-dihydroxylase Tpa1), contains SM-20 domain	JO	Translation, ribosomal structure and biogenesis;Posttranslational modification, protein turnover, chaperones
tr|M3WJX2|M3WJX2_FELCA	tr|M3WJX2|M3WJX3_FELCA	116	2.00E-27	COG3751	Proline 4-hydroxylase (includes Rps23 Pro-64 3,4-dihydroxylase Tpa1), contains SM-20 domain	JO	Translation, ribosomal structure and biogenesis;Posttranslational modification, protein turnover, chaperones
tr|M3WJX2|M3WJX2_FELCA	tr|M3WJX2|M3WJX3_FELCA	111	1.00E-25	COG3751	Proline 4-hydroxylase (includes Rps23 Pro-64 3,4-dihydroxylase Tpa1), contains SM-20 domain	JO	Translation, ribosomal structure and biogenesis;Posttranslational modification, protein turnover, chaperones
tr|M3VVR9|M3VVR9_FELCA	tr|M3VVR9|M3VVR10_FELCA	77.8	2.00E-12	COG3391	DNA-binding beta-propeller fold protein YncE	R	General function prediction only
tr|M3VVR9|M3VVR9_FELCA	tr|M3VVR9|M3VVR10_FELCA	78.2	3.00E-12	COG3468	Type V secretory pathway, adhesin AidA	MU	Cell wall/membrane/envelope biogenesis;Intracellular trafficking, secretion, and vesicular transport
tr|M3VVR9|M3VVR9_FELCA	tr|M3VVR9|M3VVR10_FELCA	73.9	5.00E-11	COG3468	Type V secretory pathway, adhesin AidA	MU	Cell wall/membrane/envelope biogenesis;Intracellular trafficking, secretion, and vesicular transport
tr|M3VVR9|M3VVR9_FELCA	tr|M3VVR9|M3VVR10_FELCA	67	6.00E-09	COG4257	Streptogramin lyase	V	Defense mechanisms
tr|M3VVR9|M3VVR9_FELCA	tr|M3VVR9|M3VVR10_FELCA	61.6	3.00E-07	COG1502	Phosphatidylserine/phosphatidylglycerophosphate/cardiolipin synthase or related enzyme	I	Lipid transport and metabolism
tr|M3W320|M3W320_FELCA	tr|M3W320|M3W321_FELCA	97.1	4.00E-20	COG2133	Glucose/arabinose dehydrogenase, beta-propeller fold	G	Carbohydrate transport and metabolism
tr|M3W320|M3W320_FELCA	tr|M3W320|M3W321_FELCA	81.3	1.00E-13	COG3386	Sugar lactone lactonase YvrE	G	Carbohydrate transport and metabolism
tr|M3W320|M3W320_FELCA	tr|M3W320|M3W321_FELCA	62.8	1.00E-08	COG3386	Sugar lactone lactonase YvrE	G	Carbohydrate transport and metabolism
tr|M3W320|M3W320_FELCA	tr|M3W320|M3W321_FELCA	61.2	7.00E-08	COG3391	DNA-binding beta-propeller fold protein YncE	R	General function prediction only
tr|M3W320|M3W320_FELCA	tr|M3W320|M3W321_FELCA	59.7	2.00E-07	COG3391	DNA-binding beta-propeller fold protein YncE	R	General function prediction only
tr|M3W320|M3W320_FELCA	tr|M3W320|M3W321_FELCA	60.5	2.00E-07	COG3391	DNA-binding beta-propeller fold protein YncE	R	General function prediction only
tr|M3W320|M3W320_FELCA	tr|M3W320|M3W321_FELCA	54.7	8.00E-06	COG3391	DNA-binding beta-propeller fold protein YncE	R	General function prediction only
tr|M3WAT6|M3WAT6_FELCA	tr|M3WAT6|M3WAT7_FELCA	82.8	1.00E-15	COG4188	Predicted dienelactone hydrolase	R	General function prediction only
tr|M3WAT6|M3WAT6_FELCA	tr|M3WAT6|M3WAT7_FELCA	82.4	4.00E-15	COG4188	Predicted dienelactone hydrolase	R	General function prediction only
tr|M3WAT6|M3WAT6_FELCA	tr|M3WAT6|M3WAT7_FELCA	81.6	4.00E-15	COG4188	Predicted dienelactone hydrolase	R	General function prediction only
tr|M3WAT6|M3WAT6_FELCA	tr|M3WAT6|M3WAT7_FELCA	81.6	7.00E-15	COG4188	Predicted dienelactone hydrolase	R	General function prediction only
tr|M3WAT6|M3WAT6_FELCA	tr|M3WAT6|M3WAT7_FELCA	79	4.00E-14	COG4188	Predicted dienelactone hydrolase	R	General function prediction only
tr|M3WAT6|M3WAT6_FELCA	tr|M3WAT6|M3WAT7_FELCA	77.4	1.00E-13	COG4188	Predicted dienelactone hydrolase	R	General function prediction only
tr|M3WAT6|M3WAT6_FELCA	tr|M3WAT6|M3WAT7_FELCA	77	2.00E-13	COG4188	Predicted dienelactone hydrolase	R	General function prediction only
tr|M3WAT6|M3WAT6_FELCA	tr|M3WAT6|M3WAT7_FELCA	74.7	7.00E-13	COG4188	Predicted dienelactone hydrolase	R	General function prediction only
tr|M3WAT6|M3WAT6_FELCA	tr|M3WAT6|M3WAT7_FELCA	74.3	1.00E-12	COG4188	Predicted dienelactone hydrolase	R	General function prediction only
tr|M3WAT6|M3WAT6_FELCA	tr|M3WAT6|M3WAT7_FELCA	73.2	3.00E-12	COG4188	Predicted dienelactone hydrolase	R	General function prediction only
tr|A0A337SCH5|A0A337SCH5_FELCA	tr|A0A337SCH5|A0A337SCH6_FELCA	395	2.00E-114	COG4715	Uncharacterized conserved protein, contains Zn finger domain	S	Function unknown
tr|A0A337SCH5|A0A337SCH5_FELCA	tr|A0A337SCH5|A0A337SCH6_FELCA	335	9.00E-94	COG4715	Uncharacterized conserved protein, contains Zn finger domain	S	Function unknown
tr|A0A337SCH5|A0A337SCH5_FELCA	tr|A0A337SCH5|A0A337SCH6_FELCA	336	1.00E-93	COG4715	Uncharacterized conserved protein, contains Zn finger domain	S	Function unknown
tr|A0A337SCH5|A0A337SCH5_FELCA	tr|A0A337SCH5|A0A337SCH6_FELCA	332	4.00E-92	COG0553	Superfamily II DNA or RNA helicase, SNF2 family	KL	Transcription;Replication, recombination and repair
tr|A0A337SCH5|A0A337SCH5_FELCA	tr|A0A337SCH5|A0A337SCH6_FELCA	331	5.00E-92	COG0553	Superfamily II DNA or RNA helicase, SNF2 family	KL	Transcription;Replication, recombination and repair
tr|A0A337SCH5|A0A337SCH5_FELCA	tr|A0A337SCH5|A0A337SCH6_FELCA	321	1.00E-89	COG0553	Superfamily II DNA or RNA helicase, SNF2 family	KL	Transcription;Replication, recombination and repair
tr|A0A337SCH5|A0A337SCH5_FELCA	tr|A0A337SCH5|A0A337SCH6_FELCA	320	9.00E-89	COG4715	Uncharacterized conserved protein, contains Zn finger domain	S	Function unknown
tr|A0A337SCH5|A0A337SCH5_FELCA	tr|A0A337SCH5|A0A337SCH6_FELCA	321	9.00E-89	COG0553	Superfamily II DNA or RNA helicase, SNF2 family	KL	Transcription;Replication, recombination and repair
tr|A0A337SCH5|A0A337SCH5_FELCA	tr|A0A337SCH5|A0A337SCH6_FELCA	318	1.00E-88	COG0553	Superfamily II DNA or RNA helicase, SNF2 family	KL	Transcription;Replication, recombination and repair
tr|A0A337SCH5|A0A337SCH5_FELCA	tr|A0A337SCH5|A0A337SCH6_FELCA	319	4.00E-88	COG4715	Uncharacterized conserved protein, contains Zn finger domain	S	Function unknown
sp|Q00779|AT2A2_FELCA	sp|Q00779|AT2A3_FELCA	614	0	COG0474	Magnesium-transporting ATPase (P-type)	P	Inorganic ion transport and metabolism
sp|Q00779|AT2A2_FELCA	sp|Q00779|AT2A3_FELCA	593	0	COG0474	Magnesium-transporting ATPase (P-type)	P	Inorganic ion transport and metabolism
sp|Q00779|AT2A2_FELCA	sp|Q00779|AT2A3_FELCA	583	0	COG0474	Magnesium-transporting ATPase (P-type)	P	Inorganic ion transport and metabolism
sp|Q00779|AT2A2_FELCA	sp|Q00779|AT2A3_FELCA	571	0	COG0474	Magnesium-transporting ATPase (P-type)	P	Inorganic ion transport and metabolism
sp|Q00779|AT2A2_FELCA	sp|Q00779|AT2A3_FELCA	569	0	COG0474	Magnesium-transporting ATPase (P-type)	P	Inorganic ion transport and metabolism
sp|Q00779|AT2A2_FELCA	sp|Q00779|AT2A3_FELCA	568	0	COG0474	Magnesium-transporting ATPase (P-type)	P	Inorganic ion transport and metabolism
sp|Q00779|AT2A2_FELCA	sp|Q00779|AT2A3_FELCA	566	0	COG0474	Magnesium-transporting ATPase (P-type)	P	Inorganic ion transport and metabolism
sp|Q00779|AT2A2_FELCA	sp|Q00779|AT2A3_FELCA	563	0	COG0474	Magnesium-transporting ATPase (P-type)	P	Inorganic ion transport and metabolism
sp|Q00779|AT2A2_FELCA	sp|Q00779|AT2A3_FELCA	562	0	COG0474	Magnesium-transporting ATPase (P-type)	P	Inorganic ion transport and metabolism
sp|Q00779|AT2A2_FELCA	sp|Q00779|AT2A3_FELCA	562	0	COG0474	Magnesium-transporting ATPase (P-type)	P	Inorganic ion transport and metabolism
tr|A0A2I2UJV0|A0A2I2UJV0_FELCA	tr|A0A2I2UJV0|A0A2I2UJV1_FELCA	225	1.00E-72	COG0652	Peptidyl-prolyl cis-trans isomerase (rotamase) - cyclophilin family	O	Posttranslational modification, protein turnover, chaperones
tr|A0A2I2UJV0|A0A2I2UJV0_FELCA	tr|A0A2I2UJV0|A0A2I2UJV1_FELCA	211	4.00E-67	COG0652	Peptidyl-prolyl cis-trans isomerase (rotamase) - cyclophilin family	O	Posttranslational modification, protein turnover, chaperones
tr|A0A2I2UJV0|A0A2I2UJV0_FELCA	tr|A0A2I2UJV0|A0A2I2UJV1_FELCA	207	1.00E-65	COG0652	Peptidyl-prolyl cis-trans isomerase (rotamase) - cyclophilin family	O	Posttranslational modification, protein turnover, chaperones
tr|A0A2I2UJV0|A0A2I2UJV0_FELCA	tr|A0A2I2UJV0|A0A2I2UJV1_FELCA	204	2.00E-64	COG0652	Peptidyl-prolyl cis-trans isomerase (rotamase) - cyclophilin family	O	Posttranslational modification, protein turnover, chaperones
tr|A0A2I2UJV0|A0A2I2UJV0_FELCA	tr|A0A2I2UJV0|A0A2I2UJV1_FELCA	198	4.00E-62	COG0652	Peptidyl-prolyl cis-trans isomerase (rotamase) - cyclophilin family	O	Posttranslational modification, protein turnover, chaperones
tr|A0A2I2UJV0|A0A2I2UJV0_FELCA	tr|A0A2I2UJV0|A0A2I2UJV1_FELCA	197	5.00E-61	COG0652	Peptidyl-prolyl cis-trans isomerase (rotamase) - cyclophilin family	O	Posttranslational modification, protein turnover, chaperones
tr|A0A2I2UJV0|A0A2I2UJV0_FELCA	tr|A0A2I2UJV0|A0A2I2UJV1_FELCA	194	1.00E-60	COG0652	Peptidyl-prolyl cis-trans isomerase (rotamase) - cyclophilin family	O	Posttranslational modification, protein turnover, chaperones
tr|A0A2I2UJV0|A0A2I2UJV0_FELCA	tr|A0A2I2UJV0|A0A2I2UJV1_FELCA	195	2.00E-60	COG0652	Peptidyl-prolyl cis-trans isomerase (rotamase) - cyclophilin family	O	Posttranslational modification, protein turnover, chaperones
tr|A0A2I2UJV0|A0A2I2UJV0_FELCA	tr|A0A2I2UJV0|A0A2I2UJV1_FELCA	187	4.00E-57	COG0652	Peptidyl-prolyl cis-trans isomerase (rotamase) - cyclophilin family	O	Posttranslational modification, protein turnover, chaperones
tr|A0A2I2UJV0|A0A2I2UJV0_FELCA	tr|A0A2I2UJV0|A0A2I2UJV1_FELCA	178	9.00E-54	COG0652	Peptidyl-prolyl cis-trans isomerase (rotamase) - cyclophilin family	O	Posttranslational modification, protein turnover, chaperones
tr|A0A2I2UVW6|A0A2I2UVW6_FELCA	tr|A0A2I2UVW6|A0A2I2UVW7_FELCA	587	0	COG0318	Acyl-CoA synthetase (AMP-forming)/AMP-acid ligase II	IQ	Lipid transport and metabolism;Secondary metabolites biosynthesis, transport and catabolism
tr|A0A2I2UVW6|A0A2I2UVW6_FELCA	tr|A0A2I2UVW6|A0A2I2UVW7_FELCA	585	0	COG0318	Acyl-CoA synthetase (AMP-forming)/AMP-acid ligase II	IQ	Lipid transport and metabolism;Secondary metabolites biosynthesis, transport and catabolism
tr|A0A2I2UVW6|A0A2I2UVW6_FELCA	tr|A0A2I2UVW6|A0A2I2UVW7_FELCA	573	0	COG0318	Acyl-CoA synthetase (AMP-forming)/AMP-acid ligase II	IQ	Lipid transport and metabolism;Secondary metabolites biosynthesis, transport and catabolism
tr|A0A2I2UVW6|A0A2I2UVW6_FELCA	tr|A0A2I2UVW6|A0A2I2UVW7_FELCA	573	0	COG0318	Acyl-CoA synthetase (AMP-forming)/AMP-acid ligase II	IQ	Lipid transport and metabolism;Secondary metabolites biosynthesis, transport and catabolism
tr|A0A2I2UVW6|A0A2I2UVW6_FELCA	tr|A0A2I2UVW6|A0A2I2UVW7_FELCA	568	0	COG0318	Acyl-CoA synthetase (AMP-forming)/AMP-acid ligase II	IQ	Lipid transport and metabolism;Secondary metabolites biosynthesis, transport and catabolism
tr|A0A2I2UVW6|A0A2I2UVW6_FELCA	tr|A0A2I2UVW6|A0A2I2UVW7_FELCA	568	0	COG0318	Acyl-CoA synthetase (AMP-forming)/AMP-acid ligase II	IQ	Lipid transport and metabolism;Secondary metabolites biosynthesis, transport and catabolism
tr|A0A2I2UVW6|A0A2I2UVW6_FELCA	tr|A0A2I2UVW6|A0A2I2UVW7_FELCA	565	0	COG0318	Acyl-CoA synthetase (AMP-forming)/AMP-acid ligase II	IQ	Lipid transport and metabolism;Secondary metabolites biosynthesis, transport and catabolism
tr|A0A2I2UVW6|A0A2I2UVW6_FELCA	tr|A0A2I2UVW6|A0A2I2UVW7_FELCA	565	0	COG0318	Acyl-CoA synthetase (AMP-forming)/AMP-acid ligase II	IQ	Lipid transport and metabolism;Secondary metabolites biosynthesis, transport and catabolism
tr|A0A2I2UVW6|A0A2I2UVW6_FELCA	tr|A0A2I2UVW6|A0A2I2UVW7_FELCA	561	0	COG0318	Acyl-CoA synthetase (AMP-forming)/AMP-acid ligase II	IQ	Lipid transport and metabolism;Secondary metabolites biosynthesis, transport and catabolism
tr|A0A2I2UVW6|A0A2I2UVW6_FELCA	tr|A0A2I2UVW6|A0A2I2UVW7_FELCA	558	0	COG0318	Acyl-CoA synthetase (AMP-forming)/AMP-acid ligase II	IQ	Lipid transport and metabolism;Secondary metabolites biosynthesis, transport and catabolism
tr|M3WG23|M3WG23_FELCA	tr|M3WG23|M3WG24_FELCA	89	6.00E-18	COG0584	Glycerophosphoryl diester phosphodiesterase	I	Lipid transport and metabolism
tr|M3WG23|M3WG23_FELCA	tr|M3WG23|M3WG24_FELCA	84.3	3.00E-16	COG0584	Glycerophosphoryl diester phosphodiesterase	I	Lipid transport and metabolism
tr|M3WG23|M3WG23_FELCA	tr|M3WG23|M3WG24_FELCA	82.8	5.00E-16	COG0584	Glycerophosphoryl diester phosphodiesterase	I	Lipid transport and metabolism
tr|M3WG23|M3WG23_FELCA	tr|M3WG23|M3WG24_FELCA	83.2	6.00E-16	COG0584	Glycerophosphoryl diester phosphodiesterase	I	Lipid transport and metabolism
tr|M3WG23|M3WG23_FELCA	tr|M3WG23|M3WG24_FELCA	82.4	1.00E-15	COG0584	Glycerophosphoryl diester phosphodiesterase	I	Lipid transport and metabolism
tr|M3WG23|M3WG23_FELCA	tr|M3WG23|M3WG24_FELCA	82.4	3.00E-15	COG0584	Glycerophosphoryl diester phosphodiesterase	I	Lipid transport and metabolism
tr|M3WG23|M3WG23_FELCA	tr|M3WG23|M3WG24_FELCA	79.7	4.00E-15	COG0584	Glycerophosphoryl diester phosphodiesterase	I	Lipid transport and metabolism
tr|M3WG23|M3WG23_FELCA	tr|M3WG23|M3WG24_FELCA	80.5	4.00E-15	COG0584	Glycerophosphoryl diester phosphodiesterase	I	Lipid transport and metabolism
tr|M3WG23|M3WG23_FELCA	tr|M3WG23|M3WG24_FELCA	80.1	2.00E-14	COG0584	Glycerophosphoryl diester phosphodiesterase	I	Lipid transport and metabolism
tr|M3WG23|M3WG23_FELCA	tr|M3WG23|M3WG24_FELCA	78.2	2.00E-14	COG0584	Glycerophosphoryl diester phosphodiesterase	I	Lipid transport and metabolism
tr|A0A222NT34|A0A222NT34_FELCA	tr|A0A222NT34|A0A222NT35_FELCA	139	1.00E-32	COG2304	Secreted protein containing bacterial Ig-like domain and vWFA domain	R	General function prediction only
tr|A0A2I2UAP2|A0A2I2UAP2_FELCA	tr|A0A2I2UAP2|A0A2I2UAP3_FELCA	99.8	2.00E-20	COG5640	Secreted trypsin-like serine protease	O	Posttranslational modification, protein turnover, chaperones
tr|A0A2I2UAP2|A0A2I2UAP2_FELCA	tr|A0A2I2UAP2|A0A2I2UAP3_FELCA	99.4	5.00E-20	COG5640	Secreted trypsin-like serine protease	O	Posttranslational modification, protein turnover, chaperones
tr|A0A2I2UAP2|A0A2I2UAP2_FELCA	tr|A0A2I2UAP2|A0A2I2UAP3_FELCA	95.1	9.00E-19	COG5640	Secreted trypsin-like serine protease	O	Posttranslational modification, protein turnover, chaperones
tr|A0A2I2UAP2|A0A2I2UAP2_FELCA	tr|A0A2I2UAP2|A0A2I2UAP3_FELCA	95.1	1.00E-18	COG5640	Secreted trypsin-like serine protease	O	Posttranslational modification, protein turnover, chaperones
tr|A0A2I2UAP2|A0A2I2UAP2_FELCA	tr|A0A2I2UAP2|A0A2I2UAP3_FELCA	92	1.00E-17	COG5640	Secreted trypsin-like serine protease	O	Posttranslational modification, protein turnover, chaperones
tr|A0A2I2UAP2|A0A2I2UAP2_FELCA	tr|A0A2I2UAP2|A0A2I2UAP3_FELCA	89.7	3.00E-17	COG5640	Secreted trypsin-like serine protease	O	Posttranslational modification, protein turnover, chaperones
tr|A0A2I2UAP2|A0A2I2UAP2_FELCA	tr|A0A2I2UAP2|A0A2I2UAP3_FELCA	86.3	7.00E-16	COG5640	Secreted trypsin-like serine protease	O	Posttranslational modification, protein turnover, chaperones
tr|A0A2I2UAP2|A0A2I2UAP2_FELCA	tr|A0A2I2UAP2|A0A2I2UAP3_FELCA	85.1	9.00E-16	COG5640	Secreted trypsin-like serine protease	O	Posttranslational modification, protein turnover, chaperones
tr|A0A2I2UAP2|A0A2I2UAP2_FELCA	tr|A0A2I2UAP2|A0A2I2UAP3_FELCA	81.3	7.00E-15	COG5640	Secreted trypsin-like serine protease	O	Posttranslational modification, protein turnover, chaperones
tr|A0A2I2UAP2|A0A2I2UAP2_FELCA	tr|A0A2I2UAP2|A0A2I2UAP3_FELCA	79	1.00E-14	COG5640	Secreted trypsin-like serine protease	O	Posttranslational modification, protein turnover, chaperones
tr|A0A2I2UEV3|A0A2I2UEV3_FELCA	tr|A0A2I2UEV3|A0A2I2UEV4_FELCA	50.1	2.00E-07	COG0023	Translation initiation factor 1 (eIF-1/SUI1)	J	Translation, ribosomal structure and biogenesis
tr|A0A2I2UEV3|A0A2I2UEV3_FELCA	tr|A0A2I2UEV3|A0A2I2UEV4_FELCA	48.5	6.00E-07	COG0023	Translation initiation factor 1 (eIF-1/SUI1)	J	Translation, ribosomal structure and biogenesis
tr|M3WBJ9|M3WBJ9_FELCA	tr|M3WBJ9|M3WBJ10_FELCA	171	8.00E-44	COG5640	Secreted trypsin-like serine protease	O	Posttranslational modification, protein turnover, chaperones
tr|M3WBJ9|M3WBJ9_FELCA	tr|M3WBJ9|M3WBJ10_FELCA	166	2.00E-42	COG5640	Secreted trypsin-like serine protease	O	Posttranslational modification, protein turnover, chaperones
tr|M3WBJ9|M3WBJ9_FELCA	tr|M3WBJ9|M3WBJ10_FELCA	159	3.00E-42	COG5640	Secreted trypsin-like serine protease	O	Posttranslational modification, protein turnover, chaperones
tr|M3WBJ9|M3WBJ9_FELCA	tr|M3WBJ9|M3WBJ10_FELCA	167	2.00E-40	COG5640	Secreted trypsin-like serine protease	O	Posttranslational modification, protein turnover, chaperones
tr|M3WBJ9|M3WBJ9_FELCA	tr|M3WBJ9|M3WBJ10_FELCA	155	2.00E-38	COG5640	Secreted trypsin-like serine protease	O	Posttranslational modification, protein turnover, chaperones
tr|M3WBJ9|M3WBJ9_FELCA	tr|M3WBJ9|M3WBJ10_FELCA	157	4.00E-38	COG5640	Secreted trypsin-like serine protease	O	Posttranslational modification, protein turnover, chaperones
tr|M3WBJ9|M3WBJ9_FELCA	tr|M3WBJ9|M3WBJ10_FELCA	149	9.00E-38	COG5640	Secreted trypsin-like serine protease	O	Posttranslational modification, protein turnover, chaperones
tr|M3WBJ9|M3WBJ9_FELCA	tr|M3WBJ9|M3WBJ10_FELCA	155	3.00E-37	COG5640	Secreted trypsin-like serine protease	O	Posttranslational modification, protein turnover, chaperones
tr|M3WBJ9|M3WBJ9_FELCA	tr|M3WBJ9|M3WBJ10_FELCA	151	9.00E-37	COG5640	Secreted trypsin-like serine protease	O	Posttranslational modification, protein turnover, chaperones
tr|M3WBJ9|M3WBJ9_FELCA	tr|M3WBJ9|M3WBJ10_FELCA	137	1.00E-34	COG5640	Secreted trypsin-like serine protease	O	Posttranslational modification, protein turnover, chaperones
tr|A0A2I2UDZ7|A0A2I2UDZ7_FELCA	tr|A0A2I2UDZ7|A0A2I2UDZ8_FELCA	60.8	5.00E-07	COG1520	Outer membrane protein assembly factor BamB, contains PQQ-like beta-propeller repeat	M	Cell wall/membrane/envelope biogenesis
tr|A0A2I2UDZ7|A0A2I2UDZ7_FELCA	tr|A0A2I2UDZ7|A0A2I2UDZ8_FELCA	60.8	6.00E-07	COG3210	Large exoprotein involved in heme utilization or adhesion	U	Intracellular trafficking, secretion, and vesicular transport
tr|A0A2I2UDZ7|A0A2I2UDZ7_FELCA	tr|A0A2I2UDZ7|A0A2I2UDZ8_FELCA	58.2	4.00E-06	COG2931	Ca2+-binding protein, RTX toxin-related	Q	Secondary metabolites biosynthesis, transport and catabolism
tr|A0A337SMW2|A0A337SMW2_FELCA	tr|A0A337SMW2|A0A337SMW3_FELCA	100	4.00E-21	COG2133	Glucose/arabinose dehydrogenase, beta-propeller fold	G	Carbohydrate transport and metabolism
tr|A0A337SMW2|A0A337SMW2_FELCA	tr|A0A337SMW2|A0A337SMW3_FELCA	77	4.00E-12	COG3386	Sugar lactone lactonase YvrE	G	Carbohydrate transport and metabolism
tr|A0A337SMW2|A0A337SMW2_FELCA	tr|A0A337SMW2|A0A337SMW3_FELCA	68.6	3.00E-10	COG3386	Sugar lactone lactonase YvrE	G	Carbohydrate transport and metabolism
tr|A0A337SMW2|A0A337SMW2_FELCA	tr|A0A337SMW2|A0A337SMW3_FELCA	58.5	1.00E-06	COG3391	DNA-binding beta-propeller fold protein YncE	R	General function prediction only
tr|A0A337SMW2|A0A337SMW2_FELCA	tr|A0A337SMW2|A0A337SMW3_FELCA	58.2	2.00E-06	COG3391	DNA-binding beta-propeller fold protein YncE	R	General function prediction only
tr|A0A337SMW2|A0A337SMW2_FELCA	tr|A0A337SMW2|A0A337SMW3_FELCA	56.2	3.00E-06	COG3391	DNA-binding beta-propeller fold protein YncE	R	General function prediction only
tr|A0A337SMW2|A0A337SMW2_FELCA	tr|A0A337SMW2|A0A337SMW3_FELCA	56.2	4.00E-06	COG3391	DNA-binding beta-propeller fold protein YncE	R	General function prediction only
tr|A0A337SMW2|A0A337SMW2_FELCA	tr|A0A337SMW2|A0A337SMW3_FELCA	55.5	7.00E-06	COG3391	DNA-binding beta-propeller fold protein YncE	R	General function prediction only
tr|M3VU42|M3VU42_FELCA	tr|M3VU42|M3VU43_FELCA	135	2.00E-34	COG5640	Secreted trypsin-like serine protease	O	Posttranslational modification, protein turnover, chaperones
tr|M3VU42|M3VU42_FELCA	tr|M3VU42|M3VU43_FELCA	131	9.00E-33	COG5640	Secreted trypsin-like serine protease	O	Posttranslational modification, protein turnover, chaperones
tr|M3VU42|M3VU42_FELCA	tr|M3VU42|M3VU43_FELCA	139	1.00E-32	COG5640	Secreted trypsin-like serine protease	O	Posttranslational modification, protein turnover, chaperones
tr|M3VU42|M3VU42_FELCA	tr|M3VU42|M3VU43_FELCA	134	4.00E-32	COG5640	Secreted trypsin-like serine protease	O	Posttranslational modification, protein turnover, chaperones
tr|M3VU42|M3VU42_FELCA	tr|M3VU42|M3VU43_FELCA	127	7.00E-29	COG5640	Secreted trypsin-like serine protease	O	Posttranslational modification, protein turnover, chaperones
tr|M3VU42|M3VU42_FELCA	tr|M3VU42|M3VU43_FELCA	119	6.00E-28	COG5640	Secreted trypsin-like serine protease	O	Posttranslational modification, protein turnover, chaperones
tr|M3VU42|M3VU42_FELCA	tr|M3VU42|M3VU43_FELCA	122	2.00E-27	COG5640	Secreted trypsin-like serine protease	O	Posttranslational modification, protein turnover, chaperones
tr|M3VU42|M3VU42_FELCA	tr|M3VU42|M3VU43_FELCA	116	6.00E-26	COG5640	Secreted trypsin-like serine protease	O	Posttranslational modification, protein turnover, chaperones
tr|M3VU42|M3VU42_FELCA	tr|M3VU42|M3VU43_FELCA	109	3.00E-25	COG5640	Secreted trypsin-like serine protease	O	Posttranslational modification, protein turnover, chaperones
tr|M3VU42|M3VU42_FELCA	tr|M3VU42|M3VU43_FELCA	109	3.00E-25	COG5640	Secreted trypsin-like serine protease	O	Posttranslational modification, protein turnover, chaperones
tr|M3WSQ5|M3WSQ5_FELCA	tr|M3WSQ5|M3WSQ6_FELCA	58.9	2.00E-07	COG1232	Protoporphyrinogen oxidase	H	Coenzyme transport and metabolism
tr|M3WSQ5|M3WSQ5_FELCA	tr|M3WSQ5|M3WSQ6_FELCA	58.9	2.00E-07	COG1231	Monoamine oxidase	E	Amino acid transport and metabolism
tr|M3VZC1|M3VZC1_FELCA	tr|M3VZC1|M3VZC2_FELCA	118	2.00E-29	COG5640	Secreted trypsin-like serine protease	O	Posttranslational modification, protein turnover, chaperones
tr|M3VZC1|M3VZC1_FELCA	tr|M3VZC1|M3VZC2_FELCA	121	2.00E-29	COG5640	Secreted trypsin-like serine protease	O	Posttranslational modification, protein turnover, chaperones
tr|M3VZC1|M3VZC1_FELCA	tr|M3VZC1|M3VZC2_FELCA	120	9.00E-29	COG5640	Secreted trypsin-like serine protease	O	Posttranslational modification, protein turnover, chaperones
tr|M3VZC1|M3VZC1_FELCA	tr|M3VZC1|M3VZC2_FELCA	118	1.00E-28	COG5640	Secreted trypsin-like serine protease	O	Posttranslational modification, protein turnover, chaperones
tr|M3VZC1|M3VZC1_FELCA	tr|M3VZC1|M3VZC2_FELCA	118	2.00E-28	COG5640	Secreted trypsin-like serine protease	O	Posttranslational modification, protein turnover, chaperones
tr|M3VZC1|M3VZC1_FELCA	tr|M3VZC1|M3VZC2_FELCA	113	1.00E-27	COG5640	Secreted trypsin-like serine protease	O	Posttranslational modification, protein turnover, chaperones
tr|M3VZC1|M3VZC1_FELCA	tr|M3VZC1|M3VZC2_FELCA	110	6.00E-27	COG5640	Secreted trypsin-like serine protease	O	Posttranslational modification, protein turnover, chaperones
tr|M3VZC1|M3VZC1_FELCA	tr|M3VZC1|M3VZC2_FELCA	110	3.00E-25	COG5640	Secreted trypsin-like serine protease	O	Posttranslational modification, protein turnover, chaperones
tr|M3VZC1|M3VZC1_FELCA	tr|M3VZC1|M3VZC2_FELCA	105	1.00E-24	COG5640	Secreted trypsin-like serine protease	O	Posttranslational modification, protein turnover, chaperones
tr|M3VZC1|M3VZC1_FELCA	tr|M3VZC1|M3VZC2_FELCA	102	3.00E-24	COG5640	Secreted trypsin-like serine protease	O	Posttranslational modification, protein turnover, chaperones
tr|A0A337S3A7|A0A337S3A7_FELCA	tr|A0A337S3A7|A0A337S3A8_FELCA	92.8	5.00E-20	COG0194	Guanylate kinase	F	Nucleotide transport and metabolism
tr|A0A337S3A7|A0A337S3A7_FELCA	tr|A0A337S3A7|A0A337S3A8_FELCA	91.7	9.00E-20	COG0194	Guanylate kinase	F	Nucleotide transport and metabolism
tr|A0A337S3A7|A0A337S3A7_FELCA	tr|A0A337S3A7|A0A337S3A8_FELCA	90.9	2.00E-19	COG0194	Guanylate kinase	F	Nucleotide transport and metabolism
tr|A0A337S3A7|A0A337S3A7_FELCA	tr|A0A337S3A7|A0A337S3A8_FELCA	90.1	2.00E-19	COG0194	Guanylate kinase	F	Nucleotide transport and metabolism
tr|A0A337S3A7|A0A337S3A7_FELCA	tr|A0A337S3A7|A0A337S3A8_FELCA	90.5	3.00E-19	COG0194	Guanylate kinase	F	Nucleotide transport and metabolism
tr|A0A337S3A7|A0A337S3A7_FELCA	tr|A0A337S3A7|A0A337S3A8_FELCA	89.7	3.00E-19	COG0194	Guanylate kinase	F	Nucleotide transport and metabolism
tr|A0A337S3A7|A0A337S3A7_FELCA	tr|A0A337S3A7|A0A337S3A8_FELCA	90.1	4.00E-19	COG0194	Guanylate kinase	F	Nucleotide transport and metabolism
tr|A0A337S3A7|A0A337S3A7_FELCA	tr|A0A337S3A7|A0A337S3A8_FELCA	87.4	2.00E-18	COG0194	Guanylate kinase	F	Nucleotide transport and metabolism
tr|A0A337S3A7|A0A337S3A7_FELCA	tr|A0A337S3A7|A0A337S3A8_FELCA	87.4	4.00E-18	COG0194	Guanylate kinase	F	Nucleotide transport and metabolism
tr|A0A337S3A7|A0A337S3A7_FELCA	tr|A0A337S3A7|A0A337S3A8_FELCA	87	5.00E-18	COG0194	Guanylate kinase	F	Nucleotide transport and metabolism
tr|M3X621|M3X621_FELCA	tr|M3X621|M3X622_FELCA	114	1.00E-26	COG0515	Serine/threonine protein kinase	T	Signal transduction mechanisms
tr|M3X621|M3X621_FELCA	tr|M3X621|M3X622_FELCA	115	4.00E-26	COG0515	Serine/threonine protein kinase	T	Signal transduction mechanisms
tr|M3X621|M3X621_FELCA	tr|M3X621|M3X622_FELCA	114	5.00E-26	COG4447	Uncharacterized protein related to plant photosystem II stability/assembly factor	R	General function prediction only
tr|M3X621|M3X621_FELCA	tr|M3X621|M3X622_FELCA	114	7.00E-26	COG2815	PASTA domain, binds beta-lactams	M	Cell wall/membrane/envelope biogenesis
tr|M3X621|M3X621_FELCA	tr|M3X621|M3X622_FELCA	114	9.00E-26	COG2114	Adenylate cyclase, class 3	T	Signal transduction mechanisms
tr|M3X621|M3X621_FELCA	tr|M3X621|M3X622_FELCA	111	8.00E-25	COG0515	Serine/threonine protein kinase	T	Signal transduction mechanisms
tr|M3X621|M3X621_FELCA	tr|M3X621|M3X622_FELCA	110	1.00E-24	COG0515	Serine/threonine protein kinase	T	Signal transduction mechanisms
tr|M3X621|M3X621_FELCA	tr|M3X621|M3X622_FELCA	110	1.00E-24	COG0515	Serine/threonine protein kinase	T	Signal transduction mechanisms
tr|M3X621|M3X621_FELCA	tr|M3X621|M3X622_FELCA	110	1.00E-24	COG2815	PASTA domain, binds beta-lactams	M	Cell wall/membrane/envelope biogenesis
tr|M3X621|M3X621_FELCA	tr|M3X621|M3X622_FELCA	107	2.00E-24	COG0515	Serine/threonine protein kinase	T	Signal transduction mechanisms
tr|M3VZM9|M3VZM9_FELCA	tr|M3VZM9|M3VZM10_FELCA	166	7.00E-45	COG2814	Predicted arabinose efflux permease, MFS family	G	Carbohydrate transport and metabolism
tr|M3VZM9|M3VZM9_FELCA	tr|M3VZM9|M3VZM10_FELCA	166	1.00E-44	COG2814	Predicted arabinose efflux permease, MFS family	G	Carbohydrate transport and metabolism
tr|M3VZM9|M3VZM9_FELCA	tr|M3VZM9|M3VZM10_FELCA	163	1.00E-43	COG2814	Predicted arabinose efflux permease, MFS family	G	Carbohydrate transport and metabolism
tr|M3VZM9|M3VZM9_FELCA	tr|M3VZM9|M3VZM10_FELCA	162	2.00E-43	COG2814	Predicted arabinose efflux permease, MFS family	G	Carbohydrate transport and metabolism
tr|M3VZM9|M3VZM9_FELCA	tr|M3VZM9|M3VZM10_FELCA	163	2.00E-43	COG2814	Predicted arabinose efflux permease, MFS family	G	Carbohydrate transport and metabolism
tr|M3VZM9|M3VZM9_FELCA	tr|M3VZM9|M3VZM10_FELCA	162	3.00E-43	COG2814	Predicted arabinose efflux permease, MFS family	G	Carbohydrate transport and metabolism
tr|M3VZM9|M3VZM9_FELCA	tr|M3VZM9|M3VZM10_FELCA	160	2.00E-42	COG2814	Predicted arabinose efflux permease, MFS family	G	Carbohydrate transport and metabolism
tr|M3VZM9|M3VZM9_FELCA	tr|M3VZM9|M3VZM10_FELCA	159	1.00E-41	COG0477	MFS family permease	GEPR	Carbohydrate transport and metabolism;Amino acid transport and metabolism;Inorganic ion transport and metabolism;General function prediction only
tr|M3VZM9|M3VZM9_FELCA	tr|M3VZM9|M3VZM10_FELCA	158	1.00E-41	COG2814	Predicted arabinose efflux permease, MFS family	G	Carbohydrate transport and metabolism
tr|M3VZM9|M3VZM9_FELCA	tr|M3VZM9|M3VZM10_FELCA	155	1.00E-40	COG2814	Predicted arabinose efflux permease, MFS family	G	Carbohydrate transport and metabolism
tr|M3X4T0|M3X4T0_FELCA	tr|M3X4T0|M3X4T1_FELCA	81.3	6.00E-19	COG5078	Ubiquitin-protein ligase	O	Posttranslational modification, protein turnover, chaperones
tr|M3WAK1|M3WAK1_FELCA	tr|M3WAK1|M3WAK2_FELCA	402	4.00E-124	COG0308	Aminopeptidase N	E	Amino acid transport and metabolism
tr|M3WAK1|M3WAK1_FELCA	tr|M3WAK1|M3WAK2_FELCA	395	1.00E-121	COG0308	Aminopeptidase N	E	Amino acid transport and metabolism
tr|M3WAK1|M3WAK1_FELCA	tr|M3WAK1|M3WAK2_FELCA	359	3.00E-108	COG0308	Aminopeptidase N	E	Amino acid transport and metabolism
tr|M3WAK1|M3WAK1_FELCA	tr|M3WAK1|M3WAK2_FELCA	339	1.00E-100	COG0308	Aminopeptidase N	E	Amino acid transport and metabolism
tr|M3WAK1|M3WAK1_FELCA	tr|M3WAK1|M3WAK2_FELCA	323	8.00E-95	COG0308	Aminopeptidase N	E	Amino acid transport and metabolism
tr|M3WAK1|M3WAK1_FELCA	tr|M3WAK1|M3WAK2_FELCA	322	2.00E-94	COG0308	Aminopeptidase N	E	Amino acid transport and metabolism
tr|M3WAK1|M3WAK1_FELCA	tr|M3WAK1|M3WAK2_FELCA	318	4.00E-93	COG0308	Aminopeptidase N	E	Amino acid transport and metabolism
tr|M3WAK1|M3WAK1_FELCA	tr|M3WAK1|M3WAK2_FELCA	318	7.00E-93	COG0308	Aminopeptidase N	E	Amino acid transport and metabolism
tr|M3WAK1|M3WAK1_FELCA	tr|M3WAK1|M3WAK2_FELCA	312	9.00E-91	COG0308	Aminopeptidase N	E	Amino acid transport and metabolism
tr|M3WAK1|M3WAK1_FELCA	tr|M3WAK1|M3WAK2_FELCA	306	1.00E-88	COG0308	Aminopeptidase N	E	Amino acid transport and metabolism
tr|A0A2I2UZ97|A0A2I2UZ97_FELCA	tr|A0A2I2UZ97|A0A2I2UZ98_FELCA	95.5	1.00E-18	COG3121	P pilus assembly protein, chaperone PapD	W	Extracellular structures
tr|A0A2I2UZ97|A0A2I2UZ97_FELCA	tr|A0A2I2UZ97|A0A2I2UZ98_FELCA	91.7	7.00E-18	COG0515	Serine/threonine protein kinase	T	Signal transduction mechanisms
tr|A0A2I2UZ97|A0A2I2UZ97_FELCA	tr|A0A2I2UZ97|A0A2I2UZ98_FELCA	90.9	2.00E-17	COG0515	Serine/threonine protein kinase	T	Signal transduction mechanisms
tr|A0A2I2UZ97|A0A2I2UZ97_FELCA	tr|A0A2I2UZ97|A0A2I2UZ98_FELCA	90.5	3.00E-17	COG2815	PASTA domain, binds beta-lactams	M	Cell wall/membrane/envelope biogenesis
tr|A0A2I2UZ97|A0A2I2UZ97_FELCA	tr|A0A2I2UZ97|A0A2I2UZ98_FELCA	89.7	3.00E-17	COG0515	Serine/threonine protein kinase	T	Signal transduction mechanisms
tr|A0A2I2UZ97|A0A2I2UZ97_FELCA	tr|A0A2I2UZ97|A0A2I2UZ98_FELCA	89	5.00E-17	COG0515	Serine/threonine protein kinase	T	Signal transduction mechanisms
tr|A0A2I2UZ97|A0A2I2UZ97_FELCA	tr|A0A2I2UZ97|A0A2I2UZ98_FELCA	89	8.00E-17	COG0515	Serine/threonine protein kinase	T	Signal transduction mechanisms
tr|A0A2I2UZ97|A0A2I2UZ97_FELCA	tr|A0A2I2UZ97|A0A2I2UZ98_FELCA	87.4	2.00E-16	COG0515	Serine/threonine protein kinase	T	Signal transduction mechanisms
tr|A0A2I2UZ97|A0A2I2UZ97_FELCA	tr|A0A2I2UZ97|A0A2I2UZ98_FELCA	87.4	2.00E-16	COG0515	Serine/threonine protein kinase	T	Signal transduction mechanisms
tr|M3VX22|M3VX22_FELCA	tr|M3VX22|M3VX23_FELCA	1325	0	COG0047	Phosphoribosylformylglycinamidine (FGAM) synthase, glutamine amidotransferase domain	F	Nucleotide transport and metabolism
tr|M3VX22|M3VX22_FELCA	tr|M3VX22|M3VX23_FELCA	1214	0	COG0047	Phosphoribosylformylglycinamidine (FGAM) synthase, glutamine amidotransferase domain	F	Nucleotide transport and metabolism
tr|M3VX22|M3VX22_FELCA	tr|M3VX22|M3VX23_FELCA	1173	0	COG0047	Phosphoribosylformylglycinamidine (FGAM) synthase, glutamine amidotransferase domain	F	Nucleotide transport and metabolism
tr|M3VX22|M3VX22_FELCA	tr|M3VX22|M3VX23_FELCA	1142	0	COG0047	Phosphoribosylformylglycinamidine (FGAM) synthase, glutamine amidotransferase domain	F	Nucleotide transport and metabolism
tr|M3VX22|M3VX22_FELCA	tr|M3VX22|M3VX23_FELCA	819	0	COG0047	Phosphoribosylformylglycinamidine (FGAM) synthase, glutamine amidotransferase domain	F	Nucleotide transport and metabolism
tr|M3VX22|M3VX22_FELCA	tr|M3VX22|M3VX23_FELCA	808	0	COG0047	Phosphoribosylformylglycinamidine (FGAM) synthase, glutamine amidotransferase domain	F	Nucleotide transport and metabolism
tr|M3VX22|M3VX22_FELCA	tr|M3VX22|M3VX23_FELCA	808	0	COG0047	Phosphoribosylformylglycinamidine (FGAM) synthase, glutamine amidotransferase domain	F	Nucleotide transport and metabolism
tr|M3VX22|M3VX22_FELCA	tr|M3VX22|M3VX23_FELCA	797	0	COG0047	Phosphoribosylformylglycinamidine (FGAM) synthase, glutamine amidotransferase domain	F	Nucleotide transport and metabolism
tr|M3VX22|M3VX22_FELCA	tr|M3VX22|M3VX23_FELCA	796	0	COG0047	Phosphoribosylformylglycinamidine (FGAM) synthase, glutamine amidotransferase domain	F	Nucleotide transport and metabolism
tr|M3VX22|M3VX22_FELCA	tr|M3VX22|M3VX23_FELCA	795	0	COG0047	Phosphoribosylformylglycinamidine (FGAM) synthase, glutamine amidotransferase domain	F	Nucleotide transport and metabolism
tr|A0A2I2U7F2|A0A2I2U7F2_FELCA	tr|A0A2I2U7F2|A0A2I2U7F3_FELCA	88.6	2.00E-15	COG4733	Phage-related protein, tail component	X	Mobilome: prophages, transposons
tr|A0A2I2U7F2|A0A2I2U7F2_FELCA	tr|A0A2I2U7F2|A0A2I2U7F3_FELCA	84	4.00E-14	COG4935	Regulatory P domain of the subtilisin-like proprotein convertases and other proteases	O	Posttranslational modification, protein turnover, chaperones
tr|A0A2I2U7F2|A0A2I2U7F2_FELCA	tr|A0A2I2U7F2|A0A2I2U7F3_FELCA	78.2	2.00E-12	COG2356	Endonuclease I	L	Replication, recombination and repair
tr|A0A2I2U7F2|A0A2I2U7F2_FELCA	tr|A0A2I2U7F2|A0A2I2U7F3_FELCA	76.3	8.00E-12	COG1404	Serine protease, subtilisin family	O	Posttranslational modification, protein turnover, chaperones
tr|A0A2I2U7F2|A0A2I2U7F2_FELCA	tr|A0A2I2U7F2|A0A2I2U7F3_FELCA	67.4	5.00E-09	COG3227	Zn-dependent metalloprotease	O	Posttranslational modification, protein turnover, chaperones
tr|A0A2I2U7F2|A0A2I2U7F2_FELCA	tr|A0A2I2U7F2|A0A2I2U7F3_FELCA	63.5	6.00E-08	COG3342	Uncharacterized conserved protein, Ntn-hydrolase superfamily	R	General function prediction only
tr|A0A2I2U7F2|A0A2I2U7F2_FELCA	tr|A0A2I2U7F2|A0A2I2U7F3_FELCA	63.5	8.00E-08	COG2866	Murein tripeptide amidase MpaA	M	Cell wall/membrane/envelope biogenesis
tr|A0A2I2U7F2|A0A2I2U7F2_FELCA	tr|A0A2I2U7F2|A0A2I2U7F3_FELCA	57.8	4.00E-06	COG3291	PKD repeat	S	Function unknown
tr|M3VZL0|M3VZL0_FELCA	tr|M3VZL0|M3VZL1_FELCA	90.5	3.00E-17	COG0515	Serine/threonine protein kinase	T	Signal transduction mechanisms
tr|M3VZL0|M3VZL0_FELCA	tr|M3VZL0|M3VZL1_FELCA	91.7	6.00E-17	COG0515	Serine/threonine protein kinase	T	Signal transduction mechanisms
tr|M3VZL0|M3VZL0_FELCA	tr|M3VZL0|M3VZL1_FELCA	90.5	1.00E-16	COG2815	PASTA domain, binds beta-lactams	M	Cell wall/membrane/envelope biogenesis
tr|M3VZL0|M3VZL0_FELCA	tr|M3VZL0|M3VZL1_FELCA	89	4.00E-16	COG3850	Signal transduction histidine kinase, nitrate/nitrite-specific	T	Signal transduction mechanisms
tr|M3VZL0|M3VZL0_FELCA	tr|M3VZL0|M3VZL1_FELCA	88.2	6.00E-16	COG0515	Serine/threonine protein kinase	T	Signal transduction mechanisms
tr|M3VZL0|M3VZL0_FELCA	tr|M3VZL0|M3VZL1_FELCA	84.3	1.00E-15	COG0515	Serine/threonine protein kinase	T	Signal transduction mechanisms
tr|M3VZL0|M3VZL0_FELCA	tr|M3VZL0|M3VZL1_FELCA	86.7	2.00E-15	COG0515	Serine/threonine protein kinase	T	Signal transduction mechanisms
tr|M3VZL0|M3VZL0_FELCA	tr|M3VZL0|M3VZL1_FELCA	86.7	2.00E-15	COG2815	PASTA domain, binds beta-lactams	M	Cell wall/membrane/envelope biogenesis
tr|M3VZL0|M3VZL0_FELCA	tr|M3VZL0|M3VZL1_FELCA	85.5	5.00E-15	COG0515	Serine/threonine protein kinase	T	Signal transduction mechanisms
tr|M3WAN5|M3WAN5_FELCA	tr|M3WAN5|M3WAN6_FELCA	203	5.00E-54	COG0790	TPR repeat	T	Signal transduction mechanisms
tr|M3WAN5|M3WAN5_FELCA	tr|M3WAN5|M3WAN6_FELCA	204	8.00E-53	COG0790	TPR repeat	T	Signal transduction mechanisms
tr|M3WAN5|M3WAN5_FELCA	tr|M3WAN5|M3WAN6_FELCA	196	7.00E-51	COG0790	TPR repeat	T	Signal transduction mechanisms
tr|M3WAN5|M3WAN5_FELCA	tr|M3WAN5|M3WAN6_FELCA	185	4.00E-49	COG0790	TPR repeat	T	Signal transduction mechanisms
tr|M3WAN5|M3WAN5_FELCA	tr|M3WAN5|M3WAN6_FELCA	190	2.00E-48	COG0790	TPR repeat	T	Signal transduction mechanisms
tr|M3WAN5|M3WAN5_FELCA	tr|M3WAN5|M3WAN6_FELCA	178	4.00E-47	COG0790	TPR repeat	T	Signal transduction mechanisms
tr|M3WAN5|M3WAN5_FELCA	tr|M3WAN5|M3WAN6_FELCA	179	6.00E-47	COG0790	TPR repeat	T	Signal transduction mechanisms
tr|M3WAN5|M3WAN5_FELCA	tr|M3WAN5|M3WAN6_FELCA	179	8.00E-47	COG0790	TPR repeat	T	Signal transduction mechanisms
tr|M3WAN5|M3WAN5_FELCA	tr|M3WAN5|M3WAN6_FELCA	182	3.00E-46	COG0790	TPR repeat	T	Signal transduction mechanisms
tr|M3WAN5|M3WAN5_FELCA	tr|M3WAN5|M3WAN6_FELCA	175	3.00E-45	COG0790	TPR repeat	T	Signal transduction mechanisms
tr|M3X0G7|M3X0G7_FELCA	tr|M3X0G7|M3X0G8_FELCA	65.1	4.00E-08	COG4932	Uncharacterized surface anchored protein	S	Function unknown
tr|M3X0G7|M3X0G7_FELCA	tr|M3X0G7|M3X0G8_FELCA	63.5	9.00E-08	COG2911	Autotransporter translocation and assembly factor TamB	U	Intracellular trafficking, secretion, and vesicular transport
tr|M3VW30|M3VW30_FELCA	tr|M3VW30|M3VW31_FELCA	206	9.00E-55	COG0443	Molecular chaperone DnaK (HSP70)	O	Posttranslational modification, protein turnover, chaperones
tr|M3VW30|M3VW30_FELCA	tr|M3VW30|M3VW31_FELCA	204	7.00E-54	COG0443	Molecular chaperone DnaK (HSP70)	O	Posttranslational modification, protein turnover, chaperones
tr|M3VW30|M3VW30_FELCA	tr|M3VW30|M3VW31_FELCA	203	1.00E-53	COG0443	Molecular chaperone DnaK (HSP70)	O	Posttranslational modification, protein turnover, chaperones
tr|M3VW30|M3VW30_FELCA	tr|M3VW30|M3VW31_FELCA	203	1.00E-53	COG0443	Molecular chaperone DnaK (HSP70)	O	Posttranslational modification, protein turnover, chaperones
tr|M3VW30|M3VW30_FELCA	tr|M3VW30|M3VW31_FELCA	199	2.00E-52	COG0443	Molecular chaperone DnaK (HSP70)	O	Posttranslational modification, protein turnover, chaperones
tr|M3VW30|M3VW30_FELCA	tr|M3VW30|M3VW31_FELCA	199	3.00E-52	COG3064	Membrane protein involved in colicin uptake	M	Cell wall/membrane/envelope biogenesis
tr|M3VW30|M3VW30_FELCA	tr|M3VW30|M3VW31_FELCA	197	1.00E-51	COG0443	Molecular chaperone DnaK (HSP70)	O	Posttranslational modification, protein turnover, chaperones
tr|M3VW30|M3VW30_FELCA	tr|M3VW30|M3VW31_FELCA	196	2.00E-51	COG0443	Molecular chaperone DnaK (HSP70)	O	Posttranslational modification, protein turnover, chaperones
tr|M3VW30|M3VW30_FELCA	tr|M3VW30|M3VW31_FELCA	196	2.00E-51	COG0443	Molecular chaperone DnaK (HSP70)	O	Posttranslational modification, protein turnover, chaperones
tr|M3VW30|M3VW30_FELCA	tr|M3VW30|M3VW31_FELCA	196	3.00E-51	COG0443	Molecular chaperone DnaK (HSP70)	O	Posttranslational modification, protein turnover, chaperones
tr|A0A337SLU5|A0A337SLU5_FELCA	tr|A0A337SLU5|A0A337SLU6_FELCA	78.6	4.00E-14	COG2814	Predicted arabinose efflux permease, MFS family	G	Carbohydrate transport and metabolism
tr|A0A337SLU5|A0A337SLU5_FELCA	tr|A0A337SLU5|A0A337SLU6_FELCA	67.4	2.00E-10	COG2814	Predicted arabinose efflux permease, MFS family	G	Carbohydrate transport and metabolism
tr|A0A337SLU5|A0A337SLU5_FELCA	tr|A0A337SLU5|A0A337SLU6_FELCA	60.8	2.00E-08	COG2814	Predicted arabinose efflux permease, MFS family	G	Carbohydrate transport and metabolism
tr|A0A337SLU5|A0A337SLU5_FELCA	tr|A0A337SLU5|A0A337SLU6_FELCA	59.7	6.00E-08	COG2814	Predicted arabinose efflux permease, MFS family	G	Carbohydrate transport and metabolism
tr|A0A337SLU5|A0A337SLU5_FELCA	tr|A0A337SLU5|A0A337SLU6_FELCA	59.7	6.00E-08	COG2814	Predicted arabinose efflux permease, MFS family	G	Carbohydrate transport and metabolism
tr|A0A337SLU5|A0A337SLU5_FELCA	tr|A0A337SLU5|A0A337SLU6_FELCA	58.5	1.00E-07	COG2814	Predicted arabinose efflux permease, MFS family	G	Carbohydrate transport and metabolism
tr|A0A337SLU5|A0A337SLU5_FELCA	tr|A0A337SLU5|A0A337SLU6_FELCA	58.5	2.00E-07	COG2814	Predicted arabinose efflux permease, MFS family	G	Carbohydrate transport and metabolism
tr|A0A337SLU5|A0A337SLU5_FELCA	tr|A0A337SLU5|A0A337SLU6_FELCA	57.4	3.00E-07	COG2814	Predicted arabinose efflux permease, MFS family	G	Carbohydrate transport and metabolism
tr|A0A337SLU5|A0A337SLU5_FELCA	tr|A0A337SLU5|A0A337SLU6_FELCA	56.6	5.00E-07	COG2814	Predicted arabinose efflux permease, MFS family	G	Carbohydrate transport and metabolism
tr|A0A337SLU5|A0A337SLU5_FELCA	tr|A0A337SLU5|A0A337SLU6_FELCA	55.8	1.00E-06	COG2814	Predicted arabinose efflux permease, MFS family	G	Carbohydrate transport and metabolism
tr|M3WQJ7|M3WQJ7_FELCA	tr|M3WQJ7|M3WQJ8_FELCA	111	4.00E-26	COG0657	Acetyl esterase/lipase	I	Lipid transport and metabolism
tr|M3WQJ7|M3WQJ7_FELCA	tr|M3WQJ7|M3WQJ8_FELCA	108	7.00E-25	COG0657	Acetyl esterase/lipase	I	Lipid transport and metabolism
tr|M3WQJ7|M3WQJ7_FELCA	tr|M3WQJ7|M3WQJ8_FELCA	105	7.00E-24	COG0657	Acetyl esterase/lipase	I	Lipid transport and metabolism
tr|M3WQJ7|M3WQJ7_FELCA	tr|M3WQJ7|M3WQJ8_FELCA	104	2.00E-23	COG0657	Acetyl esterase/lipase	I	Lipid transport and metabolism
tr|M3WQJ7|M3WQJ7_FELCA	tr|M3WQJ7|M3WQJ8_FELCA	103	2.00E-23	COG0657	Acetyl esterase/lipase	I	Lipid transport and metabolism
tr|M3WQJ7|M3WQJ7_FELCA	tr|M3WQJ7|M3WQJ8_FELCA	103	3.00E-23	COG0657	Acetyl esterase/lipase	I	Lipid transport and metabolism
tr|M3WQJ7|M3WQJ7_FELCA	tr|M3WQJ7|M3WQJ8_FELCA	103	4.00E-23	COG0657	Acetyl esterase/lipase	I	Lipid transport and metabolism
tr|M3WQJ7|M3WQJ7_FELCA	tr|M3WQJ7|M3WQJ8_FELCA	102	1.00E-22	COG0657	Acetyl esterase/lipase	I	Lipid transport and metabolism
tr|M3WQJ7|M3WQJ7_FELCA	tr|M3WQJ7|M3WQJ8_FELCA	102	1.00E-22	COG0657	Acetyl esterase/lipase	I	Lipid transport and metabolism
tr|M3WQJ7|M3WQJ7_FELCA	tr|M3WQJ7|M3WQJ8_FELCA	102	1.00E-22	COG0657	Acetyl esterase/lipase	I	Lipid transport and metabolism
tr|A0A337SMD3|A0A337SMD3_FELCA	tr|A0A337SMD3|A0A337SMD4_FELCA	155	6.00E-45	COG1024	Enoyl-CoA hydratase/carnithine racemase	I	Lipid transport and metabolism
tr|A0A337SMD3|A0A337SMD3_FELCA	tr|A0A337SMD3|A0A337SMD4_FELCA	153	6.00E-44	COG1024	Enoyl-CoA hydratase/carnithine racemase	I	Lipid transport and metabolism
tr|A0A337SMD3|A0A337SMD3_FELCA	tr|A0A337SMD3|A0A337SMD4_FELCA	143	3.00E-40	COG1024	Enoyl-CoA hydratase/carnithine racemase	I	Lipid transport and metabolism
tr|A0A337SMD3|A0A337SMD3_FELCA	tr|A0A337SMD3|A0A337SMD4_FELCA	142	8.00E-40	COG1024	Enoyl-CoA hydratase/carnithine racemase	I	Lipid transport and metabolism
tr|A0A337SMD3|A0A337SMD3_FELCA	tr|A0A337SMD3|A0A337SMD4_FELCA	142	1.00E-39	COG1024	Enoyl-CoA hydratase/carnithine racemase	I	Lipid transport and metabolism
tr|A0A337SMD3|A0A337SMD3_FELCA	tr|A0A337SMD3|A0A337SMD4_FELCA	140	4.00E-39	COG1024	Enoyl-CoA hydratase/carnithine racemase	I	Lipid transport and metabolism
tr|A0A337SMD3|A0A337SMD3_FELCA	tr|A0A337SMD3|A0A337SMD4_FELCA	139	2.00E-38	COG1024	Enoyl-CoA hydratase/carnithine racemase	I	Lipid transport and metabolism
tr|A0A337SMD3|A0A337SMD3_FELCA	tr|A0A337SMD3|A0A337SMD4_FELCA	138	4.00E-38	COG1024	Enoyl-CoA hydratase/carnithine racemase	I	Lipid transport and metabolism
tr|A0A337SMD3|A0A337SMD3_FELCA	tr|A0A337SMD3|A0A337SMD4_FELCA	133	2.00E-36	COG1024	Enoyl-CoA hydratase/carnithine racemase	I	Lipid transport and metabolism
tr|A0A337SMD3|A0A337SMD3_FELCA	tr|A0A337SMD3|A0A337SMD4_FELCA	133	2.00E-36	COG1024	Enoyl-CoA hydratase/carnithine racemase	I	Lipid transport and metabolism
tr|A0A2I2US14|A0A2I2US14_FELCA	tr|A0A2I2US14|A0A2I2US15_FELCA	142	2.00E-34	COG5549	Predicted Zn-dependent protease	O	Posttranslational modification, protein turnover, chaperones
tr|A0A2I2US14|A0A2I2US14_FELCA	tr|A0A2I2US14|A0A2I2US15_FELCA	127	2.00E-30	COG5549	Predicted Zn-dependent protease	O	Posttranslational modification, protein turnover, chaperones
tr|A0A2I2US14|A0A2I2US14_FELCA	tr|A0A2I2US14|A0A2I2US15_FELCA	93.6	2.00E-18	COG5549	Predicted Zn-dependent protease	O	Posttranslational modification, protein turnover, chaperones
tr|A0A2I2US14|A0A2I2US14_FELCA	tr|A0A2I2US14|A0A2I2US15_FELCA	78.6	1.00E-13	COG5549	Predicted Zn-dependent protease	O	Posttranslational modification, protein turnover, chaperones
tr|A0A2I2US14|A0A2I2US14_FELCA	tr|A0A2I2US14|A0A2I2US15_FELCA	75.5	6.00E-13	COG1520	Outer membrane protein assembly factor BamB, contains PQQ-like beta-propeller repeat	M	Cell wall/membrane/envelope biogenesis
tr|A0A2I2US14|A0A2I2US14_FELCA	tr|A0A2I2US14|A0A2I2US15_FELCA	75.9	7.00E-13	COG5549	Predicted Zn-dependent protease	O	Posttranslational modification, protein turnover, chaperones
tr|A0A2I2US14|A0A2I2US14_FELCA	tr|A0A2I2US14|A0A2I2US15_FELCA	74.3	3.00E-12	COG5549	Predicted Zn-dependent protease	O	Posttranslational modification, protein turnover, chaperones
tr|A0A2I2US14|A0A2I2US14_FELCA	tr|A0A2I2US14|A0A2I2US15_FELCA	64.3	3.00E-09	COG5549	Predicted Zn-dependent protease	O	Posttranslational modification, protein turnover, chaperones
tr|A0A2I2US14|A0A2I2US14_FELCA	tr|A0A2I2US14|A0A2I2US15_FELCA	62.4	2.00E-08	COG2931	Ca2+-binding protein, RTX toxin-related	Q	Secondary metabolites biosynthesis, transport and catabolism
tr|M3XD71|M3XD71_FELCA	tr|M3XD71|M3XD72_FELCA	80.9	5.00E-16	COG0221	Inorganic pyrophosphatase	CP	Energy production and conversion;Inorganic ion transport and metabolism
tr|M3XD71|M3XD71_FELCA	tr|M3XD71|M3XD72_FELCA	76.6	8.00E-15	COG0221	Inorganic pyrophosphatase	CP	Energy production and conversion;Inorganic ion transport and metabolism
tr|M3XD71|M3XD71_FELCA	tr|M3XD71|M3XD72_FELCA	75.1	2.00E-14	COG0221	Inorganic pyrophosphatase	CP	Energy production and conversion;Inorganic ion transport and metabolism
tr|M3XD71|M3XD71_FELCA	tr|M3XD71|M3XD72_FELCA	75.5	3.00E-14	COG0221	Inorganic pyrophosphatase	CP	Energy production and conversion;Inorganic ion transport and metabolism
tr|M3XD71|M3XD71_FELCA	tr|M3XD71|M3XD72_FELCA	75.1	3.00E-14	COG0221	Inorganic pyrophosphatase	CP	Energy production and conversion;Inorganic ion transport and metabolism
tr|M3XD71|M3XD71_FELCA	tr|M3XD71|M3XD72_FELCA	74.7	4.00E-14	COG0221	Inorganic pyrophosphatase	CP	Energy production and conversion;Inorganic ion transport and metabolism
tr|M3XD71|M3XD71_FELCA	tr|M3XD71|M3XD72_FELCA	75.1	8.00E-14	COG0221	Inorganic pyrophosphatase	CP	Energy production and conversion;Inorganic ion transport and metabolism
tr|M3XD71|M3XD71_FELCA	tr|M3XD71|M3XD72_FELCA	72.4	2.00E-13	COG0221	Inorganic pyrophosphatase	CP	Energy production and conversion;Inorganic ion transport and metabolism
tr|M3XD71|M3XD71_FELCA	tr|M3XD71|M3XD72_FELCA	71.6	3.00E-13	COG0221	Inorganic pyrophosphatase	CP	Energy production and conversion;Inorganic ion transport and metabolism
tr|M3XD71|M3XD71_FELCA	tr|M3XD71|M3XD72_FELCA	71.6	4.00E-13	COG0221	Inorganic pyrophosphatase	CP	Energy production and conversion;Inorganic ion transport and metabolism
tr|M3W4Q6|M3W4Q6_FELCA	tr|M3W4Q6|M3W4Q7_FELCA	83.2	1.00E-14	COG3306	Glycosyltransferase involved in LPS biosynthesis, GR25 family	M	Cell wall/membrane/envelope biogenesis
tr|M3W4Q6|M3W4Q6_FELCA	tr|M3W4Q6|M3W4Q7_FELCA	75.9	2.00E-12	COG1215	Glycosyltransferase, catalytic subunit of cellulose synthase and poly-beta-1,6-N-acetylglucosamine synthase	N	Cell motility
tr|M3W4Q6|M3W4Q6_FELCA	tr|M3W4Q6|M3W4Q7_FELCA	68.9	3.00E-10	COG0463	Glycosyltransferase involved in cell wall bisynthesis	M	Cell wall/membrane/envelope biogenesis
tr|M3VVM1|M3VVM1_FELCA	tr|M3VVM1|M3VVM2_FELCA	465	7.00E-151	COG0480	Translation elongation factor EF-G, a GTPase	J	Translation, ribosomal structure and biogenesis
tr|M3VVM1|M3VVM1_FELCA	tr|M3VVM1|M3VVM2_FELCA	331	7.00E-100	COG0480	Translation elongation factor EF-G, a GTPase	J	Translation, ribosomal structure and biogenesis
tr|M3VVM1|M3VVM1_FELCA	tr|M3VVM1|M3VVM2_FELCA	330	3.00E-99	COG0480	Translation elongation factor EF-G, a GTPase	J	Translation, ribosomal structure and biogenesis
tr|M3VVM1|M3VVM1_FELCA	tr|M3VVM1|M3VVM2_FELCA	327	4.00E-98	COG0480	Translation elongation factor EF-G, a GTPase	J	Translation, ribosomal structure and biogenesis
tr|M3VVM1|M3VVM1_FELCA	tr|M3VVM1|M3VVM2_FELCA	326	5.00E-98	COG0480	Translation elongation factor EF-G, a GTPase	J	Translation, ribosomal structure and biogenesis
tr|M3VVM1|M3VVM1_FELCA	tr|M3VVM1|M3VVM2_FELCA	323	8.00E-97	COG0480	Translation elongation factor EF-G, a GTPase	J	Translation, ribosomal structure and biogenesis
tr|M3VVM1|M3VVM1_FELCA	tr|M3VVM1|M3VVM2_FELCA	323	1.00E-96	COG0480	Translation elongation factor EF-G, a GTPase	J	Translation, ribosomal structure and biogenesis
tr|M3VVM1|M3VVM1_FELCA	tr|M3VVM1|M3VVM2_FELCA	322	3.00E-96	COG0480	Translation elongation factor EF-G, a GTPase	J	Translation, ribosomal structure and biogenesis
tr|M3VVM1|M3VVM1_FELCA	tr|M3VVM1|M3VVM2_FELCA	321	7.00E-96	COG0480	Translation elongation factor EF-G, a GTPase	J	Translation, ribosomal structure and biogenesis
tr|M3VVM1|M3VVM1_FELCA	tr|M3VVM1|M3VVM2_FELCA	320	1.00E-95	COG0480	Translation elongation factor EF-G, a GTPase	J	Translation, ribosomal structure and biogenesis
tr|M3WVI1|M3WVI1_FELCA	tr|M3WVI1|M3WVI2_FELCA	95.5	3.00E-19	COG1819	UDP:flavonoid glycosyltransferase YjiC, YdhE family	G	Carbohydrate transport and metabolism
tr|M3WVI1|M3WVI1_FELCA	tr|M3WVI1|M3WVI2_FELCA	93.6	1.00E-18	COG1819	UDP:flavonoid glycosyltransferase YjiC, YdhE family	G	Carbohydrate transport and metabolism
tr|M3WVI1|M3WVI1_FELCA	tr|M3WVI1|M3WVI2_FELCA	87.4	1.00E-16	COG1819	UDP:flavonoid glycosyltransferase YjiC, YdhE family	G	Carbohydrate transport and metabolism
tr|M3WVI1|M3WVI1_FELCA	tr|M3WVI1|M3WVI2_FELCA	84.3	9.00E-16	COG1819	UDP:flavonoid glycosyltransferase YjiC, YdhE family	G	Carbohydrate transport and metabolism
tr|M3WVI1|M3WVI1_FELCA	tr|M3WVI1|M3WVI2_FELCA	84	1.00E-15	COG1819	UDP:flavonoid glycosyltransferase YjiC, YdhE family	G	Carbohydrate transport and metabolism
tr|M3WVI1|M3WVI1_FELCA	tr|M3WVI1|M3WVI2_FELCA	83.2	2.00E-15	COG1819	UDP:flavonoid glycosyltransferase YjiC, YdhE family	G	Carbohydrate transport and metabolism
tr|M3WVI1|M3WVI1_FELCA	tr|M3WVI1|M3WVI2_FELCA	82	7.00E-15	COG1819	UDP:flavonoid glycosyltransferase YjiC, YdhE family	G	Carbohydrate transport and metabolism
tr|M3WVI1|M3WVI1_FELCA	tr|M3WVI1|M3WVI2_FELCA	80.1	3.00E-14	COG1819	UDP:flavonoid glycosyltransferase YjiC, YdhE family	G	Carbohydrate transport and metabolism
tr|M3WVI1|M3WVI1_FELCA	tr|M3WVI1|M3WVI2_FELCA	79.7	3.00E-14	COG1819	UDP:flavonoid glycosyltransferase YjiC, YdhE family	G	Carbohydrate transport and metabolism
tr|M3WVI1|M3WVI1_FELCA	tr|M3WVI1|M3WVI2_FELCA	80.1	3.00E-14	COG1819	UDP:flavonoid glycosyltransferase YjiC, YdhE family	G	Carbohydrate transport and metabolism
tr|A0A2I2U5Q9|A0A2I2U5Q9_FELCA	tr|A0A2I2U5Q9|A0A2I2U5Q10_FELCA	224	1.00E-70	COG0524	Sugar or nucleoside kinase, ribokinase family	G	Carbohydrate transport and metabolism
tr|A0A2I2U5Q9|A0A2I2U5Q9_FELCA	tr|A0A2I2U5Q9|A0A2I2U5Q10_FELCA	202	7.00E-62	COG0524	Sugar or nucleoside kinase, ribokinase family	G	Carbohydrate transport and metabolism
tr|A0A2I2U5Q9|A0A2I2U5Q9_FELCA	tr|A0A2I2U5Q9|A0A2I2U5Q10_FELCA	199	2.00E-60	COG0524	Sugar or nucleoside kinase, ribokinase family	G	Carbohydrate transport and metabolism
tr|A0A2I2U5Q9|A0A2I2U5Q9_FELCA	tr|A0A2I2U5Q9|A0A2I2U5Q10_FELCA	196	9.00E-60	COG0524	Sugar or nucleoside kinase, ribokinase family	G	Carbohydrate transport and metabolism
tr|A0A2I2U5Q9|A0A2I2U5Q9_FELCA	tr|A0A2I2U5Q9|A0A2I2U5Q10_FELCA	179	1.00E-51	COG2146	Ferredoxin subunit of nitrite reductase or a ring-hydroxylating dioxygenase	PQ	Inorganic ion transport and metabolism;Secondary metabolites biosynthesis, transport and catabolism
tr|A0A2I2U5Q9|A0A2I2U5Q9_FELCA	tr|A0A2I2U5Q9|A0A2I2U5Q10_FELCA	167	3.00E-48	COG0524	Sugar or nucleoside kinase, ribokinase family	G	Carbohydrate transport and metabolism
tr|A0A2I2U5Q9|A0A2I2U5Q9_FELCA	tr|A0A2I2U5Q9|A0A2I2U5Q10_FELCA	159	5.00E-44	COG2146	Ferredoxin subunit of nitrite reductase or a ring-hydroxylating dioxygenase	PQ	Inorganic ion transport and metabolism;Secondary metabolites biosynthesis, transport and catabolism
tr|A0A2I2U5Q9|A0A2I2U5Q9_FELCA	tr|A0A2I2U5Q9|A0A2I2U5Q10_FELCA	157	4.00E-43	COG2146	Ferredoxin subunit of nitrite reductase or a ring-hydroxylating dioxygenase	PQ	Inorganic ion transport and metabolism;Secondary metabolites biosynthesis, transport and catabolism
tr|A0A2I2U5Q9|A0A2I2U5Q9_FELCA	tr|A0A2I2U5Q9|A0A2I2U5Q10_FELCA	147	1.00E-40	COG0524	Sugar or nucleoside kinase, ribokinase family	G	Carbohydrate transport and metabolism
tr|A0A2I2U5Q9|A0A2I2U5Q9_FELCA	tr|A0A2I2U5Q9|A0A2I2U5Q10_FELCA	87.8	4.00E-18	COG0524	Sugar or nucleoside kinase, ribokinase family	G	Carbohydrate transport and metabolism
tr|M3WCX6|M3WCX6_FELCA	tr|M3WCX6|M3WCX7_FELCA	196	6.00E-56	COG4826	Serine protease inhibitor	O	Posttranslational modification, protein turnover, chaperones
tr|M3WCX6|M3WCX6_FELCA	tr|M3WCX6|M3WCX7_FELCA	189	5.00E-54	COG4826	Serine protease inhibitor	O	Posttranslational modification, protein turnover, chaperones
tr|M3WCX6|M3WCX6_FELCA	tr|M3WCX6|M3WCX7_FELCA	188	2.00E-53	COG4826	Serine protease inhibitor	O	Posttranslational modification, protein turnover, chaperones
tr|M3WCX6|M3WCX6_FELCA	tr|M3WCX6|M3WCX7_FELCA	182	3.00E-51	COG4826	Serine protease inhibitor	O	Posttranslational modification, protein turnover, chaperones
tr|M3WCX6|M3WCX6_FELCA	tr|M3WCX6|M3WCX7_FELCA	186	4.00E-51	COG4826	Serine protease inhibitor	O	Posttranslational modification, protein turnover, chaperones
tr|M3WCX6|M3WCX6_FELCA	tr|M3WCX6|M3WCX7_FELCA	182	5.00E-51	COG4826	Serine protease inhibitor	O	Posttranslational modification, protein turnover, chaperones
tr|M3WCX6|M3WCX6_FELCA	tr|M3WCX6|M3WCX7_FELCA	178	4.00E-50	COG4826	Serine protease inhibitor	O	Posttranslational modification, protein turnover, chaperones
tr|M3WCX6|M3WCX6_FELCA	tr|M3WCX6|M3WCX7_FELCA	173	1.00E-47	COG4826	Serine protease inhibitor	O	Posttranslational modification, protein turnover, chaperones
tr|M3WCX6|M3WCX6_FELCA	tr|M3WCX6|M3WCX7_FELCA	171	1.00E-47	COG4826	Serine protease inhibitor	O	Posttranslational modification, protein turnover, chaperones
tr|M3WCX6|M3WCX6_FELCA	tr|M3WCX6|M3WCX7_FELCA	173	1.00E-47	COG4826	Serine protease inhibitor	O	Posttranslational modification, protein turnover, chaperones
tr|M3VVZ2|M3VVZ2_FELCA	tr|M3VVZ2|M3VVZ3_FELCA	54.3	1.00E-08	COG0724	RNA recognition motif (RRM) domain	J	Translation, ribosomal structure and biogenesis
tr|M3VVZ2|M3VVZ2_FELCA	tr|M3VVZ2|M3VVZ3_FELCA	53.9	3.00E-08	COG0724	RNA recognition motif (RRM) domain	J	Translation, ribosomal structure and biogenesis
tr|M3VVZ2|M3VVZ2_FELCA	tr|M3VVZ2|M3VVZ3_FELCA	54.3	4.00E-08	COG0724	RNA recognition motif (RRM) domain	J	Translation, ribosomal structure and biogenesis
tr|M3VVZ2|M3VVZ2_FELCA	tr|M3VVZ2|M3VVZ3_FELCA	51.6	1.00E-07	COG0724	RNA recognition motif (RRM) domain	J	Translation, ribosomal structure and biogenesis
tr|M3VVZ2|M3VVZ2_FELCA	tr|M3VVZ2|M3VVZ3_FELCA	48.9	1.00E-06	COG0724	RNA recognition motif (RRM) domain	J	Translation, ribosomal structure and biogenesis
tr|M3W161|M3W161_FELCA	tr|M3W161|M3W162_FELCA	130	7.00E-30	COG0515	Serine/threonine protein kinase	T	Signal transduction mechanisms
tr|M3W161|M3W161_FELCA	tr|M3W161|M3W162_FELCA	125	3.00E-28	COG4252	Extracellular (periplasmic) sensor domain CHASE2 (specificity unknown)	T	Signal transduction mechanisms
tr|M3W161|M3W161_FELCA	tr|M3W161|M3W162_FELCA	122	2.00E-27	COG2815	PASTA domain, binds beta-lactams	M	Cell wall/membrane/envelope biogenesis
tr|M3W161|M3W161_FELCA	tr|M3W161|M3W162_FELCA	118	2.00E-26	COG0515	Serine/threonine protein kinase	T	Signal transduction mechanisms
tr|M3W161|M3W161_FELCA	tr|M3W161|M3W162_FELCA	119	3.00E-26	COG2815	PASTA domain, binds beta-lactams	M	Cell wall/membrane/envelope biogenesis
tr|M3W161|M3W161_FELCA	tr|M3W161|M3W162_FELCA	119	3.00E-26	COG0515	Serine/threonine protein kinase	T	Signal transduction mechanisms
tr|M3W161|M3W161_FELCA	tr|M3W161|M3W162_FELCA	119	3.00E-26	COG0515	Serine/threonine protein kinase	T	Signal transduction mechanisms
tr|M3W161|M3W161_FELCA	tr|M3W161|M3W162_FELCA	118	5.00E-26	COG2815	PASTA domain, binds beta-lactams	M	Cell wall/membrane/envelope biogenesis
tr|M3W161|M3W161_FELCA	tr|M3W161|M3W162_FELCA	118	6.00E-26	COG2815	PASTA domain, binds beta-lactams	M	Cell wall/membrane/envelope biogenesis
tr|M3W161|M3W161_FELCA	tr|M3W161|M3W162_FELCA	117	1.00E-25	COG0515	Serine/threonine protein kinase	T	Signal transduction mechanisms
tr|M3WKZ2|M3WKZ2_FELCA	tr|M3WKZ2|M3WKZ3_FELCA	703	0	COG0362	6-phosphogluconate dehydrogenase	G	Carbohydrate transport and metabolism
tr|M3WKZ2|M3WKZ2_FELCA	tr|M3WKZ2|M3WKZ3_FELCA	691	0	COG0362	6-phosphogluconate dehydrogenase	G	Carbohydrate transport and metabolism
tr|M3WKZ2|M3WKZ2_FELCA	tr|M3WKZ2|M3WKZ3_FELCA	691	0	COG0362	6-phosphogluconate dehydrogenase	G	Carbohydrate transport and metabolism
tr|M3WKZ2|M3WKZ2_FELCA	tr|M3WKZ2|M3WKZ3_FELCA	689	0	COG0362	6-phosphogluconate dehydrogenase	G	Carbohydrate transport and metabolism
tr|M3WKZ2|M3WKZ2_FELCA	tr|M3WKZ2|M3WKZ3_FELCA	687	0	COG0362	6-phosphogluconate dehydrogenase	G	Carbohydrate transport and metabolism
tr|M3WKZ2|M3WKZ2_FELCA	tr|M3WKZ2|M3WKZ3_FELCA	683	0	COG0362	6-phosphogluconate dehydrogenase	G	Carbohydrate transport and metabolism
tr|M3WKZ2|M3WKZ2_FELCA	tr|M3WKZ2|M3WKZ3_FELCA	682	0	COG0362	6-phosphogluconate dehydrogenase	G	Carbohydrate transport and metabolism
tr|M3WKZ2|M3WKZ2_FELCA	tr|M3WKZ2|M3WKZ3_FELCA	680	0	COG0362	6-phosphogluconate dehydrogenase	G	Carbohydrate transport and metabolism
tr|M3WKZ2|M3WKZ2_FELCA	tr|M3WKZ2|M3WKZ3_FELCA	672	0	COG0362	6-phosphogluconate dehydrogenase	G	Carbohydrate transport and metabolism
tr|M3WKZ2|M3WKZ2_FELCA	tr|M3WKZ2|M3WKZ3_FELCA	669	0	COG0362	6-phosphogluconate dehydrogenase	G	Carbohydrate transport and metabolism
tr|M3VX14|M3VX14_FELCA	tr|M3VX14|M3VX15_FELCA	429	5.00E-144	COG0044	Dihydroorotase or related cyclic amidohydrolase	F	Nucleotide transport and metabolism
tr|M3VX14|M3VX14_FELCA	tr|M3VX14|M3VX15_FELCA	411	3.00E-137	COG0044	Dihydroorotase or related cyclic amidohydrolase	F	Nucleotide transport and metabolism
tr|M3VX14|M3VX14_FELCA	tr|M3VX14|M3VX15_FELCA	410	1.00E-136	COG0044	Dihydroorotase or related cyclic amidohydrolase	F	Nucleotide transport and metabolism
tr|M3VX14|M3VX14_FELCA	tr|M3VX14|M3VX15_FELCA	408	5.00E-136	COG0044	Dihydroorotase or related cyclic amidohydrolase	F	Nucleotide transport and metabolism
tr|M3VX14|M3VX14_FELCA	tr|M3VX14|M3VX15_FELCA	408	6.00E-136	COG0044	Dihydroorotase or related cyclic amidohydrolase	F	Nucleotide transport and metabolism
tr|M3VX14|M3VX14_FELCA	tr|M3VX14|M3VX15_FELCA	405	4.00E-135	COG0044	Dihydroorotase or related cyclic amidohydrolase	F	Nucleotide transport and metabolism
tr|M3VX14|M3VX14_FELCA	tr|M3VX14|M3VX15_FELCA	404	1.00E-134	COG0044	Dihydroorotase or related cyclic amidohydrolase	F	Nucleotide transport and metabolism
tr|M3VX14|M3VX14_FELCA	tr|M3VX14|M3VX15_FELCA	404	3.00E-134	COG0044	Dihydroorotase or related cyclic amidohydrolase	F	Nucleotide transport and metabolism
tr|M3VX14|M3VX14_FELCA	tr|M3VX14|M3VX15_FELCA	400	7.00E-133	COG0044	Dihydroorotase or related cyclic amidohydrolase	F	Nucleotide transport and metabolism
tr|M3VX14|M3VX14_FELCA	tr|M3VX14|M3VX15_FELCA	399	2.00E-132	COG0044	Dihydroorotase or related cyclic amidohydrolase	F	Nucleotide transport and metabolism
tr|M3WN23|M3WN23_FELCA	tr|M3WN23|M3WN24_FELCA	160	2.00E-41	COG1131	ABC-type multidrug transport system, ATPase component	V	Defense mechanisms
tr|M3WN23|M3WN23_FELCA	tr|M3WN23|M3WN24_FELCA	155	5.00E-40	COG1131	ABC-type multidrug transport system, ATPase component	V	Defense mechanisms
tr|M3WN23|M3WN23_FELCA	tr|M3WN23|M3WN24_FELCA	155	8.00E-40	COG1131	ABC-type multidrug transport system, ATPase component	V	Defense mechanisms
tr|M3WN23|M3WN23_FELCA	tr|M3WN23|M3WN24_FELCA	155	9.00E-40	COG1131	ABC-type multidrug transport system, ATPase component	V	Defense mechanisms
tr|M3WN23|M3WN23_FELCA	tr|M3WN23|M3WN24_FELCA	151	3.00E-39	COG1131	ABC-type multidrug transport system, ATPase component	V	Defense mechanisms
tr|M3WN23|M3WN23_FELCA	tr|M3WN23|M3WN24_FELCA	153	5.00E-39	COG1131	ABC-type multidrug transport system, ATPase component	V	Defense mechanisms
tr|M3WN23|M3WN23_FELCA	tr|M3WN23|M3WN24_FELCA	152	2.00E-38	COG1131	ABC-type multidrug transport system, ATPase component	V	Defense mechanisms
tr|M3WN23|M3WN23_FELCA	tr|M3WN23|M3WN24_FELCA	152	3.00E-38	COG1131	ABC-type multidrug transport system, ATPase component	V	Defense mechanisms
tr|M3WN23|M3WN23_FELCA	tr|M3WN23|M3WN24_FELCA	150	3.00E-38	COG1131	ABC-type multidrug transport system, ATPase component	V	Defense mechanisms
tr|M3WN23|M3WN23_FELCA	tr|M3WN23|M3WN24_FELCA	151	3.00E-38	COG1131	ABC-type multidrug transport system, ATPase component	V	Defense mechanisms
tr|M3WPE0|M3WPE0_FELCA	tr|M3WPE0|M3WPE1_FELCA	210	6.00E-54	COG5295	Autotransporter adhesin	UW	Intracellular trafficking, secretion, and vesicular transport;Extracellular structures
tr|M3WPE0|M3WPE0_FELCA	tr|M3WPE0|M3WPE1_FELCA	198	2.00E-50	COG2931	Ca2+-binding protein, RTX toxin-related	Q	Secondary metabolites biosynthesis, transport and catabolism
tr|M3WPE0|M3WPE0_FELCA	tr|M3WPE0|M3WPE1_FELCA	139	3.00E-31	COG3266	Cell division protein DamX, binds to the septal ring, contains C-terminal SPOR domain	D	Cell cycle control, cell division, chromosome partitioning
tr|M3WPE0|M3WPE0_FELCA	tr|M3WPE0|M3WPE1_FELCA	120	3.00E-26	COG3064	Membrane protein involved in colicin uptake	M	Cell wall/membrane/envelope biogenesis
tr|M3WPE0|M3WPE0_FELCA	tr|M3WPE0|M3WPE1_FELCA	109	9.00E-23	COG5164	Transcription elongation factor	K	Transcription
tr|M3WPE0|M3WPE0_FELCA	tr|M3WPE0|M3WPE1_FELCA	107	1.00E-21	COG3209	Uncharacterized conserved protein RhaS, contains 28 RHS repeats	R	General function prediction only
tr|M3WPE0|M3WPE0_FELCA	tr|M3WPE0|M3WPE1_FELCA	99.8	4.00E-19	COG4675	Microcystin-dependent protein (function unknown)	S	Function unknown
tr|M3WPE0|M3WPE0_FELCA	tr|M3WPE0|M3WPE1_FELCA	82.4	5.00E-14	COG3468	Type V secretory pathway, adhesin AidA	MU	Cell wall/membrane/envelope biogenesis;Intracellular trafficking, secretion, and vesicular transport
tr|M3WPE0|M3WPE0_FELCA	tr|M3WPE0|M3WPE1_FELCA	71.6	3.00E-11	COG4675	Microcystin-dependent protein (function unknown)	S	Function unknown
tr|M3WPE0|M3WPE0_FELCA	tr|M3WPE0|M3WPE1_FELCA	68.9	1.00E-10	COG3468	Type V secretory pathway, adhesin AidA	MU	Cell wall/membrane/envelope biogenesis;Intracellular trafficking, secretion, and vesicular transport
tr|M3W249|M3W249_FELCA	tr|M3W249|M3W250_FELCA	102	2.00E-20	COG3209	Uncharacterized conserved protein RhaS, contains 28 RHS repeats	R	General function prediction only
tr|M3W249|M3W249_FELCA	tr|M3W249|M3W250_FELCA	91.3	2.00E-18	COG1216	Glycosyltransferase, GT2 family	G	Carbohydrate transport and metabolism
tr|M3W249|M3W249_FELCA	tr|M3W249|M3W250_FELCA	91.3	2.00E-18	COG1216	Glycosyltransferase, GT2 family	G	Carbohydrate transport and metabolism
tr|M3W249|M3W249_FELCA	tr|M3W249|M3W250_FELCA	87.8	2.00E-17	COG1216	Glycosyltransferase, GT2 family	G	Carbohydrate transport and metabolism
tr|M3W249|M3W249_FELCA	tr|M3W249|M3W250_FELCA	82	2.00E-15	COG1216	Glycosyltransferase, GT2 family	G	Carbohydrate transport and metabolism
tr|M3W249|M3W249_FELCA	tr|M3W249|M3W250_FELCA	78.6	3.00E-14	COG1216	Glycosyltransferase, GT2 family	G	Carbohydrate transport and metabolism
tr|M3W249|M3W249_FELCA	tr|M3W249|M3W250_FELCA	79	3.00E-14	COG1216	Glycosyltransferase, GT2 family	G	Carbohydrate transport and metabolism
tr|M3W249|M3W249_FELCA	tr|M3W249|M3W250_FELCA	67	5.00E-10	COG1216	Glycosyltransferase, GT2 family	G	Carbohydrate transport and metabolism
tr|M3W249|M3W249_FELCA	tr|M3W249|M3W250_FELCA	67	1.00E-09	COG1216	Glycosyltransferase, GT2 family	G	Carbohydrate transport and metabolism
tr|M3W249|M3W249_FELCA	tr|M3W249|M3W250_FELCA	65.1	3.00E-09	COG1216	Glycosyltransferase, GT2 family	G	Carbohydrate transport and metabolism
tr|A0A337SC59|A0A337SC59_FELCA	tr|A0A337SC59|A0A337SC60_FELCA	804	0	COG0058	Glucan phosphorylase	G	Carbohydrate transport and metabolism
tr|A0A337SC59|A0A337SC59_FELCA	tr|A0A337SC59|A0A337SC60_FELCA	798	0	COG0058	Glucan phosphorylase	G	Carbohydrate transport and metabolism
tr|A0A337SC59|A0A337SC59_FELCA	tr|A0A337SC59|A0A337SC60_FELCA	796	0	COG0058	Glucan phosphorylase	G	Carbohydrate transport and metabolism
tr|A0A337SC59|A0A337SC59_FELCA	tr|A0A337SC59|A0A337SC60_FELCA	786	0	COG0058	Glucan phosphorylase	G	Carbohydrate transport and metabolism
tr|A0A337SC59|A0A337SC59_FELCA	tr|A0A337SC59|A0A337SC60_FELCA	785	0	COG0058	Glucan phosphorylase	G	Carbohydrate transport and metabolism
tr|A0A337SC59|A0A337SC59_FELCA	tr|A0A337SC59|A0A337SC60_FELCA	783	0	COG0058	Glucan phosphorylase	G	Carbohydrate transport and metabolism
tr|A0A337SC59|A0A337SC59_FELCA	tr|A0A337SC59|A0A337SC60_FELCA	780	0	COG0058	Glucan phosphorylase	G	Carbohydrate transport and metabolism
tr|A0A337SC59|A0A337SC59_FELCA	tr|A0A337SC59|A0A337SC60_FELCA	771	0	COG0058	Glucan phosphorylase	G	Carbohydrate transport and metabolism
tr|A0A337SC59|A0A337SC59_FELCA	tr|A0A337SC59|A0A337SC60_FELCA	768	0	COG0058	Glucan phosphorylase	G	Carbohydrate transport and metabolism
tr|A0A337SC59|A0A337SC59_FELCA	tr|A0A337SC59|A0A337SC60_FELCA	765	0	COG0058	Glucan phosphorylase	G	Carbohydrate transport and metabolism
tr|A0A2I2V2V0|A0A2I2V2V0_FELCA	tr|A0A2I2V2V0|A0A2I2V2V1_FELCA	70.9	2.00E-10	COG5555	Cytolysin, a secreted calcineurin-like phosphatase	U	Intracellular trafficking, secretion, and vesicular transport
tr|A0A2I2V2V0|A0A2I2V2V0_FELCA	tr|A0A2I2V2V0|A0A2I2V2V1_FELCA	60.8	2.00E-07	COG2931	Ca2+-binding protein, RTX toxin-related	Q	Secondary metabolites biosynthesis, transport and catabolism
tr|A0A2I2V2V0|A0A2I2V2V0_FELCA	tr|A0A2I2V2V0|A0A2I2V2V1_FELCA	56.2	6.00E-06	COG3209	Uncharacterized conserved protein RhaS, contains 28 RHS repeats	R	General function prediction only
tr|A0A2I2V3M5|A0A2I2V3M5_FELCA	tr|A0A2I2V3M5|A0A2I2V3M6_FELCA	86.3	2.00E-16	COG1819	UDP:flavonoid glycosyltransferase YjiC, YdhE family	G	Carbohydrate transport and metabolism
tr|A0A2I2V3M5|A0A2I2V3M5_FELCA	tr|A0A2I2V3M5|A0A2I2V3M6_FELCA	85.5	5.00E-16	COG1819	UDP:flavonoid glycosyltransferase YjiC, YdhE family	G	Carbohydrate transport and metabolism
tr|A0A2I2V3M5|A0A2I2V3M5_FELCA	tr|A0A2I2V3M5|A0A2I2V3M6_FELCA	84	2.00E-15	COG1819	UDP:flavonoid glycosyltransferase YjiC, YdhE family	G	Carbohydrate transport and metabolism
tr|A0A2I2V3M5|A0A2I2V3M5_FELCA	tr|A0A2I2V3M5|A0A2I2V3M6_FELCA	80.1	2.00E-14	COG1819	UDP:flavonoid glycosyltransferase YjiC, YdhE family	G	Carbohydrate transport and metabolism
tr|A0A2I2V3M5|A0A2I2V3M5_FELCA	tr|A0A2I2V3M5|A0A2I2V3M6_FELCA	79	7.00E-14	COG1819	UDP:flavonoid glycosyltransferase YjiC, YdhE family	G	Carbohydrate transport and metabolism
tr|A0A2I2V3M5|A0A2I2V3M5_FELCA	tr|A0A2I2V3M5|A0A2I2V3M6_FELCA	78.6	9.00E-14	COG1819	UDP:flavonoid glycosyltransferase YjiC, YdhE family	G	Carbohydrate transport and metabolism
tr|A0A2I2V3M5|A0A2I2V3M5_FELCA	tr|A0A2I2V3M5|A0A2I2V3M6_FELCA	77.4	2.00E-13	COG1819	UDP:flavonoid glycosyltransferase YjiC, YdhE family	G	Carbohydrate transport and metabolism
tr|A0A2I2V3M5|A0A2I2V3M5_FELCA	tr|A0A2I2V3M5|A0A2I2V3M6_FELCA	77	2.00E-13	COG1819	UDP:flavonoid glycosyltransferase YjiC, YdhE family	G	Carbohydrate transport and metabolism
tr|A0A2I2V3M5|A0A2I2V3M5_FELCA	tr|A0A2I2V3M5|A0A2I2V3M6_FELCA	76.6	3.00E-13	COG1819	UDP:flavonoid glycosyltransferase YjiC, YdhE family	G	Carbohydrate transport and metabolism
tr|A0A2I2V3M5|A0A2I2V3M5_FELCA	tr|A0A2I2V3M5|A0A2I2V3M6_FELCA	76.6	3.00E-13	COG1819	UDP:flavonoid glycosyltransferase YjiC, YdhE family	G	Carbohydrate transport and metabolism
tr|A0A2I2UUI8|A0A2I2UUI8_FELCA	tr|A0A2I2UUI8|A0A2I2UUI9_FELCA	330	3.00E-100	COG1506	Dipeptidyl aminopeptidase/acylaminoacyl peptidase	E	Amino acid transport and metabolism
tr|A0A2I2UUI8|A0A2I2UUI8_FELCA	tr|A0A2I2UUI8|A0A2I2UUI9_FELCA	326	4.00E-99	COG1506	Dipeptidyl aminopeptidase/acylaminoacyl peptidase	E	Amino acid transport and metabolism
tr|A0A2I2UUI8|A0A2I2UUI8_FELCA	tr|A0A2I2UUI8|A0A2I2UUI9_FELCA	324	3.00E-98	COG4946	Uncharacterized N-terminal domain of tricorn protease	S	Function unknown
tr|A0A2I2UUI8|A0A2I2UUI8_FELCA	tr|A0A2I2UUI8|A0A2I2UUI9_FELCA	319	2.00E-96	COG1506	Dipeptidyl aminopeptidase/acylaminoacyl peptidase	E	Amino acid transport and metabolism
tr|A0A2I2UUI8|A0A2I2UUI8_FELCA	tr|A0A2I2UUI8|A0A2I2UUI9_FELCA	319	3.00E-96	COG1506	Dipeptidyl aminopeptidase/acylaminoacyl peptidase	E	Amino acid transport and metabolism
tr|A0A2I2UUI8|A0A2I2UUI8_FELCA	tr|A0A2I2UUI8|A0A2I2UUI9_FELCA	318	7.00E-96	COG1506	Dipeptidyl aminopeptidase/acylaminoacyl peptidase	E	Amino acid transport and metabolism
tr|A0A2I2UUI8|A0A2I2UUI8_FELCA	tr|A0A2I2UUI8|A0A2I2UUI9_FELCA	315	9.00E-95	COG1506	Dipeptidyl aminopeptidase/acylaminoacyl peptidase	E	Amino acid transport and metabolism
tr|A0A2I2UUI8|A0A2I2UUI8_FELCA	tr|A0A2I2UUI8|A0A2I2UUI9_FELCA	313	5.00E-94	COG1506	Dipeptidyl aminopeptidase/acylaminoacyl peptidase	E	Amino acid transport and metabolism
tr|A0A2I2UUI8|A0A2I2UUI8_FELCA	tr|A0A2I2UUI8|A0A2I2UUI9_FELCA	310	3.00E-93	COG1506	Dipeptidyl aminopeptidase/acylaminoacyl peptidase	E	Amino acid transport and metabolism
tr|A0A2I2UUI8|A0A2I2UUI8_FELCA	tr|A0A2I2UUI8|A0A2I2UUI9_FELCA	310	6.00E-93	COG1506	Dipeptidyl aminopeptidase/acylaminoacyl peptidase	E	Amino acid transport and metabolism
tr|A0A2I2V4I9|A0A2I2V4I9_FELCA	tr|A0A2I2V4I9|A0A2I2V4I10_FELCA	304	6.00E-96	COG3119	Arylsulfatase A or related enzyme	P	Inorganic ion transport and metabolism
tr|A0A2I2V4I9|A0A2I2V4I9_FELCA	tr|A0A2I2V4I9|A0A2I2V4I10_FELCA	301	1.00E-94	COG3119	Arylsulfatase A or related enzyme	P	Inorganic ion transport and metabolism
tr|A0A2I2V4I9|A0A2I2V4I9_FELCA	tr|A0A2I2V4I9|A0A2I2V4I10_FELCA	300	2.00E-94	COG3119	Arylsulfatase A or related enzyme	P	Inorganic ion transport and metabolism
tr|A0A2I2V4I9|A0A2I2V4I9_FELCA	tr|A0A2I2V4I9|A0A2I2V4I10_FELCA	285	4.00E-88	COG3119	Arylsulfatase A or related enzyme	P	Inorganic ion transport and metabolism
tr|A0A2I2V4I9|A0A2I2V4I9_FELCA	tr|A0A2I2V4I9|A0A2I2V4I10_FELCA	279	6.00E-86	COG3119	Arylsulfatase A or related enzyme	P	Inorganic ion transport and metabolism
tr|A0A2I2V4I9|A0A2I2V4I9_FELCA	tr|A0A2I2V4I9|A0A2I2V4I10_FELCA	271	3.00E-83	COG3119	Arylsulfatase A or related enzyme	P	Inorganic ion transport and metabolism
tr|A0A2I2V4I9|A0A2I2V4I9_FELCA	tr|A0A2I2V4I9|A0A2I2V4I10_FELCA	217	5.00E-63	COG3119	Arylsulfatase A or related enzyme	P	Inorganic ion transport and metabolism
tr|A0A2I2V4I9|A0A2I2V4I9_FELCA	tr|A0A2I2V4I9|A0A2I2V4I10_FELCA	218	9.00E-63	COG3119	Arylsulfatase A or related enzyme	P	Inorganic ion transport and metabolism
tr|A0A2I2V4I9|A0A2I2V4I9_FELCA	tr|A0A2I2V4I9|A0A2I2V4I10_FELCA	216	2.00E-62	COG3119	Arylsulfatase A or related enzyme	P	Inorganic ion transport and metabolism
tr|A0A2I2V4I9|A0A2I2V4I9_FELCA	tr|A0A2I2V4I9|A0A2I2V4I10_FELCA	208	1.00E-59	COG3119	Arylsulfatase A or related enzyme	P	Inorganic ion transport and metabolism
tr|A0A337SS18|A0A337SS18_FELCA	tr|A0A337SS18|A0A337SS19_FELCA	132	5.00E-38	COG2947	Predicted RNA-binding protein, contains PUA-like domain	R	General function prediction only
tr|A0A337SS18|A0A337SS18_FELCA	tr|A0A337SS18|A0A337SS19_FELCA	127	4.00E-36	COG2947	Predicted RNA-binding protein, contains PUA-like domain	R	General function prediction only
tr|A0A337SS18|A0A337SS18_FELCA	tr|A0A337SS18|A0A337SS19_FELCA	123	8.00E-35	COG2947	Predicted RNA-binding protein, contains PUA-like domain	R	General function prediction only
tr|A0A337SS18|A0A337SS18_FELCA	tr|A0A337SS18|A0A337SS19_FELCA	122	2.00E-34	COG2947	Predicted RNA-binding protein, contains PUA-like domain	R	General function prediction only
tr|A0A337SS18|A0A337SS18_FELCA	tr|A0A337SS18|A0A337SS19_FELCA	122	2.00E-34	COG2947	Predicted RNA-binding protein, contains PUA-like domain	R	General function prediction only
tr|A0A337SS18|A0A337SS18_FELCA	tr|A0A337SS18|A0A337SS19_FELCA	121	5.00E-34	COG2947	Predicted RNA-binding protein, contains PUA-like domain	R	General function prediction only
tr|A0A337SS18|A0A337SS18_FELCA	tr|A0A337SS18|A0A337SS19_FELCA	120	1.00E-33	COG2947	Predicted RNA-binding protein, contains PUA-like domain	R	General function prediction only
tr|A0A337SS18|A0A337SS18_FELCA	tr|A0A337SS18|A0A337SS19_FELCA	119	3.00E-33	COG2947	Predicted RNA-binding protein, contains PUA-like domain	R	General function prediction only
tr|A0A337SS18|A0A337SS18_FELCA	tr|A0A337SS18|A0A337SS19_FELCA	119	4.00E-33	COG2947	Predicted RNA-binding protein, contains PUA-like domain	R	General function prediction only
tr|A0A337SS18|A0A337SS18_FELCA	tr|A0A337SS18|A0A337SS19_FELCA	118	8.00E-33	COG2947	Predicted RNA-binding protein, contains PUA-like domain	R	General function prediction only
tr|M3X2D6|M3X2D6_FELCA	tr|M3X2D6|M3X2D7_FELCA	154	2.00E-41	COG0665	Glycine/D-amino acid oxidase (deaminating)	E	Amino acid transport and metabolism
tr|M3X2D6|M3X2D6_FELCA	tr|M3X2D6|M3X2D7_FELCA	146	2.00E-38	COG0665	Glycine/D-amino acid oxidase (deaminating)	E	Amino acid transport and metabolism
tr|M3X2D6|M3X2D6_FELCA	tr|M3X2D6|M3X2D7_FELCA	142	4.00E-37	COG0665	Glycine/D-amino acid oxidase (deaminating)	E	Amino acid transport and metabolism
tr|M3X2D6|M3X2D6_FELCA	tr|M3X2D6|M3X2D7_FELCA	140	2.00E-36	COG0665	Glycine/D-amino acid oxidase (deaminating)	E	Amino acid transport and metabolism
tr|M3X2D6|M3X2D6_FELCA	tr|M3X2D6|M3X2D7_FELCA	140	3.00E-36	COG0665	Glycine/D-amino acid oxidase (deaminating)	E	Amino acid transport and metabolism
tr|M3X2D6|M3X2D6_FELCA	tr|M3X2D6|M3X2D7_FELCA	134	3.00E-34	COG0665	Glycine/D-amino acid oxidase (deaminating)	E	Amino acid transport and metabolism
tr|M3X2D6|M3X2D6_FELCA	tr|M3X2D6|M3X2D7_FELCA	128	3.00E-32	COG0665	Glycine/D-amino acid oxidase (deaminating)	E	Amino acid transport and metabolism
tr|M3X2D6|M3X2D6_FELCA	tr|M3X2D6|M3X2D7_FELCA	128	4.00E-32	COG0665	Glycine/D-amino acid oxidase (deaminating)	E	Amino acid transport and metabolism
tr|M3X2D6|M3X2D6_FELCA	tr|M3X2D6|M3X2D7_FELCA	124	9.00E-31	COG0665	Glycine/D-amino acid oxidase (deaminating)	E	Amino acid transport and metabolism
tr|M3X2D6|M3X2D6_FELCA	tr|M3X2D6|M3X2D7_FELCA	123	2.00E-30	COG0665	Glycine/D-amino acid oxidase (deaminating)	E	Amino acid transport and metabolism
tr|A0A337SG51|A0A337SG51_FELCA	tr|A0A337SG51|A0A337SG52_FELCA	114	3.00E-23	COG3468	Type V secretory pathway, adhesin AidA	MU	Cell wall/membrane/envelope biogenesis;Intracellular trafficking, secretion, and vesicular transport
tr|A0A337SG51|A0A337SG51_FELCA	tr|A0A337SG51|A0A337SG52_FELCA	112	1.00E-22	COG3266	Cell division protein DamX, binds to the septal ring, contains C-terminal SPOR domain	D	Cell cycle control, cell division, chromosome partitioning
tr|A0A337SG51|A0A337SG51_FELCA	tr|A0A337SG51|A0A337SG52_FELCA	110	4.00E-22	COG5295	Autotransporter adhesin	UW	Intracellular trafficking, secretion, and vesicular transport;Extracellular structures
tr|A0A337SG51|A0A337SG51_FELCA	tr|A0A337SG51|A0A337SG52_FELCA	106	3.00E-21	COG3064	Membrane protein involved in colicin uptake	M	Cell wall/membrane/envelope biogenesis
tr|A0A337SG51|A0A337SG51_FELCA	tr|A0A337SG51|A0A337SG52_FELCA	99	5.00E-19	COG5164	Transcription elongation factor	K	Transcription
tr|A0A337SG51|A0A337SG51_FELCA	tr|A0A337SG51|A0A337SG52_FELCA	100	7.00E-19	COG3209	Uncharacterized conserved protein RhaS, contains 28 RHS repeats	R	General function prediction only
tr|A0A337SG51|A0A337SG51_FELCA	tr|A0A337SG51|A0A337SG52_FELCA	88.2	2.00E-16	COG4675	Microcystin-dependent protein (function unknown)	S	Function unknown
tr|A0A337SG51|A0A337SG51_FELCA	tr|A0A337SG51|A0A337SG52_FELCA	87.8	3.00E-15	COG2931	Ca2+-binding protein, RTX toxin-related	Q	Secondary metabolites biosynthesis, transport and catabolism
tr|A0A337SG51|A0A337SG51_FELCA	tr|A0A337SG51|A0A337SG52_FELCA	80.9	3.00E-14	COG3468	Type V secretory pathway, adhesin AidA	MU	Cell wall/membrane/envelope biogenesis;Intracellular trafficking, secretion, and vesicular transport
tr|A0A337SG51|A0A337SG51_FELCA	tr|A0A337SG51|A0A337SG52_FELCA	73.2	6.00E-11	COG2755	Lysophospholipase L1 or related esterase	E	Amino acid transport and metabolism
tr|M3W9H4|M3W9H4_FELCA	tr|M3W9H4|M3W9H5_FELCA	246	3.00E-76	COG4826	Serine protease inhibitor	O	Posttranslational modification, protein turnover, chaperones
tr|M3W9H4|M3W9H4_FELCA	tr|M3W9H4|M3W9H5_FELCA	246	4.00E-76	COG4826	Serine protease inhibitor	O	Posttranslational modification, protein turnover, chaperones
tr|M3W9H4|M3W9H4_FELCA	tr|M3W9H4|M3W9H5_FELCA	239	1.00E-72	COG4826	Serine protease inhibitor	O	Posttranslational modification, protein turnover, chaperones
tr|M3W9H4|M3W9H4_FELCA	tr|M3W9H4|M3W9H5_FELCA	233	6.00E-71	COG4826	Serine protease inhibitor	O	Posttranslational modification, protein turnover, chaperones
tr|M3W9H4|M3W9H4_FELCA	tr|M3W9H4|M3W9H5_FELCA	231	5.00E-70	COG4826	Serine protease inhibitor	O	Posttranslational modification, protein turnover, chaperones
tr|M3W9H4|M3W9H4_FELCA	tr|M3W9H4|M3W9H5_FELCA	223	4.00E-67	COG4826	Serine protease inhibitor	O	Posttranslational modification, protein turnover, chaperones
tr|M3W9H4|M3W9H4_FELCA	tr|M3W9H4|M3W9H5_FELCA	226	8.00E-67	COG4826	Serine protease inhibitor	O	Posttranslational modification, protein turnover, chaperones
tr|M3W9H4|M3W9H4_FELCA	tr|M3W9H4|M3W9H5_FELCA	222	2.00E-66	COG4826	Serine protease inhibitor	O	Posttranslational modification, protein turnover, chaperones
tr|M3W9H4|M3W9H4_FELCA	tr|M3W9H4|M3W9H5_FELCA	223	3.00E-66	COG4826	Serine protease inhibitor	O	Posttranslational modification, protein turnover, chaperones
tr|M3W9H4|M3W9H4_FELCA	tr|M3W9H4|M3W9H5_FELCA	220	4.00E-66	COG4826	Serine protease inhibitor	O	Posttranslational modification, protein turnover, chaperones
tr|M3W1J5|M3W1J5_FELCA	tr|M3W1J5|M3W1J6_FELCA	146	6.00E-37	COG0545	FKBP-type peptidyl-prolyl cis-trans isomerase	O	Posttranslational modification, protein turnover, chaperones
tr|M3W1J5|M3W1J5_FELCA	tr|M3W1J5|M3W1J6_FELCA	137	2.00E-35	COG0545	FKBP-type peptidyl-prolyl cis-trans isomerase	O	Posttranslational modification, protein turnover, chaperones
tr|M3W1J5|M3W1J5_FELCA	tr|M3W1J5|M3W1J6_FELCA	134	3.00E-34	COG0545	FKBP-type peptidyl-prolyl cis-trans isomerase	O	Posttranslational modification, protein turnover, chaperones
tr|M3W1J5|M3W1J5_FELCA	tr|M3W1J5|M3W1J6_FELCA	126	2.00E-31	COG0545	FKBP-type peptidyl-prolyl cis-trans isomerase	O	Posttranslational modification, protein turnover, chaperones
tr|M3W1J5|M3W1J5_FELCA	tr|M3W1J5|M3W1J6_FELCA	120	9.00E-28	COG0545	FKBP-type peptidyl-prolyl cis-trans isomerase	O	Posttranslational modification, protein turnover, chaperones
tr|M3W1J5|M3W1J5_FELCA	tr|M3W1J5|M3W1J6_FELCA	114	2.00E-25	COG0545	FKBP-type peptidyl-prolyl cis-trans isomerase	O	Posttranslational modification, protein turnover, chaperones
tr|M3W1J5|M3W1J5_FELCA	tr|M3W1J5|M3W1J6_FELCA	96.3	4.00E-22	COG0545	FKBP-type peptidyl-prolyl cis-trans isomerase	O	Posttranslational modification, protein turnover, chaperones
tr|M3W1J5|M3W1J5_FELCA	tr|M3W1J5|M3W1J6_FELCA	95.5	7.00E-22	COG0545	FKBP-type peptidyl-prolyl cis-trans isomerase	O	Posttranslational modification, protein turnover, chaperones
tr|M3W1J5|M3W1J5_FELCA	tr|M3W1J5|M3W1J6_FELCA	94	2.00E-21	COG0545	FKBP-type peptidyl-prolyl cis-trans isomerase	O	Posttranslational modification, protein turnover, chaperones
tr|M3W1J5|M3W1J5_FELCA	tr|M3W1J5|M3W1J6_FELCA	96.3	2.00E-21	COG0545	FKBP-type peptidyl-prolyl cis-trans isomerase	O	Posttranslational modification, protein turnover, chaperones
tr|M3W182|M3W182_FELCA	tr|M3W182|M3W183_FELCA	151	4.00E-35	COG5635	Predicted NTPase, NACHT family domain	T	Signal transduction mechanisms
tr|M3W182|M3W182_FELCA	tr|M3W182|M3W183_FELCA	149	2.00E-34	COG5635	Predicted NTPase, NACHT family domain	T	Signal transduction mechanisms
tr|M3W182|M3W182_FELCA	tr|M3W182|M3W183_FELCA	148	2.00E-34	COG3903	Predicted ATPase	R	General function prediction only
tr|M3W182|M3W182_FELCA	tr|M3W182|M3W183_FELCA	146	2.00E-33	COG2319	WD40 repeat	R	General function prediction only
tr|M3W182|M3W182_FELCA	tr|M3W182|M3W183_FELCA	145	2.00E-33	COG2319	WD40 repeat	R	General function prediction only
tr|M3W182|M3W182_FELCA	tr|M3W182|M3W183_FELCA	145	3.00E-33	COG3903	Predicted ATPase	R	General function prediction only
tr|M3W182|M3W182_FELCA	tr|M3W182|M3W183_FELCA	145	4.00E-33	COG3903	Predicted ATPase	R	General function prediction only
tr|M3W182|M3W182_FELCA	tr|M3W182|M3W183_FELCA	143	9.00E-33	COG2319	WD40 repeat	R	General function prediction only
tr|M3W182|M3W182_FELCA	tr|M3W182|M3W183_FELCA	143	1.00E-32	COG3903	Predicted ATPase	R	General function prediction only
tr|M3W182|M3W182_FELCA	tr|M3W182|M3W183_FELCA	134	1.00E-32	COG2319	WD40 repeat	R	General function prediction only
tr|M3X5W9|M3X5W9_FELCA	tr|M3X5W9|M3X5W10_FELCA	73.9	4.00E-14	COG1601	Translation initiation factor 2, beta subunit (eIF-2beta)/eIF-5 N-terminal domain	J	Translation, ribosomal structure and biogenesis
tr|M3X5W9|M3X5W9_FELCA	tr|M3X5W9|M3X5W10_FELCA	68.9	1.00E-11	COG3269	Predicted RNA-binding protein, contains TRAM domain	R	General function prediction only
tr|M3X5W9|M3X5W9_FELCA	tr|M3X5W9|M3X5W10_FELCA	66.2	2.00E-11	COG1601	Translation initiation factor 2, beta subunit (eIF-2beta)/eIF-5 N-terminal domain	J	Translation, ribosomal structure and biogenesis
tr|M3X5W9|M3X5W9_FELCA	tr|M3X5W9|M3X5W10_FELCA	63.2	2.00E-10	COG1601	Translation initiation factor 2, beta subunit (eIF-2beta)/eIF-5 N-terminal domain	J	Translation, ribosomal structure and biogenesis
tr|M3X5W9|M3X5W9_FELCA	tr|M3X5W9|M3X5W10_FELCA	62.8	3.00E-10	COG1601	Translation initiation factor 2, beta subunit (eIF-2beta)/eIF-5 N-terminal domain	J	Translation, ribosomal structure and biogenesis
tr|M3X5W9|M3X5W9_FELCA	tr|M3X5W9|M3X5W10_FELCA	62.4	4.00E-10	COG1601	Translation initiation factor 2, beta subunit (eIF-2beta)/eIF-5 N-terminal domain	J	Translation, ribosomal structure and biogenesis
tr|M3X5W9|M3X5W9_FELCA	tr|M3X5W9|M3X5W10_FELCA	62.4	5.00E-10	COG1601	Translation initiation factor 2, beta subunit (eIF-2beta)/eIF-5 N-terminal domain	J	Translation, ribosomal structure and biogenesis
tr|M3X5W9|M3X5W9_FELCA	tr|M3X5W9|M3X5W10_FELCA	62	6.00E-10	COG1601	Translation initiation factor 2, beta subunit (eIF-2beta)/eIF-5 N-terminal domain	J	Translation, ribosomal structure and biogenesis
tr|M3X5W9|M3X5W9_FELCA	tr|M3X5W9|M3X5W10_FELCA	61.6	8.00E-10	COG1601	Translation initiation factor 2, beta subunit (eIF-2beta)/eIF-5 N-terminal domain	J	Translation, ribosomal structure and biogenesis
tr|M3X5W9|M3X5W9_FELCA	tr|M3X5W9|M3X5W10_FELCA	60.8	2.00E-09	COG1601	Translation initiation factor 2, beta subunit (eIF-2beta)/eIF-5 N-terminal domain	J	Translation, ribosomal structure and biogenesis
tr|A0A337SGR1|A0A337SGR1_FELCA	tr|A0A337SGR1|A0A337SGR2_FELCA	187	6.00E-46	COG4935	Regulatory P domain of the subtilisin-like proprotein convertases and other proteases	O	Posttranslational modification, protein turnover, chaperones
tr|A0A337SGR1|A0A337SGR1_FELCA	tr|A0A337SGR1|A0A337SGR2_FELCA	175	5.00E-44	COG4935	Regulatory P domain of the subtilisin-like proprotein convertases and other proteases	O	Posttranslational modification, protein turnover, chaperones
tr|A0A337SGR1|A0A337SGR1_FELCA	tr|A0A337SGR1|A0A337SGR2_FELCA	173	2.00E-43	COG4935	Regulatory P domain of the subtilisin-like proprotein convertases and other proteases	O	Posttranslational modification, protein turnover, chaperones
tr|A0A337SGR1|A0A337SGR1_FELCA	tr|A0A337SGR1|A0A337SGR2_FELCA	165	2.00E-39	COG4935	Regulatory P domain of the subtilisin-like proprotein convertases and other proteases	O	Posttranslational modification, protein turnover, chaperones
tr|A0A337SGR1|A0A337SGR1_FELCA	tr|A0A337SGR1|A0A337SGR2_FELCA	158	2.00E-37	COG4935	Regulatory P domain of the subtilisin-like proprotein convertases and other proteases	O	Posttranslational modification, protein turnover, chaperones
tr|A0A337SGR1|A0A337SGR1_FELCA	tr|A0A337SGR1|A0A337SGR2_FELCA	154	1.00E-35	COG4935	Regulatory P domain of the subtilisin-like proprotein convertases and other proteases	O	Posttranslational modification, protein turnover, chaperones
tr|A0A337SGR1|A0A337SGR1_FELCA	tr|A0A337SGR1|A0A337SGR2_FELCA	150	2.00E-34	COG4935	Regulatory P domain of the subtilisin-like proprotein convertases and other proteases	O	Posttranslational modification, protein turnover, chaperones
tr|A0A337SGR1|A0A337SGR1_FELCA	tr|A0A337SGR1|A0A337SGR2_FELCA	150	3.00E-34	COG4935	Regulatory P domain of the subtilisin-like proprotein convertases and other proteases	O	Posttranslational modification, protein turnover, chaperones
tr|A0A337SGR1|A0A337SGR1_FELCA	tr|A0A337SGR1|A0A337SGR2_FELCA	147	8.00E-34	COG4935	Regulatory P domain of the subtilisin-like proprotein convertases and other proteases	O	Posttranslational modification, protein turnover, chaperones
tr|A0A337SGR1|A0A337SGR1_FELCA	tr|A0A337SGR1|A0A337SGR2_FELCA	141	1.00E-32	COG4935	Regulatory P domain of the subtilisin-like proprotein convertases and other proteases	O	Posttranslational modification, protein turnover, chaperones
tr|A0A337RYE3|A0A337RYE3_FELCA	tr|A0A337RYE3|A0A337RYE4_FELCA	371	9.00E-123	COG0160	4-aminobutyrate aminotransferase or related aminotransferase	E	Amino acid transport and metabolism
tr|A0A337RYE3|A0A337RYE3_FELCA	tr|A0A337RYE3|A0A337RYE4_FELCA	269	5.00E-83	COG0160	4-aminobutyrate aminotransferase or related aminotransferase	E	Amino acid transport and metabolism
tr|A0A337RYE3|A0A337RYE3_FELCA	tr|A0A337RYE3|A0A337RYE4_FELCA	209	2.00E-60	COG0160	4-aminobutyrate aminotransferase or related aminotransferase	E	Amino acid transport and metabolism
tr|A0A337RYE3|A0A337RYE3_FELCA	tr|A0A337RYE3|A0A337RYE4_FELCA	206	3.00E-59	COG0160	4-aminobutyrate aminotransferase or related aminotransferase	E	Amino acid transport and metabolism
tr|A0A337RYE3|A0A337RYE3_FELCA	tr|A0A337RYE3|A0A337RYE4_FELCA	202	6.00E-58	COG0160	4-aminobutyrate aminotransferase or related aminotransferase	E	Amino acid transport and metabolism
tr|A0A337RYE3|A0A337RYE3_FELCA	tr|A0A337RYE3|A0A337RYE4_FELCA	199	2.00E-56	COG0160	4-aminobutyrate aminotransferase or related aminotransferase	E	Amino acid transport and metabolism
tr|A0A337RYE3|A0A337RYE3_FELCA	tr|A0A337RYE3|A0A337RYE4_FELCA	197	6.00E-56	COG0160	4-aminobutyrate aminotransferase or related aminotransferase	E	Amino acid transport and metabolism
tr|A0A337RYE3|A0A337RYE3_FELCA	tr|A0A337RYE3|A0A337RYE4_FELCA	195	3.00E-55	COG0160	4-aminobutyrate aminotransferase or related aminotransferase	E	Amino acid transport and metabolism
tr|A0A337RYE3|A0A337RYE3_FELCA	tr|A0A337RYE3|A0A337RYE4_FELCA	194	6.00E-55	COG0160	4-aminobutyrate aminotransferase or related aminotransferase	E	Amino acid transport and metabolism
tr|A0A337RYE3|A0A337RYE3_FELCA	tr|A0A337RYE3|A0A337RYE4_FELCA	193	2.00E-54	COG0160	4-aminobutyrate aminotransferase or related aminotransferase	E	Amino acid transport and metabolism
tr|M3W3X2|M3W3X2_FELCA	tr|M3W3X2|M3W3X3_FELCA	91.7	2.00E-18	COG5635	Predicted NTPase, NACHT family domain	T	Signal transduction mechanisms
tr|M3W3X2|M3W3X2_FELCA	tr|M3W3X2|M3W3X3_FELCA	80.9	8.00E-15	COG1204	Replicative superfamily II helicase	L	Replication, recombination and repair
tr|M3W3X2|M3W3X2_FELCA	tr|M3W3X2|M3W3X3_FELCA	70.5	1.00E-11	COG2236	Hypoxanthine phosphoribosyltransferase	H	Coenzyme transport and metabolism
tr|M3W3X2|M3W3X2_FELCA	tr|M3W3X2|M3W3X3_FELCA	54.7	2.00E-06	COG0457	Tetratricopeptide (TPR) repeat	R	General function prediction only
tr|M3W025|M3W025_FELCA	tr|M3W025|M3W026_FELCA	92	2.00E-18	COG2815	PASTA domain, binds beta-lactams	M	Cell wall/membrane/envelope biogenesis
tr|M3W025|M3W025_FELCA	tr|M3W025|M3W026_FELCA	91.3	4.00E-18	COG0515	Serine/threonine protein kinase	T	Signal transduction mechanisms
tr|M3W025|M3W025_FELCA	tr|M3W025|M3W026_FELCA	90.1	1.00E-17	COG2815	PASTA domain, binds beta-lactams	M	Cell wall/membrane/envelope biogenesis
tr|M3W025|M3W025_FELCA	tr|M3W025|M3W026_FELCA	89	2.00E-17	COG0515	Serine/threonine protein kinase	T	Signal transduction mechanisms
tr|M3W025|M3W025_FELCA	tr|M3W025|M3W026_FELCA	89	3.00E-17	COG2815	PASTA domain, binds beta-lactams	M	Cell wall/membrane/envelope biogenesis
tr|M3W025|M3W025_FELCA	tr|M3W025|M3W026_FELCA	87.4	7.00E-17	COG0515	Serine/threonine protein kinase	T	Signal transduction mechanisms
tr|M3W025|M3W025_FELCA	tr|M3W025|M3W026_FELCA	87	9.00E-17	COG0515	Serine/threonine protein kinase	T	Signal transduction mechanisms
tr|M3W025|M3W025_FELCA	tr|M3W025|M3W026_FELCA	84.3	5.00E-16	COG0515	Serine/threonine protein kinase	T	Signal transduction mechanisms
tr|M3W025|M3W025_FELCA	tr|M3W025|M3W026_FELCA	84	8.00E-16	COG0515	Serine/threonine protein kinase	T	Signal transduction mechanisms
tr|M3W025|M3W025_FELCA	tr|M3W025|M3W026_FELCA	83.6	1.00E-15	COG0515	Serine/threonine protein kinase	T	Signal transduction mechanisms
tr|A0A337RY81|A0A337RY81_FELCA	tr|A0A337RY81|A0A337RY82_FELCA	119	1.00E-26	COG5599	Protein tyrosine phosphatase	T	Signal transduction mechanisms
tr|A0A337RY81|A0A337RY81_FELCA	tr|A0A337RY81|A0A337RY82_FELCA	84	1.00E-14	COG5599	Protein tyrosine phosphatase	T	Signal transduction mechanisms
tr|A0A337RY81|A0A337RY81_FELCA	tr|A0A337RY81|A0A337RY82_FELCA	82.8	2.00E-14	COG5599	Protein tyrosine phosphatase	T	Signal transduction mechanisms
tr|A0A337RY81|A0A337RY81_FELCA	tr|A0A337RY81|A0A337RY82_FELCA	70.9	7.00E-11	COG5599	Protein tyrosine phosphatase	T	Signal transduction mechanisms
tr|A0A337RY81|A0A337RY81_FELCA	tr|A0A337RY81|A0A337RY82_FELCA	69.7	7.00E-11	COG5599	Protein tyrosine phosphatase	T	Signal transduction mechanisms
tr|M3WKV5|M3WKV5_FELCA	tr|M3WKV5|M3WKV6_FELCA	446	2.00E-145	COG3590	Predicted metalloendopeptidase	O	Posttranslational modification, protein turnover, chaperones
tr|M3WKV5|M3WKV5_FELCA	tr|M3WKV5|M3WKV6_FELCA	438	5.00E-142	COG3590	Predicted metalloendopeptidase	O	Posttranslational modification, protein turnover, chaperones
tr|M3WKV5|M3WKV5_FELCA	tr|M3WKV5|M3WKV6_FELCA	436	1.00E-141	COG3590	Predicted metalloendopeptidase	O	Posttranslational modification, protein turnover, chaperones
tr|M3WKV5|M3WKV5_FELCA	tr|M3WKV5|M3WKV6_FELCA	432	5.00E-140	COG3590	Predicted metalloendopeptidase	O	Posttranslational modification, protein turnover, chaperones
tr|M3WKV5|M3WKV5_FELCA	tr|M3WKV5|M3WKV6_FELCA	429	7.00E-139	COG3590	Predicted metalloendopeptidase	O	Posttranslational modification, protein turnover, chaperones
tr|M3WKV5|M3WKV5_FELCA	tr|M3WKV5|M3WKV6_FELCA	429	2.00E-138	COG3590	Predicted metalloendopeptidase	O	Posttranslational modification, protein turnover, chaperones
tr|M3WKV5|M3WKV5_FELCA	tr|M3WKV5|M3WKV6_FELCA	425	2.00E-137	COG3590	Predicted metalloendopeptidase	O	Posttranslational modification, protein turnover, chaperones
tr|M3WKV5|M3WKV5_FELCA	tr|M3WKV5|M3WKV6_FELCA	417	3.00E-134	COG3590	Predicted metalloendopeptidase	O	Posttranslational modification, protein turnover, chaperones
tr|M3WKV5|M3WKV5_FELCA	tr|M3WKV5|M3WKV6_FELCA	414	5.00E-133	COG3590	Predicted metalloendopeptidase	O	Posttranslational modification, protein turnover, chaperones
tr|M3WKV5|M3WKV5_FELCA	tr|M3WKV5|M3WKV6_FELCA	408	8.00E-131	COG3590	Predicted metalloendopeptidase	O	Posttranslational modification, protein turnover, chaperones
tr|M3WJ85|M3WJ85_FELCA	tr|M3WJ85|M3WJ86_FELCA	102	2.00E-22	COG5632	N-acetylmuramoyl-L-alanine amidase CwlA	M	Cell wall/membrane/envelope biogenesis
tr|M3WJ85|M3WJ85_FELCA	tr|M3WJ85|M3WJ86_FELCA	102	3.00E-22	COG5632	N-acetylmuramoyl-L-alanine amidase CwlA	M	Cell wall/membrane/envelope biogenesis
tr|M3WJ85|M3WJ85_FELCA	tr|M3WJ85|M3WJ86_FELCA	88.6	8.00E-18	COG5632	N-acetylmuramoyl-L-alanine amidase CwlA	M	Cell wall/membrane/envelope biogenesis
tr|M3WJ85|M3WJ85_FELCA	tr|M3WJ85|M3WJ86_FELCA	90.9	2.00E-17	COG1572	Serine protease, subtilase family	O	Posttranslational modification, protein turnover, chaperones
tr|M3WJ85|M3WJ85_FELCA	tr|M3WJ85|M3WJ86_FELCA	74.7	4.00E-14	COG3023	N-acetyl-anhydromuramyl-L-alanine amidase AmpD	M	Cell wall/membrane/envelope biogenesis
tr|M3WJ85|M3WJ85_FELCA	tr|M3WJ85|M3WJ86_FELCA	80.5	5.00E-14	COG2385	Peptidoglycan hydrolase (amidase) enhancer domain	M	Cell wall/membrane/envelope biogenesis
tr|M3WJ85|M3WJ85_FELCA	tr|M3WJ85|M3WJ86_FELCA	75.1	5.00E-13	COG3023	N-acetyl-anhydromuramyl-L-alanine amidase AmpD	M	Cell wall/membrane/envelope biogenesis
tr|M3WJ85|M3WJ85_FELCA	tr|M3WJ85|M3WJ86_FELCA	75.1	5.00E-13	COG3023	N-acetyl-anhydromuramyl-L-alanine amidase AmpD	M	Cell wall/membrane/envelope biogenesis
tr|M3WJ85|M3WJ85_FELCA	tr|M3WJ85|M3WJ86_FELCA	75.5	6.00E-13	COG5632	N-acetylmuramoyl-L-alanine amidase CwlA	M	Cell wall/membrane/envelope biogenesis
tr|M3WJ85|M3WJ85_FELCA	tr|M3WJ85|M3WJ86_FELCA	71.6	7.00E-13	COG3023	N-acetyl-anhydromuramyl-L-alanine amidase AmpD	M	Cell wall/membrane/envelope biogenesis
tr|M3W5N5|M3W5N5_FELCA	tr|M3W5N5|M3W5N6_FELCA	55.8	6.00E-06	COG0497	DNA repair ATPase RecN	L	Replication, recombination and repair
tr|M3WQY0|M3WQY0_FELCA	tr|M3WQY0|M3WQY1_FELCA	99	1.00E-20	COG4886	Leucine-rich repeat (LRR) protein	K	Transcription
tr|M3WQY0|M3WQY0_FELCA	tr|M3WQY0|M3WQY1_FELCA	97.8	3.00E-20	COG4886	Leucine-rich repeat (LRR) protein	K	Transcription
tr|M3WQY0|M3WQY0_FELCA	tr|M3WQY0|M3WQY1_FELCA	92.8	1.00E-18	COG4886	Leucine-rich repeat (LRR) protein	K	Transcription
tr|M3WQY0|M3WQY0_FELCA	tr|M3WQY0|M3WQY1_FELCA	90.1	1.00E-17	COG4886	Leucine-rich repeat (LRR) protein	K	Transcription
tr|M3WQY0|M3WQY0_FELCA	tr|M3WQY0|M3WQY1_FELCA	90.1	1.00E-17	COG4886	Leucine-rich repeat (LRR) protein	K	Transcription
tr|M3WQY0|M3WQY0_FELCA	tr|M3WQY0|M3WQY1_FELCA	88.2	1.00E-17	COG4886	Leucine-rich repeat (LRR) protein	K	Transcription
tr|M3WQY0|M3WQY0_FELCA	tr|M3WQY0|M3WQY1_FELCA	86.7	1.00E-16	COG4886	Leucine-rich repeat (LRR) protein	K	Transcription
tr|M3WQY0|M3WQY0_FELCA	tr|M3WQY0|M3WQY1_FELCA	86.3	2.00E-16	COG4886	Leucine-rich repeat (LRR) protein	K	Transcription
tr|M3WQY0|M3WQY0_FELCA	tr|M3WQY0|M3WQY1_FELCA	83.2	3.00E-16	COG4886	Leucine-rich repeat (LRR) protein	K	Transcription
tr|M3WQY0|M3WQY0_FELCA	tr|M3WQY0|M3WQY1_FELCA	83.6	2.00E-15	COG4886	Leucine-rich repeat (LRR) protein	K	Transcription
tr|M3WLM2|M3WLM2_FELCA	tr|M3WLM2|M3WLM3_FELCA	586	0	COG1250	3-hydroxyacyl-CoA dehydrogenase	I	Lipid transport and metabolism
tr|M3WLM2|M3WLM2_FELCA	tr|M3WLM2|M3WLM3_FELCA	567	0	COG1250	3-hydroxyacyl-CoA dehydrogenase	I	Lipid transport and metabolism
tr|M3WLM2|M3WLM2_FELCA	tr|M3WLM2|M3WLM3_FELCA	555	0	COG1250	3-hydroxyacyl-CoA dehydrogenase	I	Lipid transport and metabolism
tr|M3WLM2|M3WLM2_FELCA	tr|M3WLM2|M3WLM3_FELCA	549	0	COG1250	3-hydroxyacyl-CoA dehydrogenase	I	Lipid transport and metabolism
tr|M3WLM2|M3WLM2_FELCA	tr|M3WLM2|M3WLM3_FELCA	543	0	COG1250	3-hydroxyacyl-CoA dehydrogenase	I	Lipid transport and metabolism
tr|M3WLM2|M3WLM2_FELCA	tr|M3WLM2|M3WLM3_FELCA	542	0	COG1250	3-hydroxyacyl-CoA dehydrogenase	I	Lipid transport and metabolism
tr|M3WLM2|M3WLM2_FELCA	tr|M3WLM2|M3WLM3_FELCA	541	0	COG1250	3-hydroxyacyl-CoA dehydrogenase	I	Lipid transport and metabolism
tr|M3WLM2|M3WLM2_FELCA	tr|M3WLM2|M3WLM3_FELCA	538	0	COG1250	3-hydroxyacyl-CoA dehydrogenase	I	Lipid transport and metabolism
tr|M3WLM2|M3WLM2_FELCA	tr|M3WLM2|M3WLM3_FELCA	536	6.00E-180	COG1250	3-hydroxyacyl-CoA dehydrogenase	I	Lipid transport and metabolism
tr|M3WLM2|M3WLM2_FELCA	tr|M3WLM2|M3WLM3_FELCA	535	1.00E-179	COG1250	3-hydroxyacyl-CoA dehydrogenase	I	Lipid transport and metabolism
tr|M3WN53|M3WN53_FELCA	tr|M3WN53|M3WN54_FELCA	103	1.00E-21	COG2335	Uncaracterized surface protein containing fasciclin (FAS1) repeats	R	General function prediction only
tr|M3WN53|M3WN53_FELCA	tr|M3WN53|M3WN54_FELCA	90.9	2.00E-17	COG2335	Uncaracterized surface protein containing fasciclin (FAS1) repeats	R	General function prediction only
tr|M3WN53|M3WN53_FELCA	tr|M3WN53|M3WN54_FELCA	89.4	7.00E-17	COG2335	Uncaracterized surface protein containing fasciclin (FAS1) repeats	R	General function prediction only
tr|M3WN53|M3WN53_FELCA	tr|M3WN53|M3WN54_FELCA	90.1	5.00E-16	COG2335	Uncaracterized surface protein containing fasciclin (FAS1) repeats	R	General function prediction only
tr|M3WN53|M3WN53_FELCA	tr|M3WN53|M3WN54_FELCA	85.9	2.00E-15	COG2335	Uncaracterized surface protein containing fasciclin (FAS1) repeats	R	General function prediction only
tr|M3WN53|M3WN53_FELCA	tr|M3WN53|M3WN54_FELCA	75.9	2.00E-13	COG2335	Uncaracterized surface protein containing fasciclin (FAS1) repeats	R	General function prediction only
tr|M3WN53|M3WN53_FELCA	tr|M3WN53|M3WN54_FELCA	79	2.00E-13	COG2335	Uncaracterized surface protein containing fasciclin (FAS1) repeats	R	General function prediction only
tr|M3WN53|M3WN53_FELCA	tr|M3WN53|M3WN54_FELCA	80.5	2.00E-13	COG2335	Uncaracterized surface protein containing fasciclin (FAS1) repeats	R	General function prediction only
tr|M3WN53|M3WN53_FELCA	tr|M3WN53|M3WN54_FELCA	75.1	2.00E-13	COG2335	Uncaracterized surface protein containing fasciclin (FAS1) repeats	R	General function prediction only
tr|M3WN53|M3WN53_FELCA	tr|M3WN53|M3WN54_FELCA	75.1	3.00E-13	COG2335	Uncaracterized surface protein containing fasciclin (FAS1) repeats	R	General function prediction only
tr|M3W7F9|M3W7F9_FELCA	tr|M3W7F9|M3W7F10_FELCA	97.4	5.00E-19	COG2815	PASTA domain, binds beta-lactams	M	Cell wall/membrane/envelope biogenesis
tr|M3W7F9|M3W7F9_FELCA	tr|M3W7F9|M3W7F10_FELCA	95.1	7.00E-19	COG0515	Serine/threonine protein kinase	T	Signal transduction mechanisms
tr|M3W7F9|M3W7F9_FELCA	tr|M3W7F9|M3W7F10_FELCA	96.3	9.00E-19	COG0515	Serine/threonine protein kinase	T	Signal transduction mechanisms
tr|M3W7F9|M3W7F9_FELCA	tr|M3W7F9|M3W7F10_FELCA	94.7	4.00E-18	COG0515	Serine/threonine protein kinase	T	Signal transduction mechanisms
tr|M3W7F9|M3W7F9_FELCA	tr|M3W7F9|M3W7F10_FELCA	93.6	5.00E-18	COG0515	Serine/threonine protein kinase	T	Signal transduction mechanisms
tr|M3W7F9|M3W7F9_FELCA	tr|M3W7F9|M3W7F10_FELCA	94.4	8.00E-18	COG4252	Extracellular (periplasmic) sensor domain CHASE2 (specificity unknown)	T	Signal transduction mechanisms
tr|M3W7F9|M3W7F9_FELCA	tr|M3W7F9|M3W7F10_FELCA	94	9.00E-18	COG0823	Periplasmic component of the Tol biopolymer transport system	U	Intracellular trafficking, secretion, and vesicular transport
tr|M3W7F9|M3W7F9_FELCA	tr|M3W7F9|M3W7F10_FELCA	90.1	2.00E-17	COG0515	Serine/threonine protein kinase	T	Signal transduction mechanisms
tr|M3W7F9|M3W7F9_FELCA	tr|M3W7F9|M3W7F10_FELCA	90.5	4.00E-17	COG3170	Tfp pilus assembly protein FimV	NW	Cell motility;Extracellular structures
tr|A0A2I2UTZ7|A0A2I2UTZ7_FELCA	tr|A0A2I2UTZ7|A0A2I2UTZ8_FELCA	519	5.00E-168	COG1164	Oligoendopeptidase F	E	Amino acid transport and metabolism
tr|A0A2I2UTZ7|A0A2I2UTZ7_FELCA	tr|A0A2I2UTZ7|A0A2I2UTZ8_FELCA	509	1.00E-164	COG1164	Oligoendopeptidase F	E	Amino acid transport and metabolism
tr|A0A2I2UTZ7|A0A2I2UTZ7_FELCA	tr|A0A2I2UTZ7|A0A2I2UTZ8_FELCA	501	2.00E-161	COG1164	Oligoendopeptidase F	E	Amino acid transport and metabolism
tr|A0A2I2UTZ7|A0A2I2UTZ7_FELCA	tr|A0A2I2UTZ7|A0A2I2UTZ8_FELCA	499	6.00E-161	COG1164	Oligoendopeptidase F	E	Amino acid transport and metabolism
tr|A0A2I2UTZ7|A0A2I2UTZ7_FELCA	tr|A0A2I2UTZ7|A0A2I2UTZ8_FELCA	489	1.00E-156	COG1164	Oligoendopeptidase F	E	Amino acid transport and metabolism
tr|A0A2I2UTZ7|A0A2I2UTZ7_FELCA	tr|A0A2I2UTZ7|A0A2I2UTZ8_FELCA	485	3.00E-155	COG1164	Oligoendopeptidase F	E	Amino acid transport and metabolism
tr|A0A2I2UTZ7|A0A2I2UTZ7_FELCA	tr|A0A2I2UTZ7|A0A2I2UTZ8_FELCA	483	2.00E-154	COG1164	Oligoendopeptidase F	E	Amino acid transport and metabolism
tr|A0A2I2UTZ7|A0A2I2UTZ7_FELCA	tr|A0A2I2UTZ7|A0A2I2UTZ8_FELCA	472	1.00E-150	COG1164	Oligoendopeptidase F	E	Amino acid transport and metabolism
tr|A0A2I2UTZ7|A0A2I2UTZ7_FELCA	tr|A0A2I2UTZ7|A0A2I2UTZ8_FELCA	469	2.00E-149	COG1164	Oligoendopeptidase F	E	Amino acid transport and metabolism
tr|A0A2I2UTZ7|A0A2I2UTZ7_FELCA	tr|A0A2I2UTZ7|A0A2I2UTZ8_FELCA	468	3.00E-149	COG1164	Oligoendopeptidase F	E	Amino acid transport and metabolism
tr|M3W3U5|M3W3U5_FELCA	tr|M3W3U5|M3W3U6_FELCA	65.5	1.00E-09	COG0542	ATP-dependent Clp protease ATP-binding subunit ClpA	O	Posttranslational modification, protein turnover, chaperones
tr|M3W3U5|M3W3U5_FELCA	tr|M3W3U5|M3W3U6_FELCA	65.1	2.00E-09	COG0542	ATP-dependent Clp protease ATP-binding subunit ClpA	O	Posttranslational modification, protein turnover, chaperones
tr|M3W3U5|M3W3U5_FELCA	tr|M3W3U5|M3W3U6_FELCA	64.3	2.00E-09	COG0542	ATP-dependent Clp protease ATP-binding subunit ClpA	O	Posttranslational modification, protein turnover, chaperones
tr|M3W3U5|M3W3U5_FELCA	tr|M3W3U5|M3W3U6_FELCA	63.5	4.00E-09	COG0542	ATP-dependent Clp protease ATP-binding subunit ClpA	O	Posttranslational modification, protein turnover, chaperones
tr|M3W3U5|M3W3U5_FELCA	tr|M3W3U5|M3W3U6_FELCA	63.2	6.00E-09	COG0542	ATP-dependent Clp protease ATP-binding subunit ClpA	O	Posttranslational modification, protein turnover, chaperones
tr|M3W3U5|M3W3U5_FELCA	tr|M3W3U5|M3W3U6_FELCA	62.8	7.00E-09	COG0542	ATP-dependent Clp protease ATP-binding subunit ClpA	O	Posttranslational modification, protein turnover, chaperones
tr|M3W3U5|M3W3U5_FELCA	tr|M3W3U5|M3W3U6_FELCA	62.8	9.00E-09	COG0542	ATP-dependent Clp protease ATP-binding subunit ClpA	O	Posttranslational modification, protein turnover, chaperones
tr|M3W3U5|M3W3U5_FELCA	tr|M3W3U5|M3W3U6_FELCA	61.6	2.00E-08	COG0542	ATP-dependent Clp protease ATP-binding subunit ClpA	O	Posttranslational modification, protein turnover, chaperones
tr|M3W3U5|M3W3U5_FELCA	tr|M3W3U5|M3W3U6_FELCA	61.6	2.00E-08	COG0542	ATP-dependent Clp protease ATP-binding subunit ClpA	O	Posttranslational modification, protein turnover, chaperones
tr|M3W3U5|M3W3U5_FELCA	tr|M3W3U5|M3W3U6_FELCA	61.6	2.00E-08	COG0542	ATP-dependent Clp protease ATP-binding subunit ClpA	O	Posttranslational modification, protein turnover, chaperones
tr|M3VUR6|M3VUR6_FELCA	tr|M3VUR6|M3VUR7_FELCA	294	1.00E-91	COG3119	Arylsulfatase A or related enzyme	P	Inorganic ion transport and metabolism
tr|M3VUR6|M3VUR6_FELCA	tr|M3VUR6|M3VUR7_FELCA	262	2.00E-79	COG3119	Arylsulfatase A or related enzyme	P	Inorganic ion transport and metabolism
tr|M3VUR6|M3VUR6_FELCA	tr|M3VUR6|M3VUR7_FELCA	262	2.00E-79	COG3119	Arylsulfatase A or related enzyme	P	Inorganic ion transport and metabolism
tr|M3VUR6|M3VUR6_FELCA	tr|M3VUR6|M3VUR7_FELCA	256	2.00E-77	COG3119	Arylsulfatase A or related enzyme	P	Inorganic ion transport and metabolism
tr|M3VUR6|M3VUR6_FELCA	tr|M3VUR6|M3VUR7_FELCA	247	2.00E-73	COG3119	Arylsulfatase A or related enzyme	P	Inorganic ion transport and metabolism
tr|M3VUR6|M3VUR6_FELCA	tr|M3VUR6|M3VUR7_FELCA	245	4.00E-73	COG3119	Arylsulfatase A or related enzyme	P	Inorganic ion transport and metabolism
tr|M3VUR6|M3VUR6_FELCA	tr|M3VUR6|M3VUR7_FELCA	246	5.00E-73	COG3119	Arylsulfatase A or related enzyme	P	Inorganic ion transport and metabolism
tr|M3VUR6|M3VUR6_FELCA	tr|M3VUR6|M3VUR7_FELCA	244	2.00E-72	COG3119	Arylsulfatase A or related enzyme	P	Inorganic ion transport and metabolism
tr|M3VUR6|M3VUR6_FELCA	tr|M3VUR6|M3VUR7_FELCA	237	9.00E-70	COG3119	Arylsulfatase A or related enzyme	P	Inorganic ion transport and metabolism
tr|M3VUR6|M3VUR6_FELCA	tr|M3VUR6|M3VUR7_FELCA	234	7.00E-69	COG3119	Arylsulfatase A or related enzyme	P	Inorganic ion transport and metabolism
tr|M3WKC6|M3WKC6_FELCA	tr|M3WKC6|M3WKC7_FELCA	198	2.00E-56	COG5640	Secreted trypsin-like serine protease	O	Posttranslational modification, protein turnover, chaperones
tr|M3WKC6|M3WKC6_FELCA	tr|M3WKC6|M3WKC7_FELCA	176	4.00E-48	COG5640	Secreted trypsin-like serine protease	O	Posttranslational modification, protein turnover, chaperones
tr|M3WKC6|M3WKC6_FELCA	tr|M3WKC6|M3WKC7_FELCA	172	2.00E-46	COG5640	Secreted trypsin-like serine protease	O	Posttranslational modification, protein turnover, chaperones
tr|M3WKC6|M3WKC6_FELCA	tr|M3WKC6|M3WKC7_FELCA	151	1.00E-37	COG5640	Secreted trypsin-like serine protease	O	Posttranslational modification, protein turnover, chaperones
tr|M3WKC6|M3WKC6_FELCA	tr|M3WKC6|M3WKC7_FELCA	135	6.00E-35	COG5640	Secreted trypsin-like serine protease	O	Posttranslational modification, protein turnover, chaperones
tr|M3WKC6|M3WKC6_FELCA	tr|M3WKC6|M3WKC7_FELCA	135	3.00E-34	COG5640	Secreted trypsin-like serine protease	O	Posttranslational modification, protein turnover, chaperones
tr|M3WKC6|M3WKC6_FELCA	tr|M3WKC6|M3WKC7_FELCA	133	7.00E-34	COG5640	Secreted trypsin-like serine protease	O	Posttranslational modification, protein turnover, chaperones
tr|M3WKC6|M3WKC6_FELCA	tr|M3WKC6|M3WKC7_FELCA	132	2.00E-33	COG5640	Secreted trypsin-like serine protease	O	Posttranslational modification, protein turnover, chaperones
tr|M3WKC6|M3WKC6_FELCA	tr|M3WKC6|M3WKC7_FELCA	129	4.00E-32	COG5640	Secreted trypsin-like serine protease	O	Posttranslational modification, protein turnover, chaperones
tr|M3WKC6|M3WKC6_FELCA	tr|M3WKC6|M3WKC7_FELCA	134	4.00E-32	COG5640	Secreted trypsin-like serine protease	O	Posttranslational modification, protein turnover, chaperones
tr|A0A2I2U2U3|A0A2I2U2U3_FELCA	tr|A0A2I2U2U3|A0A2I2U2U4_FELCA	240	6.00E-71	COG0513	Superfamily II DNA and RNA helicase	L	Replication, recombination and repair
tr|A0A2I2U2U3|A0A2I2U2U3_FELCA	tr|A0A2I2U2U3|A0A2I2U2U4_FELCA	235	2.00E-69	COG0513	Superfamily II DNA and RNA helicase	L	Replication, recombination and repair
tr|A0A2I2U2U3|A0A2I2U2U3_FELCA	tr|A0A2I2U2U3|A0A2I2U2U4_FELCA	234	4.00E-69	COG0513	Superfamily II DNA and RNA helicase	L	Replication, recombination and repair
tr|A0A2I2U2U3|A0A2I2U2U3_FELCA	tr|A0A2I2U2U3|A0A2I2U2U4_FELCA	229	1.00E-67	COG0513	Superfamily II DNA and RNA helicase	L	Replication, recombination and repair
tr|A0A2I2U2U3|A0A2I2U2U3_FELCA	tr|A0A2I2U2U3|A0A2I2U2U4_FELCA	231	2.00E-67	COG0513	Superfamily II DNA and RNA helicase	L	Replication, recombination and repair
tr|A0A2I2U2U3|A0A2I2U2U3_FELCA	tr|A0A2I2U2U3|A0A2I2U2U4_FELCA	229	2.00E-67	COG0513	Superfamily II DNA and RNA helicase	L	Replication, recombination and repair
tr|A0A2I2U2U3|A0A2I2U2U3_FELCA	tr|A0A2I2U2U3|A0A2I2U2U4_FELCA	229	2.00E-67	COG0513	Superfamily II DNA and RNA helicase	L	Replication, recombination and repair
tr|A0A2I2U2U3|A0A2I2U2U3_FELCA	tr|A0A2I2U2U3|A0A2I2U2U4_FELCA	229	2.00E-67	COG0513	Superfamily II DNA and RNA helicase	L	Replication, recombination and repair
tr|A0A2I2U2U3|A0A2I2U2U3_FELCA	tr|A0A2I2U2U3|A0A2I2U2U4_FELCA	228	3.00E-67	COG0513	Superfamily II DNA and RNA helicase	L	Replication, recombination and repair
tr|A0A2I2U2U3|A0A2I2U2U3_FELCA	tr|A0A2I2U2U3|A0A2I2U2U4_FELCA	228	3.00E-67	COG0513	Superfamily II DNA and RNA helicase	L	Replication, recombination and repair
tr|M3WXS2|M3WXS2_FELCA	tr|M3WXS2|M3WXS3_FELCA	143	2.00E-32	COG3210	Large exoprotein involved in heme utilization or adhesion	U	Intracellular trafficking, secretion, and vesicular transport
tr|M3WXS2|M3WXS2_FELCA	tr|M3WXS2|M3WXS3_FELCA	128	7.00E-28	COG3291	PKD repeat	S	Function unknown
tr|M3WXS2|M3WXS2_FELCA	tr|M3WXS2|M3WXS3_FELCA	73.2	4.00E-11	COG2931	Ca2+-binding protein, RTX toxin-related	Q	Secondary metabolites biosynthesis, transport and catabolism
tr|M3WXS2|M3WXS2_FELCA	tr|M3WXS2|M3WXS3_FELCA	70.9	2.00E-10	COG4932	Uncharacterized surface anchored protein	S	Function unknown
tr|M3WXS2|M3WXS2_FELCA	tr|M3WXS2|M3WXS3_FELCA	64.3	3.00E-08	COG4932	Uncharacterized surface anchored protein	S	Function unknown
tr|M3WXS2|M3WXS2_FELCA	tr|M3WXS2|M3WXS3_FELCA	57.8	2.00E-06	COG2931	Ca2+-binding protein, RTX toxin-related	Q	Secondary metabolites biosynthesis, transport and catabolism
tr|M3WXS2|M3WXS2_FELCA	tr|M3WXS2|M3WXS3_FELCA	56.6	5.00E-06	COG2931	Ca2+-binding protein, RTX toxin-related	Q	Secondary metabolites biosynthesis, transport and catabolism
tr|A0A337ST03|A0A337ST03_FELCA	tr|A0A337ST03|A0A337ST04_FELCA	306	4.00E-102	COG1262	Formylglycine-generating enzyme, required for sulfatase activity, contains SUMF1/FGE domain	O	Posttranslational modification, protein turnover, chaperones
tr|A0A337ST03|A0A337ST03_FELCA	tr|A0A337ST03|A0A337ST04_FELCA	306	2.00E-101	COG1262	Formylglycine-generating enzyme, required for sulfatase activity, contains SUMF1/FGE domain	O	Posttranslational modification, protein turnover, chaperones
tr|A0A337ST03|A0A337ST03_FELCA	tr|A0A337ST03|A0A337ST04_FELCA	306	2.00E-100	COG1262	Formylglycine-generating enzyme, required for sulfatase activity, contains SUMF1/FGE domain	O	Posttranslational modification, protein turnover, chaperones
tr|A0A337ST03|A0A337ST03_FELCA	tr|A0A337ST03|A0A337ST04_FELCA	299	7.00E-98	COG1262	Formylglycine-generating enzyme, required for sulfatase activity, contains SUMF1/FGE domain	O	Posttranslational modification, protein turnover, chaperones
tr|A0A337ST03|A0A337ST03_FELCA	tr|A0A337ST03|A0A337ST04_FELCA	295	6.00E-97	COG1262	Formylglycine-generating enzyme, required for sulfatase activity, contains SUMF1/FGE domain	O	Posttranslational modification, protein turnover, chaperones
tr|A0A337ST03|A0A337ST03_FELCA	tr|A0A337ST03|A0A337ST04_FELCA	289	2.00E-95	COG1262	Formylglycine-generating enzyme, required for sulfatase activity, contains SUMF1/FGE domain	O	Posttranslational modification, protein turnover, chaperones
tr|A0A337ST03|A0A337ST03_FELCA	tr|A0A337ST03|A0A337ST04_FELCA	290	2.00E-95	COG1262	Formylglycine-generating enzyme, required for sulfatase activity, contains SUMF1/FGE domain	O	Posttranslational modification, protein turnover, chaperones
tr|A0A337ST03|A0A337ST03_FELCA	tr|A0A337ST03|A0A337ST04_FELCA	287	2.00E-94	COG1262	Formylglycine-generating enzyme, required for sulfatase activity, contains SUMF1/FGE domain	O	Posttranslational modification, protein turnover, chaperones
tr|A0A337ST03|A0A337ST03_FELCA	tr|A0A337ST03|A0A337ST04_FELCA	285	2.00E-93	COG1262	Formylglycine-generating enzyme, required for sulfatase activity, contains SUMF1/FGE domain	O	Posttranslational modification, protein turnover, chaperones
tr|A0A337ST03|A0A337ST03_FELCA	tr|A0A337ST03|A0A337ST04_FELCA	283	2.00E-92	COG1262	Formylglycine-generating enzyme, required for sulfatase activity, contains SUMF1/FGE domain	O	Posttranslational modification, protein turnover, chaperones
tr|M3XCZ2|M3XCZ2_FELCA	tr|M3XCZ2|M3XCZ3_FELCA	382	4.00E-104	COG3210	Large exoprotein involved in heme utilization or adhesion	U	Intracellular trafficking, secretion, and vesicular transport
tr|M3XCZ2|M3XCZ2_FELCA	tr|M3XCZ2|M3XCZ3_FELCA	268	2.00E-69	COG3291	PKD repeat	S	Function unknown
tr|M3XCZ2|M3XCZ2_FELCA	tr|M3XCZ2|M3XCZ3_FELCA	166	2.00E-38	COG2304	Secreted protein containing bacterial Ig-like domain and vWFA domain	R	General function prediction only
tr|M3XCZ2|M3XCZ2_FELCA	tr|M3XCZ2|M3XCZ3_FELCA	134	1.00E-28	COG4932	Uncharacterized surface anchored protein	S	Function unknown
tr|M3XCZ2|M3XCZ2_FELCA	tr|M3XCZ2|M3XCZ3_FELCA	132	2.00E-28	COG4932	Uncharacterized surface anchored protein	S	Function unknown
tr|M3XCZ2|M3XCZ2_FELCA	tr|M3XCZ2|M3XCZ3_FELCA	126	1.00E-26	COG2931	Ca2+-binding protein, RTX toxin-related	Q	Secondary metabolites biosynthesis, transport and catabolism
tr|M3XCZ2|M3XCZ2_FELCA	tr|M3XCZ2|M3XCZ3_FELCA	119	3.00E-24	COG4932	Uncharacterized surface anchored protein	S	Function unknown
tr|M3XCZ2|M3XCZ2_FELCA	tr|M3XCZ2|M3XCZ3_FELCA	112	3.00E-22	COG3210	Large exoprotein involved in heme utilization or adhesion	U	Intracellular trafficking, secretion, and vesicular transport
tr|M3XCZ2|M3XCZ2_FELCA	tr|M3XCZ2|M3XCZ3_FELCA	112	5.00E-22	COG4932	Uncharacterized surface anchored protein	S	Function unknown
tr|M3XCZ2|M3XCZ2_FELCA	tr|M3XCZ2|M3XCZ3_FELCA	105	3.00E-20	COG2834	Outer membrane lipoprotein-sorting protein	M	Cell wall/membrane/envelope biogenesis
tr|M3XFI8|M3XFI8_FELCA	tr|M3XFI8|M3XFI9_FELCA	246	2.00E-82	COG0652	Peptidyl-prolyl cis-trans isomerase (rotamase) - cyclophilin family	O	Posttranslational modification, protein turnover, chaperones
tr|M3XFI8|M3XFI8_FELCA	tr|M3XFI8|M3XFI9_FELCA	237	7.00E-79	COG0652	Peptidyl-prolyl cis-trans isomerase (rotamase) - cyclophilin family	O	Posttranslational modification, protein turnover, chaperones
tr|M3XFI8|M3XFI8_FELCA	tr|M3XFI8|M3XFI9_FELCA	230	3.00E-76	COG0652	Peptidyl-prolyl cis-trans isomerase (rotamase) - cyclophilin family	O	Posttranslational modification, protein turnover, chaperones
tr|M3XFI8|M3XFI8_FELCA	tr|M3XFI8|M3XFI9_FELCA	230	2.00E-75	COG0652	Peptidyl-prolyl cis-trans isomerase (rotamase) - cyclophilin family	O	Posttranslational modification, protein turnover, chaperones
tr|M3XFI8|M3XFI8_FELCA	tr|M3XFI8|M3XFI9_FELCA	225	7.00E-74	COG0652	Peptidyl-prolyl cis-trans isomerase (rotamase) - cyclophilin family	O	Posttranslational modification, protein turnover, chaperones
tr|M3XFI8|M3XFI8_FELCA	tr|M3XFI8|M3XFI9_FELCA	224	2.00E-73	COG0652	Peptidyl-prolyl cis-trans isomerase (rotamase) - cyclophilin family	O	Posttranslational modification, protein turnover, chaperones
tr|M3XFI8|M3XFI8_FELCA	tr|M3XFI8|M3XFI9_FELCA	214	4.00E-69	COG0652	Peptidyl-prolyl cis-trans isomerase (rotamase) - cyclophilin family	O	Posttranslational modification, protein turnover, chaperones
tr|M3XFI8|M3XFI8_FELCA	tr|M3XFI8|M3XFI9_FELCA	211	4.00E-68	COG0652	Peptidyl-prolyl cis-trans isomerase (rotamase) - cyclophilin family	O	Posttranslational modification, protein turnover, chaperones
tr|M3XFI8|M3XFI8_FELCA	tr|M3XFI8|M3XFI9_FELCA	210	4.00E-68	COG0652	Peptidyl-prolyl cis-trans isomerase (rotamase) - cyclophilin family	O	Posttranslational modification, protein turnover, chaperones
tr|M3XFI8|M3XFI8_FELCA	tr|M3XFI8|M3XFI9_FELCA	204	3.00E-65	COG0652	Peptidyl-prolyl cis-trans isomerase (rotamase) - cyclophilin family	O	Posttranslational modification, protein turnover, chaperones
tr|M3VXQ8|M3VXQ8_FELCA	tr|M3VXQ8|M3VXQ9_FELCA	66.6	1.00E-10	COG0062	NAD(P)H-hydrate repair enzyme Nnr, NAD(P)H-hydrate epimerase domain	F	Nucleotide transport and metabolism
tr|A0A337RTW3|A0A337RTW3_FELCA	tr|A0A337RTW3|A0A337RTW4_FELCA	185	8.00E-46	COG4886	Leucine-rich repeat (LRR) protein	K	Transcription
tr|A0A337RTW3|A0A337RTW3_FELCA	tr|A0A337RTW3|A0A337RTW4_FELCA	184	1.00E-45	COG4886	Leucine-rich repeat (LRR) protein	K	Transcription
tr|A0A337RTW3|A0A337RTW3_FELCA	tr|A0A337RTW3|A0A337RTW4_FELCA	177	5.00E-43	COG4886	Leucine-rich repeat (LRR) protein	K	Transcription
tr|A0A337RTW3|A0A337RTW3_FELCA	tr|A0A337RTW3|A0A337RTW4_FELCA	173	5.00E-42	COG4886	Leucine-rich repeat (LRR) protein	K	Transcription
tr|A0A337RTW3|A0A337RTW3_FELCA	tr|A0A337RTW3|A0A337RTW4_FELCA	167	4.00E-41	COG4886	Leucine-rich repeat (LRR) protein	K	Transcription
tr|A0A337RTW3|A0A337RTW3_FELCA	tr|A0A337RTW3|A0A337RTW4_FELCA	159	1.00E-37	COG4886	Leucine-rich repeat (LRR) protein	K	Transcription
tr|A0A337RTW3|A0A337RTW3_FELCA	tr|A0A337RTW3|A0A337RTW4_FELCA	158	1.00E-37	COG4886	Leucine-rich repeat (LRR) protein	K	Transcription
tr|A0A337RTW3|A0A337RTW3_FELCA	tr|A0A337RTW3|A0A337RTW4_FELCA	157	4.00E-37	COG4886	Leucine-rich repeat (LRR) protein	K	Transcription
tr|A0A337RTW3|A0A337RTW3_FELCA	tr|A0A337RTW3|A0A337RTW4_FELCA	155	1.00E-36	COG4886	Leucine-rich repeat (LRR) protein	K	Transcription
tr|A0A337RTW3|A0A337RTW3_FELCA	tr|A0A337RTW3|A0A337RTW4_FELCA	150	2.00E-36	COG4886	Leucine-rich repeat (LRR) protein	K	Transcription
tr|A0A2I2UHT3|A0A2I2UHT3_FELCA	tr|A0A2I2UHT3|A0A2I2UHT4_FELCA	470	5.00E-163	COG0148	Enolase	G	Carbohydrate transport and metabolism
tr|A0A2I2UHT3|A0A2I2UHT3_FELCA	tr|A0A2I2UHT3|A0A2I2UHT4_FELCA	469	5.00E-163	COG0148	Enolase	G	Carbohydrate transport and metabolism
tr|A0A2I2UHT3|A0A2I2UHT3_FELCA	tr|A0A2I2UHT3|A0A2I2UHT4_FELCA	468	2.00E-162	COG0148	Enolase	G	Carbohydrate transport and metabolism
tr|A0A2I2UHT3|A0A2I2UHT3_FELCA	tr|A0A2I2UHT3|A0A2I2UHT4_FELCA	463	2.00E-160	COG0148	Enolase	G	Carbohydrate transport and metabolism
tr|A0A2I2UHT3|A0A2I2UHT3_FELCA	tr|A0A2I2UHT3|A0A2I2UHT4_FELCA	462	7.00E-160	COG0148	Enolase	G	Carbohydrate transport and metabolism
tr|A0A2I2UHT3|A0A2I2UHT3_FELCA	tr|A0A2I2UHT3|A0A2I2UHT4_FELCA	461	1.00E-159	COG0148	Enolase	G	Carbohydrate transport and metabolism
tr|A0A2I2UHT3|A0A2I2UHT3_FELCA	tr|A0A2I2UHT3|A0A2I2UHT4_FELCA	461	1.00E-159	COG0148	Enolase	G	Carbohydrate transport and metabolism
tr|A0A2I2UHT3|A0A2I2UHT3_FELCA	tr|A0A2I2UHT3|A0A2I2UHT4_FELCA	460	2.00E-159	COG0148	Enolase	G	Carbohydrate transport and metabolism
tr|A0A2I2UHT3|A0A2I2UHT3_FELCA	tr|A0A2I2UHT3|A0A2I2UHT4_FELCA	457	3.00E-158	COG0148	Enolase	G	Carbohydrate transport and metabolism
tr|A0A2I2UHT3|A0A2I2UHT3_FELCA	tr|A0A2I2UHT3|A0A2I2UHT4_FELCA	457	7.00E-158	COG0148	Enolase	G	Carbohydrate transport and metabolism
tr|A0A2I2UGJ7|A0A2I2UGJ7_FELCA	tr|A0A2I2UGJ7|A0A2I2UGJ8_FELCA	166	4.00E-40	COG0474	Magnesium-transporting ATPase (P-type)	P	Inorganic ion transport and metabolism
tr|A0A2I2UGJ7|A0A2I2UGJ7_FELCA	tr|A0A2I2UGJ7|A0A2I2UGJ8_FELCA	164	1.00E-39	COG0474	Magnesium-transporting ATPase (P-type)	P	Inorganic ion transport and metabolism
tr|A0A2I2UGJ7|A0A2I2UGJ7_FELCA	tr|A0A2I2UGJ7|A0A2I2UGJ8_FELCA	163	3.00E-39	COG0474	Magnesium-transporting ATPase (P-type)	P	Inorganic ion transport and metabolism
tr|A0A2I2UGJ7|A0A2I2UGJ7_FELCA	tr|A0A2I2UGJ7|A0A2I2UGJ8_FELCA	160	4.00E-38	COG0474	Magnesium-transporting ATPase (P-type)	P	Inorganic ion transport and metabolism
tr|A0A2I2UGJ7|A0A2I2UGJ7_FELCA	tr|A0A2I2UGJ7|A0A2I2UGJ8_FELCA	159	8.00E-38	COG0474	Magnesium-transporting ATPase (P-type)	P	Inorganic ion transport and metabolism
tr|A0A2I2UGJ7|A0A2I2UGJ7_FELCA	tr|A0A2I2UGJ7|A0A2I2UGJ8_FELCA	159	9.00E-38	COG0474	Magnesium-transporting ATPase (P-type)	P	Inorganic ion transport and metabolism
tr|A0A2I2UGJ7|A0A2I2UGJ7_FELCA	tr|A0A2I2UGJ7|A0A2I2UGJ8_FELCA	159	1.00E-37	COG0474	Magnesium-transporting ATPase (P-type)	P	Inorganic ion transport and metabolism
tr|A0A2I2UGJ7|A0A2I2UGJ7_FELCA	tr|A0A2I2UGJ7|A0A2I2UGJ8_FELCA	156	7.00E-37	COG0474	Magnesium-transporting ATPase (P-type)	P	Inorganic ion transport and metabolism
tr|A0A2I2UGJ7|A0A2I2UGJ7_FELCA	tr|A0A2I2UGJ7|A0A2I2UGJ8_FELCA	155	1.00E-36	COG0474	Magnesium-transporting ATPase (P-type)	P	Inorganic ion transport and metabolism
tr|A0A2I2UGJ7|A0A2I2UGJ7_FELCA	tr|A0A2I2UGJ7|A0A2I2UGJ8_FELCA	154	2.00E-36	COG0474	Magnesium-transporting ATPase (P-type)	P	Inorganic ion transport and metabolism
tr|M3W924|M3W924_FELCA	tr|M3W924|M3W925_FELCA	55.5	2.00E-06	COG2931	Ca2+-binding protein, RTX toxin-related	Q	Secondary metabolites biosynthesis, transport and catabolism
tr|M3VVV7|M3VVV7_FELCA	tr|M3VVV7|M3VVV8_FELCA	151	3.00E-39	COG1502	Phosphatidylserine/phosphatidylglycerophosphate/cardiolipin synthase or related enzyme	I	Lipid transport and metabolism
tr|M3VVV7|M3VVV7_FELCA	tr|M3VVV7|M3VVV8_FELCA	142	8.00E-36	COG1502	Phosphatidylserine/phosphatidylglycerophosphate/cardiolipin synthase or related enzyme	I	Lipid transport and metabolism
tr|M3VVV7|M3VVV7_FELCA	tr|M3VVV7|M3VVV8_FELCA	140	2.00E-35	COG1502	Phosphatidylserine/phosphatidylglycerophosphate/cardiolipin synthase or related enzyme	I	Lipid transport and metabolism
tr|M3VVV7|M3VVV7_FELCA	tr|M3VVV7|M3VVV8_FELCA	128	5.00E-31	COG1502	Phosphatidylserine/phosphatidylglycerophosphate/cardiolipin synthase or related enzyme	I	Lipid transport and metabolism
tr|M3VVV7|M3VVV7_FELCA	tr|M3VVV7|M3VVV8_FELCA	127	1.00E-30	COG1502	Phosphatidylserine/phosphatidylglycerophosphate/cardiolipin synthase or related enzyme	I	Lipid transport and metabolism
tr|M3VVV7|M3VVV7_FELCA	tr|M3VVV7|M3VVV8_FELCA	127	2.00E-30	COG1502	Phosphatidylserine/phosphatidylglycerophosphate/cardiolipin synthase or related enzyme	I	Lipid transport and metabolism
tr|M3VVV7|M3VVV7_FELCA	tr|M3VVV7|M3VVV8_FELCA	97.4	3.00E-20	COG1502	Phosphatidylserine/phosphatidylglycerophosphate/cardiolipin synthase or related enzyme	I	Lipid transport and metabolism
tr|M3X2N9|M3X2N9_FELCA	tr|M3X2N9|M3X2N10_FELCA	108	5.00E-28	COG1100	GTPase SAR1 family domain	R	General function prediction only
tr|M3X2N9|M3X2N9_FELCA	tr|M3X2N9|M3X2N10_FELCA	107	1.00E-27	COG1100	GTPase SAR1 family domain	R	General function prediction only
tr|M3X2N9|M3X2N9_FELCA	tr|M3X2N9|M3X2N10_FELCA	89	9.00E-21	COG1100	GTPase SAR1 family domain	R	General function prediction only
tr|M3X2N9|M3X2N9_FELCA	tr|M3X2N9|M3X2N10_FELCA	88.2	2.00E-20	COG1100	GTPase SAR1 family domain	R	General function prediction only
tr|M3X2N9|M3X2N9_FELCA	tr|M3X2N9|M3X2N10_FELCA	87.8	3.00E-20	COG1100	GTPase SAR1 family domain	R	General function prediction only
tr|M3X2N9|M3X2N9_FELCA	tr|M3X2N9|M3X2N10_FELCA	85.5	3.00E-19	COG1100	GTPase SAR1 family domain	R	General function prediction only
tr|M3X2N9|M3X2N9_FELCA	tr|M3X2N9|M3X2N10_FELCA	85.1	4.00E-19	COG1100	GTPase SAR1 family domain	R	General function prediction only
tr|M3X2N9|M3X2N9_FELCA	tr|M3X2N9|M3X2N10_FELCA	85.1	5.00E-19	COG1100	GTPase SAR1 family domain	R	General function prediction only
tr|M3X2N9|M3X2N9_FELCA	tr|M3X2N9|M3X2N10_FELCA	84.3	7.00E-19	COG1100	GTPase SAR1 family domain	R	General function prediction only
tr|M3X2N9|M3X2N9_FELCA	tr|M3X2N9|M3X2N10_FELCA	84	8.00E-19	COG1100	GTPase SAR1 family domain	R	General function prediction only
tr|M3WB84|M3WB84_FELCA	tr|M3WB84|M3WB85_FELCA	433	5.00E-141	COG0151	Phosphoribosylamine-glycine ligase	F	Nucleotide transport and metabolism
tr|M3WB84|M3WB84_FELCA	tr|M3WB84|M3WB85_FELCA	432	1.00E-140	COG0151	Phosphoribosylamine-glycine ligase	F	Nucleotide transport and metabolism
tr|M3WB84|M3WB84_FELCA	tr|M3WB84|M3WB85_FELCA	432	1.00E-140	COG0151	Phosphoribosylamine-glycine ligase	F	Nucleotide transport and metabolism
tr|M3WB84|M3WB84_FELCA	tr|M3WB84|M3WB85_FELCA	431	2.00E-140	COG0151	Phosphoribosylamine-glycine ligase	F	Nucleotide transport and metabolism
tr|M3WB84|M3WB84_FELCA	tr|M3WB84|M3WB85_FELCA	431	2.00E-140	COG0151	Phosphoribosylamine-glycine ligase	F	Nucleotide transport and metabolism
tr|M3WB84|M3WB84_FELCA	tr|M3WB84|M3WB85_FELCA	441	5.00E-140	COG0151	Phosphoribosylamine-glycine ligase	F	Nucleotide transport and metabolism
tr|M3WB84|M3WB84_FELCA	tr|M3WB84|M3WB85_FELCA	429	2.00E-139	COG0151	Phosphoribosylamine-glycine ligase	F	Nucleotide transport and metabolism
tr|M3WB84|M3WB84_FELCA	tr|M3WB84|M3WB85_FELCA	433	4.00E-139	COG0151	Phosphoribosylamine-glycine ligase	F	Nucleotide transport and metabolism
tr|M3WB84|M3WB84_FELCA	tr|M3WB84|M3WB85_FELCA	427	1.00E-138	COG0151	Phosphoribosylamine-glycine ligase	F	Nucleotide transport and metabolism
tr|M3WB84|M3WB84_FELCA	tr|M3WB84|M3WB85_FELCA	426	2.00E-138	COG0151	Phosphoribosylamine-glycine ligase	F	Nucleotide transport and metabolism
tr|A0A337SDJ7|A0A337SDJ7_FELCA	tr|A0A337SDJ7|A0A337SDJ8_FELCA	190	1.00E-51	COG0405	Gamma-glutamyltranspeptidase	E	Amino acid transport and metabolism
tr|A0A337SDJ7|A0A337SDJ7_FELCA	tr|A0A337SDJ7|A0A337SDJ8_FELCA	186	3.00E-50	COG0405	Gamma-glutamyltranspeptidase	E	Amino acid transport and metabolism
tr|A0A337SDJ7|A0A337SDJ7_FELCA	tr|A0A337SDJ7|A0A337SDJ8_FELCA	181	2.00E-48	COG0405	Gamma-glutamyltranspeptidase	E	Amino acid transport and metabolism
tr|A0A337SDJ7|A0A337SDJ7_FELCA	tr|A0A337SDJ7|A0A337SDJ8_FELCA	177	3.00E-47	COG0405	Gamma-glutamyltranspeptidase	E	Amino acid transport and metabolism
tr|A0A337SDJ7|A0A337SDJ7_FELCA	tr|A0A337SDJ7|A0A337SDJ8_FELCA	177	5.00E-47	COG0405	Gamma-glutamyltranspeptidase	E	Amino acid transport and metabolism
tr|A0A337SDJ7|A0A337SDJ7_FELCA	tr|A0A337SDJ7|A0A337SDJ8_FELCA	176	1.00E-46	COG0405	Gamma-glutamyltranspeptidase	E	Amino acid transport and metabolism
tr|A0A337SDJ7|A0A337SDJ7_FELCA	tr|A0A337SDJ7|A0A337SDJ8_FELCA	176	2.00E-46	COG0405	Gamma-glutamyltranspeptidase	E	Amino acid transport and metabolism
tr|A0A337SDJ7|A0A337SDJ7_FELCA	tr|A0A337SDJ7|A0A337SDJ8_FELCA	174	7.00E-46	COG0405	Gamma-glutamyltranspeptidase	E	Amino acid transport and metabolism
tr|A0A337SDJ7|A0A337SDJ7_FELCA	tr|A0A337SDJ7|A0A337SDJ8_FELCA	173	1.00E-45	COG0405	Gamma-glutamyltranspeptidase	E	Amino acid transport and metabolism
tr|A0A337SDJ7|A0A337SDJ7_FELCA	tr|A0A337SDJ7|A0A337SDJ8_FELCA	172	5.00E-45	COG0405	Gamma-glutamyltranspeptidase	E	Amino acid transport and metabolism
tr|M3W7T6|M3W7T6_FELCA	tr|M3W7T6|M3W7T7_FELCA	92.4	1.00E-18	COG1216	Glycosyltransferase, GT2 family	G	Carbohydrate transport and metabolism
tr|M3W7T6|M3W7T6_FELCA	tr|M3W7T6|M3W7T7_FELCA	92	1.00E-18	COG1216	Glycosyltransferase, GT2 family	G	Carbohydrate transport and metabolism
tr|M3W7T6|M3W7T6_FELCA	tr|M3W7T6|M3W7T7_FELCA	84.3	5.00E-16	COG1216	Glycosyltransferase, GT2 family	G	Carbohydrate transport and metabolism
tr|M3W7T6|M3W7T6_FELCA	tr|M3W7T6|M3W7T7_FELCA	82.8	3.00E-15	COG1216	Glycosyltransferase, GT2 family	G	Carbohydrate transport and metabolism
tr|M3W7T6|M3W7T6_FELCA	tr|M3W7T6|M3W7T7_FELCA	79.7	3.00E-14	COG1216	Glycosyltransferase, GT2 family	G	Carbohydrate transport and metabolism
tr|M3W7T6|M3W7T6_FELCA	tr|M3W7T6|M3W7T7_FELCA	83.2	3.00E-14	COG3209	Uncharacterized conserved protein RhaS, contains 28 RHS repeats	R	General function prediction only
tr|M3W7T6|M3W7T6_FELCA	tr|M3W7T6|M3W7T7_FELCA	74.3	1.00E-11	COG1216	Glycosyltransferase, GT2 family	G	Carbohydrate transport and metabolism
tr|M3W7T6|M3W7T6_FELCA	tr|M3W7T6|M3W7T7_FELCA	69.3	6.00E-11	COG1216	Glycosyltransferase, GT2 family	G	Carbohydrate transport and metabolism
tr|M3W7T6|M3W7T6_FELCA	tr|M3W7T6|M3W7T7_FELCA	60.5	3.00E-07	COG2227	2-polyprenyl-3-methyl-5-hydroxy-6-metoxy-1,4-benzoquinol methylase	H	Coenzyme transport and metabolism
tr|M3W7T6|M3W7T6_FELCA	tr|M3W7T6|M3W7T7_FELCA	55.8	6.00E-06	COG2227	2-polyprenyl-3-methyl-5-hydroxy-6-metoxy-1,4-benzoquinol methylase	H	Coenzyme transport and metabolism
tr|C3PUG9|C3PUG9_FELCA	tr|C3PUG9|C3PUG10_FELCA	67.8	1.00E-12	COG5640	Secreted trypsin-like serine protease	O	Posttranslational modification, protein turnover, chaperones
tr|C3PUG9|C3PUG9_FELCA	tr|C3PUG9|C3PUG10_FELCA	53.5	1.00E-07	COG5640	Secreted trypsin-like serine protease	O	Posttranslational modification, protein turnover, chaperones
tr|C3PUG9|C3PUG9_FELCA	tr|C3PUG9|C3PUG10_FELCA	52	4.00E-07	COG5640	Secreted trypsin-like serine protease	O	Posttranslational modification, protein turnover, chaperones
tr|C3PUG9|C3PUG9_FELCA	tr|C3PUG9|C3PUG10_FELCA	51.6	6.00E-07	COG5640	Secreted trypsin-like serine protease	O	Posttranslational modification, protein turnover, chaperones
tr|A0A2I2U1C5|A0A2I2U1C5_FELCA	tr|A0A2I2U1C5|A0A2I2U1C6_FELCA	62	2.00E-07	COG1196	Chromosome segregation ATPase	D	Cell cycle control, cell division, chromosome partitioning
tr|A0A2I2UXR9|A0A2I2UXR9_FELCA	tr|A0A2I2UXR9|A0A2I2UXR10_FELCA	337	1.00E-96	COG1501	Alpha-glucosidase, glycosyl hydrolase family GH31	G	Carbohydrate transport and metabolism
tr|A0A2I2UXR9|A0A2I2UXR9_FELCA	tr|A0A2I2UXR9|A0A2I2UXR10_FELCA	333	2.00E-95	COG1501	Alpha-glucosidase, glycosyl hydrolase family GH31	G	Carbohydrate transport and metabolism
tr|A0A2I2UXR9|A0A2I2UXR9_FELCA	tr|A0A2I2UXR9|A0A2I2UXR10_FELCA	325	4.00E-93	COG1501	Alpha-glucosidase, glycosyl hydrolase family GH31	G	Carbohydrate transport and metabolism
tr|A0A2I2UXR9|A0A2I2UXR9_FELCA	tr|A0A2I2UXR9|A0A2I2UXR10_FELCA	324	1.00E-92	COG1501	Alpha-glucosidase, glycosyl hydrolase family GH31	G	Carbohydrate transport and metabolism
tr|A0A2I2UXR9|A0A2I2UXR9_FELCA	tr|A0A2I2UXR9|A0A2I2UXR10_FELCA	323	2.00E-92	COG1501	Alpha-glucosidase, glycosyl hydrolase family GH31	G	Carbohydrate transport and metabolism
tr|A0A2I2UXR9|A0A2I2UXR9_FELCA	tr|A0A2I2UXR9|A0A2I2UXR10_FELCA	320	2.00E-91	COG1501	Alpha-glucosidase, glycosyl hydrolase family GH31	G	Carbohydrate transport and metabolism
tr|A0A2I2UXR9|A0A2I2UXR9_FELCA	tr|A0A2I2UXR9|A0A2I2UXR10_FELCA	321	3.00E-91	COG1501	Alpha-glucosidase, glycosyl hydrolase family GH31	G	Carbohydrate transport and metabolism
tr|A0A2I2UXR9|A0A2I2UXR9_FELCA	tr|A0A2I2UXR9|A0A2I2UXR10_FELCA	318	2.00E-90	COG1501	Alpha-glucosidase, glycosyl hydrolase family GH31	G	Carbohydrate transport and metabolism
tr|A0A2I2UXR9|A0A2I2UXR9_FELCA	tr|A0A2I2UXR9|A0A2I2UXR10_FELCA	315	2.00E-89	COG1501	Alpha-glucosidase, glycosyl hydrolase family GH31	G	Carbohydrate transport and metabolism
tr|A0A2I2UXR9|A0A2I2UXR9_FELCA	tr|A0A2I2UXR9|A0A2I2UXR10_FELCA	315	2.00E-89	COG1501	Alpha-glucosidase, glycosyl hydrolase family GH31	G	Carbohydrate transport and metabolism
tr|A0A337SIZ7|A0A337SIZ7_FELCA	tr|A0A337SIZ7|A0A337SIZ8_FELCA	61.6	1.00E-07	COG5555	Cytolysin, a secreted calcineurin-like phosphatase	U	Intracellular trafficking, secretion, and vesicular transport
tr|M3WN59|M3WN59_FELCA	tr|M3WN59|M3WN60_FELCA	161	3.00E-39	COG2304	Secreted protein containing bacterial Ig-like domain and vWFA domain	R	General function prediction only
tr|M3WN59|M3WN59_FELCA	tr|M3WN59|M3WN60_FELCA	149	3.00E-35	COG2304	Secreted protein containing bacterial Ig-like domain and vWFA domain	R	General function prediction only
tr|M3WN59|M3WN59_FELCA	tr|M3WN59|M3WN60_FELCA	142	7.00E-33	COG2304	Secreted protein containing bacterial Ig-like domain and vWFA domain	R	General function prediction only
tr|M3WN59|M3WN59_FELCA	tr|M3WN59|M3WN60_FELCA	141	1.00E-32	COG2304	Secreted protein containing bacterial Ig-like domain and vWFA domain	R	General function prediction only
tr|M3WN59|M3WN59_FELCA	tr|M3WN59|M3WN60_FELCA	129	6.00E-29	COG2304	Secreted protein containing bacterial Ig-like domain and vWFA domain	R	General function prediction only
tr|M3WN59|M3WN59_FELCA	tr|M3WN59|M3WN60_FELCA	129	6.00E-29	COG2304	Secreted protein containing bacterial Ig-like domain and vWFA domain	R	General function prediction only
tr|M3WN59|M3WN59_FELCA	tr|M3WN59|M3WN60_FELCA	122	1.00E-26	COG2304	Secreted protein containing bacterial Ig-like domain and vWFA domain	R	General function prediction only
tr|M3WN59|M3WN59_FELCA	tr|M3WN59|M3WN60_FELCA	118	2.00E-25	COG2304	Secreted protein containing bacterial Ig-like domain and vWFA domain	R	General function prediction only
tr|M3WN59|M3WN59_FELCA	tr|M3WN59|M3WN60_FELCA	116	7.00E-25	COG2304	Secreted protein containing bacterial Ig-like domain and vWFA domain	R	General function prediction only
tr|M3WN59|M3WN59_FELCA	tr|M3WN59|M3WN60_FELCA	116	9.00E-25	COG2304	Secreted protein containing bacterial Ig-like domain and vWFA domain	R	General function prediction only
tr|G3XEW7|G3XEW7_FELCA	tr|G3XEW7|G3XEW8_FELCA	229	3.00E-73	COG0652	Peptidyl-prolyl cis-trans isomerase (rotamase) - cyclophilin family	O	Posttranslational modification, protein turnover, chaperones
tr|G3XEW7|G3XEW7_FELCA	tr|G3XEW7|G3XEW8_FELCA	227	2.00E-72	COG0652	Peptidyl-prolyl cis-trans isomerase (rotamase) - cyclophilin family	O	Posttranslational modification, protein turnover, chaperones
tr|G3XEW7|G3XEW7_FELCA	tr|G3XEW7|G3XEW8_FELCA	215	1.00E-67	COG0652	Peptidyl-prolyl cis-trans isomerase (rotamase) - cyclophilin family	O	Posttranslational modification, protein turnover, chaperones
tr|G3XEW7|G3XEW7_FELCA	tr|G3XEW7|G3XEW8_FELCA	214	2.00E-67	COG0652	Peptidyl-prolyl cis-trans isomerase (rotamase) - cyclophilin family	O	Posttranslational modification, protein turnover, chaperones
tr|G3XEW7|G3XEW7_FELCA	tr|G3XEW7|G3XEW8_FELCA	213	1.00E-66	COG0652	Peptidyl-prolyl cis-trans isomerase (rotamase) - cyclophilin family	O	Posttranslational modification, protein turnover, chaperones
tr|G3XEW7|G3XEW7_FELCA	tr|G3XEW7|G3XEW8_FELCA	213	3.00E-66	COG0652	Peptidyl-prolyl cis-trans isomerase (rotamase) - cyclophilin family	O	Posttranslational modification, protein turnover, chaperones
tr|G3XEW7|G3XEW7_FELCA	tr|G3XEW7|G3XEW8_FELCA	207	2.00E-64	COG0652	Peptidyl-prolyl cis-trans isomerase (rotamase) - cyclophilin family	O	Posttranslational modification, protein turnover, chaperones
tr|G3XEW7|G3XEW7_FELCA	tr|G3XEW7|G3XEW8_FELCA	200	6.00E-62	COG0652	Peptidyl-prolyl cis-trans isomerase (rotamase) - cyclophilin family	O	Posttranslational modification, protein turnover, chaperones
tr|G3XEW7|G3XEW7_FELCA	tr|G3XEW7|G3XEW8_FELCA	196	5.00E-60	COG0652	Peptidyl-prolyl cis-trans isomerase (rotamase) - cyclophilin family	O	Posttranslational modification, protein turnover, chaperones
tr|G3XEW7|G3XEW7_FELCA	tr|G3XEW7|G3XEW8_FELCA	179	5.00E-53	COG0652	Peptidyl-prolyl cis-trans isomerase (rotamase) - cyclophilin family	O	Posttranslational modification, protein turnover, chaperones
tr|A0A2I2UTM3|A0A2I2UTM3_FELCA	tr|A0A2I2UTM3|A0A2I2UTM4_FELCA	87.8	2.00E-16	COG3831	WGR domain, predicted DNA-binding domain in MolR	K	Transcription
tr|A0A2I2UTM3|A0A2I2UTM3_FELCA	tr|A0A2I2UTM3|A0A2I2UTM4_FELCA	82	2.00E-14	COG3831	WGR domain, predicted DNA-binding domain in MolR	K	Transcription
tr|A0A2I2UTM3|A0A2I2UTM3_FELCA	tr|A0A2I2UTM3|A0A2I2UTM4_FELCA	72	3.00E-11	COG3831	WGR domain, predicted DNA-binding domain in MolR	K	Transcription
tr|A0A2I2UTM3|A0A2I2UTM3_FELCA	tr|A0A2I2UTM3|A0A2I2UTM4_FELCA	70.9	7.00E-11	COG3831	WGR domain, predicted DNA-binding domain in MolR	K	Transcription
tr|M3VXR8|M3VXR8_FELCA	tr|M3VXR8|M3VXR9_FELCA	565	0	COG0753	Catalase	P	Inorganic ion transport and metabolism
tr|M3VXR8|M3VXR8_FELCA	tr|M3VXR8|M3VXR9_FELCA	560	0	COG0753	Catalase	P	Inorganic ion transport and metabolism
tr|M3VXR8|M3VXR8_FELCA	tr|M3VXR8|M3VXR9_FELCA	558	0	COG0753	Catalase	P	Inorganic ion transport and metabolism
tr|M3VXR8|M3VXR8_FELCA	tr|M3VXR8|M3VXR9_FELCA	559	0	COG0753	Catalase	P	Inorganic ion transport and metabolism
tr|M3VXR8|M3VXR8_FELCA	tr|M3VXR8|M3VXR9_FELCA	556	0	COG0753	Catalase	P	Inorganic ion transport and metabolism
tr|M3VXR8|M3VXR8_FELCA	tr|M3VXR8|M3VXR9_FELCA	555	0	COG0753	Catalase	P	Inorganic ion transport and metabolism
tr|M3VXR8|M3VXR8_FELCA	tr|M3VXR8|M3VXR9_FELCA	552	0	COG0753	Catalase	P	Inorganic ion transport and metabolism
tr|M3VXR8|M3VXR8_FELCA	tr|M3VXR8|M3VXR9_FELCA	551	0	COG0753	Catalase	P	Inorganic ion transport and metabolism
tr|M3VXR8|M3VXR8_FELCA	tr|M3VXR8|M3VXR9_FELCA	550	0	COG0753	Catalase	P	Inorganic ion transport and metabolism
tr|M3VXR8|M3VXR8_FELCA	tr|M3VXR8|M3VXR9_FELCA	550	0	COG0753	Catalase	P	Inorganic ion transport and metabolism
tr|O46549|O46549_FELCA	tr|O46549|O46550_FELCA	78.2	8.00E-15	COG1819	UDP:flavonoid glycosyltransferase YjiC, YdhE family	G	Carbohydrate transport and metabolism
tr|O46549|O46549_FELCA	tr|O46549|O46550_FELCA	80.5	2.00E-14	COG1819	UDP:flavonoid glycosyltransferase YjiC, YdhE family	G	Carbohydrate transport and metabolism
tr|O46549|O46549_FELCA	tr|O46549|O46550_FELCA	79	5.00E-14	COG1819	UDP:flavonoid glycosyltransferase YjiC, YdhE family	G	Carbohydrate transport and metabolism
tr|O46549|O46549_FELCA	tr|O46549|O46550_FELCA	76.3	5.00E-13	COG1819	UDP:flavonoid glycosyltransferase YjiC, YdhE family	G	Carbohydrate transport and metabolism
tr|O46549|O46549_FELCA	tr|O46549|O46550_FELCA	75.9	6.00E-13	COG1819	UDP:flavonoid glycosyltransferase YjiC, YdhE family	G	Carbohydrate transport and metabolism
tr|O46549|O46549_FELCA	tr|O46549|O46550_FELCA	74.7	1.00E-12	COG1819	UDP:flavonoid glycosyltransferase YjiC, YdhE family	G	Carbohydrate transport and metabolism
tr|O46549|O46549_FELCA	tr|O46549|O46550_FELCA	73.6	3.00E-12	COG1819	UDP:flavonoid glycosyltransferase YjiC, YdhE family	G	Carbohydrate transport and metabolism
tr|O46549|O46549_FELCA	tr|O46549|O46550_FELCA	73.6	4.00E-12	COG1819	UDP:flavonoid glycosyltransferase YjiC, YdhE family	G	Carbohydrate transport and metabolism
tr|O46549|O46549_FELCA	tr|O46549|O46550_FELCA	72.4	9.00E-12	COG1819	UDP:flavonoid glycosyltransferase YjiC, YdhE family	G	Carbohydrate transport and metabolism
tr|O46549|O46549_FELCA	tr|O46549|O46550_FELCA	71.6	1.00E-11	COG1819	UDP:flavonoid glycosyltransferase YjiC, YdhE family	G	Carbohydrate transport and metabolism
tr|M3VYV1|M3VYV1_FELCA	tr|M3VYV1|M3VYV2_FELCA	344	3.00E-104	COG0551	ssDNA-binding Zn-finger and Zn-ribbon domains of topoisomerase 1	L	Replication, recombination and repair
tr|M3VYV1|M3VYV1_FELCA	tr|M3VYV1|M3VYV2_FELCA	322	3.00E-96	COG0551	ssDNA-binding Zn-finger and Zn-ribbon domains of topoisomerase 1	L	Replication, recombination and repair
tr|M3VYV1|M3VYV1_FELCA	tr|M3VYV1|M3VYV2_FELCA	318	7.00E-96	COG0550	DNA topoisomerase IA	L	Replication, recombination and repair
tr|M3VYV1|M3VYV1_FELCA	tr|M3VYV1|M3VYV2_FELCA	318	1.00E-94	COG0551	ssDNA-binding Zn-finger and Zn-ribbon domains of topoisomerase 1	L	Replication, recombination and repair
tr|M3VYV1|M3VYV1_FELCA	tr|M3VYV1|M3VYV2_FELCA	315	2.00E-93	COG0551	ssDNA-binding Zn-finger and Zn-ribbon domains of topoisomerase 1	L	Replication, recombination and repair
tr|M3VYV1|M3VYV1_FELCA	tr|M3VYV1|M3VYV2_FELCA	303	7.00E-91	COG0550	DNA topoisomerase IA	L	Replication, recombination and repair
tr|M3VYV1|M3VYV1_FELCA	tr|M3VYV1|M3VYV2_FELCA	301	4.00E-88	COG0551	ssDNA-binding Zn-finger and Zn-ribbon domains of topoisomerase 1	L	Replication, recombination and repair
tr|M3VYV1|M3VYV1_FELCA	tr|M3VYV1|M3VYV2_FELCA	302	4.00E-88	COG0551	ssDNA-binding Zn-finger and Zn-ribbon domains of topoisomerase 1	L	Replication, recombination and repair
tr|M3VYV1|M3VYV1_FELCA	tr|M3VYV1|M3VYV2_FELCA	300	7.00E-88	COG0551	ssDNA-binding Zn-finger and Zn-ribbon domains of topoisomerase 1	L	Replication, recombination and repair
tr|M3VYV1|M3VYV1_FELCA	tr|M3VYV1|M3VYV2_FELCA	295	1.00E-87	COG0550	DNA topoisomerase IA	L	Replication, recombination and repair
tr|A0A2I2V2F2|A0A2I2V2F2_FELCA	tr|A0A2I2V2F2|A0A2I2V2F3_FELCA	125	4.00E-29	COG0515	Serine/threonine protein kinase	T	Signal transduction mechanisms
tr|A0A2I2V2F2|A0A2I2V2F2_FELCA	tr|A0A2I2V2F2|A0A2I2V2F3_FELCA	126	8.00E-29	COG2815	PASTA domain, binds beta-lactams	M	Cell wall/membrane/envelope biogenesis
tr|A0A2I2V2F2|A0A2I2V2F2_FELCA	tr|A0A2I2V2F2|A0A2I2V2F3_FELCA	121	3.00E-27	COG0515	Serine/threonine protein kinase	T	Signal transduction mechanisms
tr|A0A2I2V2F2|A0A2I2V2F2_FELCA	tr|A0A2I2V2F2|A0A2I2V2F3_FELCA	115	8.00E-26	COG0515	Serine/threonine protein kinase	T	Signal transduction mechanisms
tr|A0A2I2V2F2|A0A2I2V2F2_FELCA	tr|A0A2I2V2F2|A0A2I2V2F3_FELCA	115	3.00E-25	COG2815	PASTA domain, binds beta-lactams	M	Cell wall/membrane/envelope biogenesis
tr|A0A2I2V2F2|A0A2I2V2F2_FELCA	tr|A0A2I2V2F2|A0A2I2V2F3_FELCA	114	3.00E-25	COG0515	Serine/threonine protein kinase	T	Signal transduction mechanisms
tr|A0A2I2V2F2|A0A2I2V2F2_FELCA	tr|A0A2I2V2F2|A0A2I2V2F3_FELCA	113	5.00E-25	COG0515	Serine/threonine protein kinase	T	Signal transduction mechanisms
tr|A0A2I2V2F2|A0A2I2V2F2_FELCA	tr|A0A2I2V2F2|A0A2I2V2F3_FELCA	115	7.00E-25	COG0515	Serine/threonine protein kinase	T	Signal transduction mechanisms
tr|A0A2I2V2F2|A0A2I2V2F2_FELCA	tr|A0A2I2V2F2|A0A2I2V2F3_FELCA	114	7.00E-25	COG2815	PASTA domain, binds beta-lactams	M	Cell wall/membrane/envelope biogenesis
tr|M3VWU5|M3VWU5_FELCA	tr|M3VWU5|M3VWU6_FELCA	150	7.00E-40	COG5640	Secreted trypsin-like serine protease	O	Posttranslational modification, protein turnover, chaperones
tr|M3VWU5|M3VWU5_FELCA	tr|M3VWU5|M3VWU6_FELCA	149	3.00E-37	COG5640	Secreted trypsin-like serine protease	O	Posttranslational modification, protein turnover, chaperones
tr|M3VWU5|M3VWU5_FELCA	tr|M3VWU5|M3VWU6_FELCA	151	2.00E-36	COG5640	Secreted trypsin-like serine protease	O	Posttranslational modification, protein turnover, chaperones
tr|M3VWU5|M3VWU5_FELCA	tr|M3VWU5|M3VWU6_FELCA	140	5.00E-34	COG5640	Secreted trypsin-like serine protease	O	Posttranslational modification, protein turnover, chaperones
tr|M3VWU5|M3VWU5_FELCA	tr|M3VWU5|M3VWU6_FELCA	140	5.00E-34	COG5640	Secreted trypsin-like serine protease	O	Posttranslational modification, protein turnover, chaperones
tr|M3VWU5|M3VWU5_FELCA	tr|M3VWU5|M3VWU6_FELCA	134	3.00E-33	COG5640	Secreted trypsin-like serine protease	O	Posttranslational modification, protein turnover, chaperones
tr|M3VWU5|M3VWU5_FELCA	tr|M3VWU5|M3VWU6_FELCA	127	1.00E-30	COG5640	Secreted trypsin-like serine protease	O	Posttranslational modification, protein turnover, chaperones
tr|M3VWU5|M3VWU5_FELCA	tr|M3VWU5|M3VWU6_FELCA	125	5.00E-30	COG5640	Secreted trypsin-like serine protease	O	Posttranslational modification, protein turnover, chaperones
tr|M3VWU5|M3VWU5_FELCA	tr|M3VWU5|M3VWU6_FELCA	121	6.00E-29	COG5640	Secreted trypsin-like serine protease	O	Posttranslational modification, protein turnover, chaperones
tr|M3VWU5|M3VWU5_FELCA	tr|M3VWU5|M3VWU6_FELCA	122	8.00E-29	COG5640	Secreted trypsin-like serine protease	O	Posttranslational modification, protein turnover, chaperones
tr|A0A337SUL5|A0A337SUL5_FELCA	tr|A0A337SUL5|A0A337SUL6_FELCA	147	7.00E-35	COG2234	Zn-dependent amino- or carboxypeptidase, M28 family	O	Posttranslational modification, protein turnover, chaperones
tr|A0A337SUL5|A0A337SUL5_FELCA	tr|A0A337SUL5|A0A337SUL6_FELCA	140	8.00E-33	COG2234	Zn-dependent amino- or carboxypeptidase, M28 family	O	Posttranslational modification, protein turnover, chaperones
tr|A0A337SUL5|A0A337SUL5_FELCA	tr|A0A337SUL5|A0A337SUL6_FELCA	135	4.00E-31	COG2234	Zn-dependent amino- or carboxypeptidase, M28 family	O	Posttranslational modification, protein turnover, chaperones
tr|A0A337SUL5|A0A337SUL5_FELCA	tr|A0A337SUL5|A0A337SUL6_FELCA	130	2.00E-29	COG2234	Zn-dependent amino- or carboxypeptidase, M28 family	O	Posttranslational modification, protein turnover, chaperones
tr|A0A337SUL5|A0A337SUL5_FELCA	tr|A0A337SUL5|A0A337SUL6_FELCA	129	3.00E-29	COG2234	Zn-dependent amino- or carboxypeptidase, M28 family	O	Posttranslational modification, protein turnover, chaperones
tr|A0A337SUL5|A0A337SUL5_FELCA	tr|A0A337SUL5|A0A337SUL6_FELCA	127	2.00E-28	COG2234	Zn-dependent amino- or carboxypeptidase, M28 family	O	Posttranslational modification, protein turnover, chaperones
tr|A0A337SUL5|A0A337SUL5_FELCA	tr|A0A337SUL5|A0A337SUL6_FELCA	126	3.00E-28	COG2234	Zn-dependent amino- or carboxypeptidase, M28 family	O	Posttranslational modification, protein turnover, chaperones
tr|A0A337SUL5|A0A337SUL5_FELCA	tr|A0A337SUL5|A0A337SUL6_FELCA	125	4.00E-28	COG2234	Zn-dependent amino- or carboxypeptidase, M28 family	O	Posttranslational modification, protein turnover, chaperones
tr|A0A337SUL5|A0A337SUL5_FELCA	tr|A0A337SUL5|A0A337SUL6_FELCA	125	6.00E-28	COG2234	Zn-dependent amino- or carboxypeptidase, M28 family	O	Posttranslational modification, protein turnover, chaperones
tr|A0A337SUL5|A0A337SUL5_FELCA	tr|A0A337SUL5|A0A337SUL6_FELCA	124	1.00E-27	COG2234	Zn-dependent amino- or carboxypeptidase, M28 family	O	Posttranslational modification, protein turnover, chaperones
tr|M3VVG9|M3VVG9_FELCA	tr|M3VVG9|M3VVG10_FELCA	57	2.00E-07	COG4886	Leucine-rich repeat (LRR) protein	K	Transcription
tr|M3WBC6|M3WBC6_FELCA	tr|M3WBC6|M3WBC7_FELCA	190	8.00E-47	COG3210	Large exoprotein involved in heme utilization or adhesion	U	Intracellular trafficking, secretion, and vesicular transport
tr|M3WBC6|M3WBC6_FELCA	tr|M3WBC6|M3WBC7_FELCA	165	4.00E-39	COG3291	PKD repeat	S	Function unknown
tr|M3WBC6|M3WBC6_FELCA	tr|M3WBC6|M3WBC7_FELCA	83.6	3.00E-14	COG4932	Uncharacterized surface anchored protein	S	Function unknown
tr|M3WBC6|M3WBC6_FELCA	tr|M3WBC6|M3WBC7_FELCA	80.1	4.00E-13	COG2304	Secreted protein containing bacterial Ig-like domain and vWFA domain	R	General function prediction only
tr|M3WBC6|M3WBC6_FELCA	tr|M3WBC6|M3WBC7_FELCA	78.6	1.00E-12	COG2931	Ca2+-binding protein, RTX toxin-related	Q	Secondary metabolites biosynthesis, transport and catabolism
tr|M3WBC6|M3WBC6_FELCA	tr|M3WBC6|M3WBC7_FELCA	66.6	4.00E-09	COG2931	Ca2+-binding protein, RTX toxin-related	Q	Secondary metabolites biosynthesis, transport and catabolism
tr|M3WBC6|M3WBC6_FELCA	tr|M3WBC6|M3WBC7_FELCA	65.9	9.00E-09	COG4932	Uncharacterized surface anchored protein	S	Function unknown
tr|M3WBC6|M3WBC6_FELCA	tr|M3WBC6|M3WBC7_FELCA	64.3	3.00E-08	COG2911	Autotransporter translocation and assembly factor TamB	U	Intracellular trafficking, secretion, and vesicular transport
tr|M3WBC6|M3WBC6_FELCA	tr|M3WBC6|M3WBC7_FELCA	63.9	3.00E-08	COG3210	Large exoprotein involved in heme utilization or adhesion	U	Intracellular trafficking, secretion, and vesicular transport
tr|M3WBC6|M3WBC6_FELCA	tr|M3WBC6|M3WBC7_FELCA	63.9	3.00E-08	COG2931	Ca2+-binding protein, RTX toxin-related	Q	Secondary metabolites biosynthesis, transport and catabolism
tr|M3WVB0|M3WVB0_FELCA	tr|M3WVB0|M3WVB1_FELCA	154	1.00E-43	COG0090	Ribosomal protein L2	J	Translation, ribosomal structure and biogenesis
tr|M3WVB0|M3WVB0_FELCA	tr|M3WVB0|M3WVB1_FELCA	152	1.00E-42	COG0090	Ribosomal protein L2	J	Translation, ribosomal structure and biogenesis
tr|M3WVB0|M3WVB0_FELCA	tr|M3WVB0|M3WVB1_FELCA	152	1.00E-42	COG0090	Ribosomal protein L2	J	Translation, ribosomal structure and biogenesis
tr|M3WVB0|M3WVB0_FELCA	tr|M3WVB0|M3WVB1_FELCA	151	3.00E-42	COG0090	Ribosomal protein L2	J	Translation, ribosomal structure and biogenesis
tr|M3WVB0|M3WVB0_FELCA	tr|M3WVB0|M3WVB1_FELCA	151	3.00E-42	COG0090	Ribosomal protein L2	J	Translation, ribosomal structure and biogenesis
tr|M3WVB0|M3WVB0_FELCA	tr|M3WVB0|M3WVB1_FELCA	150	4.00E-42	COG0090	Ribosomal protein L2	J	Translation, ribosomal structure and biogenesis
tr|M3WVB0|M3WVB0_FELCA	tr|M3WVB0|M3WVB1_FELCA	150	4.00E-42	COG0090	Ribosomal protein L2	J	Translation, ribosomal structure and biogenesis
tr|M3WVB0|M3WVB0_FELCA	tr|M3WVB0|M3WVB1_FELCA	150	4.00E-42	COG0090	Ribosomal protein L2	J	Translation, ribosomal structure and biogenesis
tr|M3WVB0|M3WVB0_FELCA	tr|M3WVB0|M3WVB1_FELCA	150	7.00E-42	COG0090	Ribosomal protein L2	J	Translation, ribosomal structure and biogenesis
tr|M3WVB0|M3WVB0_FELCA	tr|M3WVB0|M3WVB1_FELCA	149	1.00E-41	COG0090	Ribosomal protein L2	J	Translation, ribosomal structure and biogenesis
tr|M3W8J3|M3W8J3_FELCA	tr|M3W8J3|M3W8J4_FELCA	101	4.00E-22	COG0515	Serine/threonine protein kinase	T	Signal transduction mechanisms
tr|M3W8J3|M3W8J3_FELCA	tr|M3W8J3|M3W8J4_FELCA	101	7.00E-21	COG2815	PASTA domain, binds beta-lactams	M	Cell wall/membrane/envelope biogenesis
tr|M3W8J3|M3W8J3_FELCA	tr|M3W8J3|M3W8J4_FELCA	99	4.00E-20	COG0515	Serine/threonine protein kinase	T	Signal transduction mechanisms
tr|M3W8J3|M3W8J3_FELCA	tr|M3W8J3|M3W8J4_FELCA	97.4	2.00E-19	COG0515	Serine/threonine protein kinase	T	Signal transduction mechanisms
tr|M3W8J3|M3W8J3_FELCA	tr|M3W8J3|M3W8J4_FELCA	97.4	2.00E-19	COG2815	PASTA domain, binds beta-lactams	M	Cell wall/membrane/envelope biogenesis
tr|M3W8J3|M3W8J3_FELCA	tr|M3W8J3|M3W8J4_FELCA	96.3	3.00E-19	COG0515	Serine/threonine protein kinase	T	Signal transduction mechanisms
tr|M3W8J3|M3W8J3_FELCA	tr|M3W8J3|M3W8J4_FELCA	95.9	5.00E-19	COG1520	Outer membrane protein assembly factor BamB, contains PQQ-like beta-propeller repeat	M	Cell wall/membrane/envelope biogenesis
tr|M3W8J3|M3W8J3_FELCA	tr|M3W8J3|M3W8J4_FELCA	95.9	5.00E-19	COG2815	PASTA domain, binds beta-lactams	M	Cell wall/membrane/envelope biogenesis
tr|M3W8J3|M3W8J3_FELCA	tr|M3W8J3|M3W8J4_FELCA	95.9	5.00E-19	COG0515	Serine/threonine protein kinase	T	Signal transduction mechanisms
tr|M3W8J3|M3W8J3_FELCA	tr|M3W8J3|M3W8J4_FELCA	94.4	1.00E-18	COG5616	TolB amino-terminal domain (function unknown)	R	General function prediction only
tr|A0A2I2UWE2|A0A2I2UWE2_FELCA	tr|A0A2I2UWE2|A0A2I2UWE3_FELCA	380	2.00E-115	COG0308	Aminopeptidase N	E	Amino acid transport and metabolism
tr|A0A2I2UWE2|A0A2I2UWE2_FELCA	tr|A0A2I2UWE2|A0A2I2UWE3_FELCA	368	8.00E-111	COG0308	Aminopeptidase N	E	Amino acid transport and metabolism
tr|A0A2I2UWE2|A0A2I2UWE2_FELCA	tr|A0A2I2UWE2|A0A2I2UWE3_FELCA	367	2.00E-110	COG0308	Aminopeptidase N	E	Amino acid transport and metabolism
tr|A0A2I2UWE2|A0A2I2UWE2_FELCA	tr|A0A2I2UWE2|A0A2I2UWE3_FELCA	365	5.00E-110	COG0308	Aminopeptidase N	E	Amino acid transport and metabolism
tr|A0A2I2UWE2|A0A2I2UWE2_FELCA	tr|A0A2I2UWE2|A0A2I2UWE3_FELCA	349	4.00E-104	COG0308	Aminopeptidase N	E	Amino acid transport and metabolism
tr|A0A2I2UWE2|A0A2I2UWE2_FELCA	tr|A0A2I2UWE2|A0A2I2UWE3_FELCA	348	2.00E-103	COG0308	Aminopeptidase N	E	Amino acid transport and metabolism
tr|A0A2I2UWE2|A0A2I2UWE2_FELCA	tr|A0A2I2UWE2|A0A2I2UWE3_FELCA	346	6.00E-103	COG0308	Aminopeptidase N	E	Amino acid transport and metabolism
tr|A0A2I2UWE2|A0A2I2UWE2_FELCA	tr|A0A2I2UWE2|A0A2I2UWE3_FELCA	340	2.00E-100	COG0308	Aminopeptidase N	E	Amino acid transport and metabolism
tr|A0A2I2UWE2|A0A2I2UWE2_FELCA	tr|A0A2I2UWE2|A0A2I2UWE3_FELCA	340	2.00E-100	COG0308	Aminopeptidase N	E	Amino acid transport and metabolism
tr|A0A2I2UWE2|A0A2I2UWE2_FELCA	tr|A0A2I2UWE2|A0A2I2UWE3_FELCA	338	6.00E-100	COG0308	Aminopeptidase N	E	Amino acid transport and metabolism
tr|A0A337S565|A0A337S565_FELCA	tr|A0A337S565|A0A337S566_FELCA	191	7.00E-48	COG5184	Alpha-tubulin suppressor and related RCC1 domain-containing proteins	DZ	Cell cycle control, cell division, chromosome partitioning;Cytoskeleton
tr|A0A337S565|A0A337S565_FELCA	tr|A0A337S565|A0A337S566_FELCA	176	8.00E-44	COG5184	Alpha-tubulin suppressor and related RCC1 domain-containing proteins	DZ	Cell cycle control, cell division, chromosome partitioning;Cytoskeleton
tr|A0A337S565|A0A337S565_FELCA	tr|A0A337S565|A0A337S566_FELCA	168	3.00E-42	COG5184	Alpha-tubulin suppressor and related RCC1 domain-containing proteins	DZ	Cell cycle control, cell division, chromosome partitioning;Cytoskeleton
tr|A0A337S565|A0A337S565_FELCA	tr|A0A337S565|A0A337S566_FELCA	164	4.00E-42	COG5184	Alpha-tubulin suppressor and related RCC1 domain-containing proteins	DZ	Cell cycle control, cell division, chromosome partitioning;Cytoskeleton
tr|A0A337S565|A0A337S565_FELCA	tr|A0A337S565|A0A337S566_FELCA	171	5.00E-42	COG5184	Alpha-tubulin suppressor and related RCC1 domain-containing proteins	DZ	Cell cycle control, cell division, chromosome partitioning;Cytoskeleton
tr|A0A337S565|A0A337S565_FELCA	tr|A0A337S565|A0A337S566_FELCA	167	9.00E-42	COG5184	Alpha-tubulin suppressor and related RCC1 domain-containing proteins	DZ	Cell cycle control, cell division, chromosome partitioning;Cytoskeleton
tr|A0A337S565|A0A337S565_FELCA	tr|A0A337S565|A0A337S566_FELCA	168	3.00E-41	COG5184	Alpha-tubulin suppressor and related RCC1 domain-containing proteins	DZ	Cell cycle control, cell division, chromosome partitioning;Cytoskeleton
tr|A0A337S565|A0A337S565_FELCA	tr|A0A337S565|A0A337S566_FELCA	164	5.00E-41	COG5184	Alpha-tubulin suppressor and related RCC1 domain-containing proteins	DZ	Cell cycle control, cell division, chromosome partitioning;Cytoskeleton
tr|A0A337S565|A0A337S565_FELCA	tr|A0A337S565|A0A337S566_FELCA	164	6.00E-41	COG5184	Alpha-tubulin suppressor and related RCC1 domain-containing proteins	DZ	Cell cycle control, cell division, chromosome partitioning;Cytoskeleton
tr|A0A337S565|A0A337S565_FELCA	tr|A0A337S565|A0A337S566_FELCA	160	6.00E-41	COG5184	Alpha-tubulin suppressor and related RCC1 domain-containing proteins	DZ	Cell cycle control, cell division, chromosome partitioning;Cytoskeleton
tr|A0A337SIJ0|A0A337SIJ0_FELCA	tr|A0A337SIJ0|A0A337SIJ1_FELCA	124	2.00E-27	COG2304	Secreted protein containing bacterial Ig-like domain and vWFA domain	R	General function prediction only
tr|M3X757|M3X757_FELCA	tr|M3X757|M3X758_FELCA	662	0	COG0021	Transketolase	G	Carbohydrate transport and metabolism
tr|M3X757|M3X757_FELCA	tr|M3X757|M3X758_FELCA	604	0	COG0021	Transketolase	G	Carbohydrate transport and metabolism
tr|M3X757|M3X757_FELCA	tr|M3X757|M3X758_FELCA	595	0	COG0021	Transketolase	G	Carbohydrate transport and metabolism
tr|M3X757|M3X757_FELCA	tr|M3X757|M3X758_FELCA	583	0	COG0021	Transketolase	G	Carbohydrate transport and metabolism
tr|M3X757|M3X757_FELCA	tr|M3X757|M3X758_FELCA	582	0	COG0021	Transketolase	G	Carbohydrate transport and metabolism
tr|M3X757|M3X757_FELCA	tr|M3X757|M3X758_FELCA	578	0	COG0021	Transketolase	G	Carbohydrate transport and metabolism
tr|M3X757|M3X757_FELCA	tr|M3X757|M3X758_FELCA	575	0	COG0021	Transketolase	G	Carbohydrate transport and metabolism
tr|M3X757|M3X757_FELCA	tr|M3X757|M3X758_FELCA	576	0	COG0021	Transketolase	G	Carbohydrate transport and metabolism
tr|M3X757|M3X757_FELCA	tr|M3X757|M3X758_FELCA	575	0	COG0021	Transketolase	G	Carbohydrate transport and metabolism
tr|M3X757|M3X757_FELCA	tr|M3X757|M3X758_FELCA	573	0	COG0021	Transketolase	G	Carbohydrate transport and metabolism
tr|A0A2I2U1V5|A0A2I2U1V5_FELCA	tr|A0A2I2U1V5|A0A2I2U1V6_FELCA	263	1.00E-82	COG3345	Alpha-galactosidase	G	Carbohydrate transport and metabolism
tr|A0A2I2U1V5|A0A2I2U1V5_FELCA	tr|A0A2I2U1V5|A0A2I2U1V6_FELCA	263	2.00E-82	COG3345	Alpha-galactosidase	G	Carbohydrate transport and metabolism
tr|A0A2I2U1V5|A0A2I2U1V5_FELCA	tr|A0A2I2U1V5|A0A2I2U1V6_FELCA	261	6.00E-82	COG3345	Alpha-galactosidase	G	Carbohydrate transport and metabolism
tr|A0A2I2U1V5|A0A2I2U1V5_FELCA	tr|A0A2I2U1V5|A0A2I2U1V6_FELCA	261	6.00E-82	COG3345	Alpha-galactosidase	G	Carbohydrate transport and metabolism
tr|A0A2I2U1V5|A0A2I2U1V5_FELCA	tr|A0A2I2U1V5|A0A2I2U1V6_FELCA	259	5.00E-81	COG3345	Alpha-galactosidase	G	Carbohydrate transport and metabolism
tr|A0A2I2U1V5|A0A2I2U1V5_FELCA	tr|A0A2I2U1V5|A0A2I2U1V6_FELCA	258	1.00E-80	COG3345	Alpha-galactosidase	G	Carbohydrate transport and metabolism
tr|A0A2I2U1V5|A0A2I2U1V5_FELCA	tr|A0A2I2U1V5|A0A2I2U1V6_FELCA	254	1.00E-77	COG3345	Alpha-galactosidase	G	Carbohydrate transport and metabolism
tr|A0A2I2U1V5|A0A2I2U1V5_FELCA	tr|A0A2I2U1V5|A0A2I2U1V6_FELCA	250	2.00E-77	COG3345	Alpha-galactosidase	G	Carbohydrate transport and metabolism
tr|A0A2I2U1V5|A0A2I2U1V5_FELCA	tr|A0A2I2U1V5|A0A2I2U1V6_FELCA	256	6.00E-77	COG3345	Alpha-galactosidase	G	Carbohydrate transport and metabolism
tr|A0A2I2U1V5|A0A2I2U1V5_FELCA	tr|A0A2I2U1V5|A0A2I2U1V6_FELCA	256	7.00E-77	COG1470	Uncharacterized membrane protein	S	Function unknown
tr|A0A337S4G3|A0A337S4G3_FELCA	tr|A0A337S4G3|A0A337S4G4_FELCA	59.7	2.00E-07	COG1524	Predicted pyrophosphatase or phosphodiesterase, AlkP superfamily	R	General function prediction only
tr|M3X4H1|M3X4H1_FELCA	tr|M3X4H1|M3X4H2_FELCA	327	3.00E-93	COG1501	Alpha-glucosidase, glycosyl hydrolase family GH31	G	Carbohydrate transport and metabolism
tr|M3X4H1|M3X4H1_FELCA	tr|M3X4H1|M3X4H2_FELCA	324	2.00E-92	COG1501	Alpha-glucosidase, glycosyl hydrolase family GH31	G	Carbohydrate transport and metabolism
tr|M3X4H1|M3X4H1_FELCA	tr|M3X4H1|M3X4H2_FELCA	322	6.00E-92	COG1501	Alpha-glucosidase, glycosyl hydrolase family GH31	G	Carbohydrate transport and metabolism
tr|M3X4H1|M3X4H1_FELCA	tr|M3X4H1|M3X4H2_FELCA	320	4.00E-91	COG1501	Alpha-glucosidase, glycosyl hydrolase family GH31	G	Carbohydrate transport and metabolism
tr|M3X4H1|M3X4H1_FELCA	tr|M3X4H1|M3X4H2_FELCA	313	6.00E-89	COG1501	Alpha-glucosidase, glycosyl hydrolase family GH31	G	Carbohydrate transport and metabolism
tr|M3X4H1|M3X4H1_FELCA	tr|M3X4H1|M3X4H2_FELCA	306	2.00E-86	COG1501	Alpha-glucosidase, glycosyl hydrolase family GH31	G	Carbohydrate transport and metabolism
tr|M3X4H1|M3X4H1_FELCA	tr|M3X4H1|M3X4H2_FELCA	307	2.00E-86	COG1501	Alpha-glucosidase, glycosyl hydrolase family GH31	G	Carbohydrate transport and metabolism
tr|M3X4H1|M3X4H1_FELCA	tr|M3X4H1|M3X4H2_FELCA	304	3.00E-86	COG1501	Alpha-glucosidase, glycosyl hydrolase family GH31	G	Carbohydrate transport and metabolism
tr|M3X4H1|M3X4H1_FELCA	tr|M3X4H1|M3X4H2_FELCA	305	4.00E-86	COG1501	Alpha-glucosidase, glycosyl hydrolase family GH31	G	Carbohydrate transport and metabolism
tr|M3X4H1|M3X4H1_FELCA	tr|M3X4H1|M3X4H2_FELCA	304	6.00E-86	COG1501	Alpha-glucosidase, glycosyl hydrolase family GH31	G	Carbohydrate transport and metabolism
tr|A0A337SNL8|A0A337SNL8_FELCA	tr|A0A337SNL8|A0A337SNL9_FELCA	371	5.00E-105	COG2373	Uncharacterized conserved protein YfaS, alpha-2-macroglobulin family	R	General function prediction only
tr|A0A337SNL8|A0A337SNL8_FELCA	tr|A0A337SNL8|A0A337SNL9_FELCA	311	7.00E-85	COG2373	Uncharacterized conserved protein YfaS, alpha-2-macroglobulin family	R	General function prediction only
tr|A0A337SNL8|A0A337SNL8_FELCA	tr|A0A337SNL8|A0A337SNL9_FELCA	178	3.00E-43	COG2373	Uncharacterized conserved protein YfaS, alpha-2-macroglobulin family	R	General function prediction only
tr|A0A337SNL8|A0A337SNL8_FELCA	tr|A0A337SNL8|A0A337SNL9_FELCA	156	2.00E-36	COG2373	Uncharacterized conserved protein YfaS, alpha-2-macroglobulin family	R	General function prediction only
tr|A0A337SNL8|A0A337SNL8_FELCA	tr|A0A337SNL8|A0A337SNL9_FELCA	147	1.00E-33	COG2373	Uncharacterized conserved protein YfaS, alpha-2-macroglobulin family	R	General function prediction only
tr|A0A337SNL8|A0A337SNL8_FELCA	tr|A0A337SNL8|A0A337SNL9_FELCA	143	2.00E-32	COG2373	Uncharacterized conserved protein YfaS, alpha-2-macroglobulin family	R	General function prediction only
tr|A0A337SNL8|A0A337SNL8_FELCA	tr|A0A337SNL8|A0A337SNL9_FELCA	116	3.00E-24	COG2373	Uncharacterized conserved protein YfaS, alpha-2-macroglobulin family	R	General function prediction only
tr|A0A337SNL8|A0A337SNL8_FELCA	tr|A0A337SNL8|A0A337SNL9_FELCA	89.7	4.00E-16	COG2373	Uncharacterized conserved protein YfaS, alpha-2-macroglobulin family	R	General function prediction only
tr|A0A337SNL8|A0A337SNL8_FELCA	tr|A0A337SNL8|A0A337SNL9_FELCA	87	4.00E-15	COG2373	Uncharacterized conserved protein YfaS, alpha-2-macroglobulin family	R	General function prediction only
tr|A0A337SNL8|A0A337SNL8_FELCA	tr|A0A337SNL8|A0A337SNL9_FELCA	82.4	8.00E-14	COG2373	Uncharacterized conserved protein YfaS, alpha-2-macroglobulin family	R	General function prediction only
tr|M3WLY0|M3WLY0_FELCA	tr|M3WLY0|M3WLY1_FELCA	249	4.00E-71	COG1287	Asparagine N-glycosylation enzyme, membrane subunit Stt3	O	Posttranslational modification, protein turnover, chaperones
tr|M3WLY0|M3WLY0_FELCA	tr|M3WLY0|M3WLY1_FELCA	237	3.00E-65	COG1287	Asparagine N-glycosylation enzyme, membrane subunit Stt3	O	Posttranslational modification, protein turnover, chaperones
tr|M3WLY0|M3WLY0_FELCA	tr|M3WLY0|M3WLY1_FELCA	196	1.00E-51	COG1287	Asparagine N-glycosylation enzyme, membrane subunit Stt3	O	Posttranslational modification, protein turnover, chaperones
tr|M3WLY0|M3WLY0_FELCA	tr|M3WLY0|M3WLY1_FELCA	192	3.00E-50	COG1287	Asparagine N-glycosylation enzyme, membrane subunit Stt3	O	Posttranslational modification, protein turnover, chaperones
tr|M3WLY0|M3WLY0_FELCA	tr|M3WLY0|M3WLY1_FELCA	182	5.00E-47	COG1287	Asparagine N-glycosylation enzyme, membrane subunit Stt3	O	Posttranslational modification, protein turnover, chaperones
tr|M3WLY0|M3WLY0_FELCA	tr|M3WLY0|M3WLY1_FELCA	136	1.00E-31	COG1287	Asparagine N-glycosylation enzyme, membrane subunit Stt3	O	Posttranslational modification, protein turnover, chaperones
tr|M3WLY0|M3WLY0_FELCA	tr|M3WLY0|M3WLY1_FELCA	128	6.00E-29	COG1287	Asparagine N-glycosylation enzyme, membrane subunit Stt3	O	Posttranslational modification, protein turnover, chaperones
tr|M3WLY0|M3WLY0_FELCA	tr|M3WLY0|M3WLY1_FELCA	124	1.00E-27	COG1287	Asparagine N-glycosylation enzyme, membrane subunit Stt3	O	Posttranslational modification, protein turnover, chaperones
tr|M3WLY0|M3WLY0_FELCA	tr|M3WLY0|M3WLY1_FELCA	114	2.00E-24	COG1287	Asparagine N-glycosylation enzyme, membrane subunit Stt3	O	Posttranslational modification, protein turnover, chaperones
tr|M3WLY0|M3WLY0_FELCA	tr|M3WLY0|M3WLY1_FELCA	114	2.00E-24	COG1287	Asparagine N-glycosylation enzyme, membrane subunit Stt3	O	Posttranslational modification, protein turnover, chaperones
tr|M3W840|M3W840_FELCA	tr|M3W840|M3W841_FELCA	270	2.00E-81	COG0733	Na+-dependent transporter, SNF family	R	General function prediction only
tr|M3W840|M3W840_FELCA	tr|M3W840|M3W841_FELCA	255	3.00E-76	COG0733	Na+-dependent transporter, SNF family	R	General function prediction only
tr|M3W840|M3W840_FELCA	tr|M3W840|M3W841_FELCA	253	5.00E-75	COG0733	Na+-dependent transporter, SNF family	R	General function prediction only
tr|M3W840|M3W840_FELCA	tr|M3W840|M3W841_FELCA	239	5.00E-70	COG0733	Na+-dependent transporter, SNF family	R	General function prediction only
tr|M3W840|M3W840_FELCA	tr|M3W840|M3W841_FELCA	238	1.00E-69	COG0733	Na+-dependent transporter, SNF family	R	General function prediction only
tr|M3W840|M3W840_FELCA	tr|M3W840|M3W841_FELCA	238	1.00E-69	COG0733	Na+-dependent transporter, SNF family	R	General function prediction only
tr|M3W840|M3W840_FELCA	tr|M3W840|M3W841_FELCA	234	3.00E-68	COG0733	Na+-dependent transporter, SNF family	R	General function prediction only
tr|M3W840|M3W840_FELCA	tr|M3W840|M3W841_FELCA	234	4.00E-68	COG0733	Na+-dependent transporter, SNF family	R	General function prediction only
tr|M3W840|M3W840_FELCA	tr|M3W840|M3W841_FELCA	229	4.00E-66	COG0733	Na+-dependent transporter, SNF family	R	General function prediction only
tr|M3W840|M3W840_FELCA	tr|M3W840|M3W841_FELCA	227	1.00E-65	COG0733	Na+-dependent transporter, SNF family	R	General function prediction only
tr|M3X2D9|M3X2D9_FELCA	tr|M3X2D9|M3X2D10_FELCA	112	4.00E-26	COG0476	Molybdopterin or thiamine biosynthesis adenylyltransferase	H	Coenzyme transport and metabolism
tr|M3X2D9|M3X2D9_FELCA	tr|M3X2D9|M3X2D10_FELCA	114	1.00E-25	COG0476	Molybdopterin or thiamine biosynthesis adenylyltransferase	H	Coenzyme transport and metabolism
tr|M3X2D9|M3X2D9_FELCA	tr|M3X2D9|M3X2D10_FELCA	108	1.00E-24	COG0476	Molybdopterin or thiamine biosynthesis adenylyltransferase	H	Coenzyme transport and metabolism
tr|M3X2D9|M3X2D9_FELCA	tr|M3X2D9|M3X2D10_FELCA	107	3.00E-24	COG0476	Molybdopterin or thiamine biosynthesis adenylyltransferase	H	Coenzyme transport and metabolism
tr|M3X2D9|M3X2D9_FELCA	tr|M3X2D9|M3X2D10_FELCA	110	3.00E-24	COG5272	Ubiquitin	O	Posttranslational modification, protein turnover, chaperones
tr|M3X2D9|M3X2D9_FELCA	tr|M3X2D9|M3X2D10_FELCA	106	4.00E-24	COG0476	Molybdopterin or thiamine biosynthesis adenylyltransferase	H	Coenzyme transport and metabolism
tr|M3X2D9|M3X2D9_FELCA	tr|M3X2D9|M3X2D10_FELCA	109	9.00E-24	COG0476	Molybdopterin or thiamine biosynthesis adenylyltransferase	H	Coenzyme transport and metabolism
tr|M3X2D9|M3X2D9_FELCA	tr|M3X2D9|M3X2D10_FELCA	103	6.00E-23	COG0476	Molybdopterin or thiamine biosynthesis adenylyltransferase	H	Coenzyme transport and metabolism
tr|M3X2D9|M3X2D9_FELCA	tr|M3X2D9|M3X2D10_FELCA	102	1.00E-22	COG0476	Molybdopterin or thiamine biosynthesis adenylyltransferase	H	Coenzyme transport and metabolism
tr|M3X2D9|M3X2D9_FELCA	tr|M3X2D9|M3X2D10_FELCA	101	3.00E-22	COG0476	Molybdopterin or thiamine biosynthesis adenylyltransferase	H	Coenzyme transport and metabolism
tr|A0A337SSD2|A0A337SSD2_FELCA	tr|A0A337SSD2|A0A337SSD3_FELCA	539	2.00E-174	COG0383	Alpha-mannosidase	G	Carbohydrate transport and metabolism
tr|A0A337SSD2|A0A337SSD2_FELCA	tr|A0A337SSD2|A0A337SSD3_FELCA	510	5.00E-164	COG0383	Alpha-mannosidase	G	Carbohydrate transport and metabolism
tr|A0A337SSD2|A0A337SSD2_FELCA	tr|A0A337SSD2|A0A337SSD3_FELCA	509	2.00E-163	COG0383	Alpha-mannosidase	G	Carbohydrate transport and metabolism
tr|A0A337SSD2|A0A337SSD2_FELCA	tr|A0A337SSD2|A0A337SSD3_FELCA	491	1.00E-156	COG0383	Alpha-mannosidase	G	Carbohydrate transport and metabolism
tr|A0A337SSD2|A0A337SSD2_FELCA	tr|A0A337SSD2|A0A337SSD3_FELCA	487	1.00E-154	COG0383	Alpha-mannosidase	G	Carbohydrate transport and metabolism
tr|A0A337SSD2|A0A337SSD2_FELCA	tr|A0A337SSD2|A0A337SSD3_FELCA	487	1.00E-154	COG0383	Alpha-mannosidase	G	Carbohydrate transport and metabolism
tr|A0A337SSD2|A0A337SSD2_FELCA	tr|A0A337SSD2|A0A337SSD3_FELCA	482	6.00E-153	COG0383	Alpha-mannosidase	G	Carbohydrate transport and metabolism
tr|A0A337SSD2|A0A337SSD2_FELCA	tr|A0A337SSD2|A0A337SSD3_FELCA	478	3.00E-151	COG0383	Alpha-mannosidase	G	Carbohydrate transport and metabolism
tr|A0A337SSD2|A0A337SSD2_FELCA	tr|A0A337SSD2|A0A337SSD3_FELCA	477	3.00E-151	COG0383	Alpha-mannosidase	G	Carbohydrate transport and metabolism
tr|A0A337SSD2|A0A337SSD2_FELCA	tr|A0A337SSD2|A0A337SSD3_FELCA	477	6.00E-151	COG0383	Alpha-mannosidase	G	Carbohydrate transport and metabolism
tr|A0A337S6C6|A0A337S6C6_FELCA	tr|A0A337S6C6|A0A337S6C7_FELCA	742	0	COG0466	ATP-dependent Lon protease, bacterial type	O	Posttranslational modification, protein turnover, chaperones
tr|A0A337S6C6|A0A337S6C6_FELCA	tr|A0A337S6C6|A0A337S6C7_FELCA	734	0	COG0466	ATP-dependent Lon protease, bacterial type	O	Posttranslational modification, protein turnover, chaperones
tr|A0A337S6C6|A0A337S6C6_FELCA	tr|A0A337S6C6|A0A337S6C7_FELCA	733	0	COG0466	ATP-dependent Lon protease, bacterial type	O	Posttranslational modification, protein turnover, chaperones
tr|A0A337S6C6|A0A337S6C6_FELCA	tr|A0A337S6C6|A0A337S6C7_FELCA	713	0	COG0466	ATP-dependent Lon protease, bacterial type	O	Posttranslational modification, protein turnover, chaperones
tr|A0A337S6C6|A0A337S6C6_FELCA	tr|A0A337S6C6|A0A337S6C7_FELCA	712	0	COG0466	ATP-dependent Lon protease, bacterial type	O	Posttranslational modification, protein turnover, chaperones
tr|A0A337S6C6|A0A337S6C6_FELCA	tr|A0A337S6C6|A0A337S6C7_FELCA	707	0	COG0466	ATP-dependent Lon protease, bacterial type	O	Posttranslational modification, protein turnover, chaperones
tr|A0A337S6C6|A0A337S6C6_FELCA	tr|A0A337S6C6|A0A337S6C7_FELCA	688	0	COG0466	ATP-dependent Lon protease, bacterial type	O	Posttranslational modification, protein turnover, chaperones
tr|A0A337S6C6|A0A337S6C6_FELCA	tr|A0A337S6C6|A0A337S6C7_FELCA	680	0	COG0466	ATP-dependent Lon protease, bacterial type	O	Posttranslational modification, protein turnover, chaperones
tr|A0A337S6C6|A0A337S6C6_FELCA	tr|A0A337S6C6|A0A337S6C7_FELCA	671	0	COG0466	ATP-dependent Lon protease, bacterial type	O	Posttranslational modification, protein turnover, chaperones
tr|A0A337S6C6|A0A337S6C6_FELCA	tr|A0A337S6C6|A0A337S6C7_FELCA	669	0	COG0466	ATP-dependent Lon protease, bacterial type	O	Posttranslational modification, protein turnover, chaperones
tr|M3WY70|M3WY70_FELCA	tr|M3WY70|M3WY71_FELCA	353	4.00E-111	COG1501	Alpha-glucosidase, glycosyl hydrolase family GH31	G	Carbohydrate transport and metabolism
tr|M3WY70|M3WY70_FELCA	tr|M3WY70|M3WY71_FELCA	344	2.00E-107	COG1501	Alpha-glucosidase, glycosyl hydrolase family GH31	G	Carbohydrate transport and metabolism
tr|M3WY70|M3WY70_FELCA	tr|M3WY70|M3WY71_FELCA	224	2.00E-63	COG1501	Alpha-glucosidase, glycosyl hydrolase family GH31	G	Carbohydrate transport and metabolism
tr|M3WY70|M3WY70_FELCA	tr|M3WY70|M3WY71_FELCA	217	1.00E-60	COG1501	Alpha-glucosidase, glycosyl hydrolase family GH31	G	Carbohydrate transport and metabolism
tr|M3WY70|M3WY70_FELCA	tr|M3WY70|M3WY71_FELCA	215	5.00E-60	COG1501	Alpha-glucosidase, glycosyl hydrolase family GH31	G	Carbohydrate transport and metabolism
tr|M3WY70|M3WY70_FELCA	tr|M3WY70|M3WY71_FELCA	207	3.00E-57	COG1501	Alpha-glucosidase, glycosyl hydrolase family GH31	G	Carbohydrate transport and metabolism
tr|M3WY70|M3WY70_FELCA	tr|M3WY70|M3WY71_FELCA	199	3.00E-54	COG1501	Alpha-glucosidase, glycosyl hydrolase family GH31	G	Carbohydrate transport and metabolism
tr|M3WY70|M3WY70_FELCA	tr|M3WY70|M3WY71_FELCA	203	4.00E-53	COG1501	Alpha-glucosidase, glycosyl hydrolase family GH31	G	Carbohydrate transport and metabolism
tr|M3WY70|M3WY70_FELCA	tr|M3WY70|M3WY71_FELCA	192	1.00E-51	COG1501	Alpha-glucosidase, glycosyl hydrolase family GH31	G	Carbohydrate transport and metabolism
tr|M3WY70|M3WY70_FELCA	tr|M3WY70|M3WY71_FELCA	140	1.00E-32	COG1501	Alpha-glucosidase, glycosyl hydrolase family GH31	G	Carbohydrate transport and metabolism
tr|A0A337STY2|A0A337STY2_FELCA	tr|A0A337STY2|A0A337STY3_FELCA	110	2.00E-25	COG0624	Acetylornithine deacetylase/Succinyl-diaminopimelate desuccinylase or related deacylase	E	Amino acid transport and metabolism
tr|A0A337STY2|A0A337STY2_FELCA	tr|A0A337STY2|A0A337STY3_FELCA	100	6.00E-22	COG0624	Acetylornithine deacetylase/Succinyl-diaminopimelate desuccinylase or related deacylase	E	Amino acid transport and metabolism
tr|A0A337STY2|A0A337STY2_FELCA	tr|A0A337STY2|A0A337STY3_FELCA	97.4	9.00E-21	COG0624	Acetylornithine deacetylase/Succinyl-diaminopimelate desuccinylase or related deacylase	E	Amino acid transport and metabolism
tr|A0A337STY2|A0A337STY2_FELCA	tr|A0A337STY2|A0A337STY3_FELCA	97.4	9.00E-21	COG0624	Acetylornithine deacetylase/Succinyl-diaminopimelate desuccinylase or related deacylase	E	Amino acid transport and metabolism
tr|A0A337STY2|A0A337STY2_FELCA	tr|A0A337STY2|A0A337STY3_FELCA	97.4	1.00E-20	COG0624	Acetylornithine deacetylase/Succinyl-diaminopimelate desuccinylase or related deacylase	E	Amino acid transport and metabolism
tr|A0A337STY2|A0A337STY2_FELCA	tr|A0A337STY2|A0A337STY3_FELCA	96.7	2.00E-20	COG0624	Acetylornithine deacetylase/Succinyl-diaminopimelate desuccinylase or related deacylase	E	Amino acid transport and metabolism
tr|A0A337STY2|A0A337STY2_FELCA	tr|A0A337STY2|A0A337STY3_FELCA	96.7	2.00E-20	COG0624	Acetylornithine deacetylase/Succinyl-diaminopimelate desuccinylase or related deacylase	E	Amino acid transport and metabolism
tr|A0A337STY2|A0A337STY2_FELCA	tr|A0A337STY2|A0A337STY3_FELCA	96.3	2.00E-20	COG0624	Acetylornithine deacetylase/Succinyl-diaminopimelate desuccinylase or related deacylase	E	Amino acid transport and metabolism
tr|A0A337STY2|A0A337STY2_FELCA	tr|A0A337STY2|A0A337STY3_FELCA	96.3	2.00E-20	COG0624	Acetylornithine deacetylase/Succinyl-diaminopimelate desuccinylase or related deacylase	E	Amino acid transport and metabolism
[truncated: 3,729 more rows]
